# Supplementary material for: Multigene phylogenetic analysis redefines dung beetles relationships and classification (Coleoptera: Scarabaeidae: Scarabaeinae)
Source: BMC Evol Biol. 2016 Nov 29;16:257. doi: 10.1186/s12862-016-0822-x (PMC5129633; doi:10.1186/s12862-016-0822-x)
Supplement: Additional file 1: Table S1. — Accession numbers and vouchers information. (XLSX 64 kb) [file 12862_2016_822_MOESM1_ESM.xlsx]

## Sheet: All_Vouchers
#	Outgroup	Sequenced in this study	Voucher ID (for specimens sequenced in this study)	Locality (for specimens sequenced in this study)	Deposition (for specimens sequenced in this study)	Species name	Species name with author citation	18s	COI	28sD2	28sD3	16s	CAD	Tp1	Wg
1	no	no				Apotolamprus latipennis-1	Apotolamprus latipennis Boucomont, 1937	GQ341946	0	0	GQ342034	GQ341873	KF309807	KF309844	0
2	no	no				Apotolamprus manomboensis	Apotolamprus manomboensis Montreuil, 2008	GQ341965	0	0	KF309889	GQ341895	KF309808	KF309845	0
3	no	no				Apotolamprus quadrinotatus	Apotolamprus quadrinotatus Boucomont, 1937	DQ369664	0	0	DQ369546	DQ369612	KF309814	KF309850	0
4	no	no				Cambefortantus ranomafanensis	Cambefortantus ranomafanensis Montreuil, 2008	GQ341982	0	0	KF309905	GQ341913	KF743755	KF309853	0
5	no	no				Nanos bimaculatus	Nanos bimaculatus Knckel, 1887	GQ342012	0	0	KF743807	DQ369628	KF309820	KF309858	0
6	no	no				Nanos clypeatus	Nanos clypeatus Castelnau, 1840	GQ342013	0	0	KF309912	0	KF309822	KF309860	0
7	no	no				Nanos dubitatus	Nanos dubitatus Lebis, 1953	GQ342022	0	0	KF309926	DQ369629	KF309834	KF309874	0
8	no	no				Nanos hanskii	Nanos hanskii Montreuil & Viljanen, 2007	GQ342014	0	0	KF309914	DQ369632	KF309824	KF309862	0
9	no	no				Nanos manomboensis	Nanos manomboensis Montreuil & Viljanen, 2007	GQ342015	0	0	EU248034	0	KF309827	KF309865	0
10	no	no				Nanos minutus	Nanos minutus Castelnau, 1840	GQ342019	0	0	KF309928	0	KF309836	KF309876	0
11	no	no				Nanos occidentalis	Nanos occidentalis Paulian, 1976	GQ342021	0	0	KF309921	DQ369633	KF309830	KF309869	0
12	no	no				Nanos peyrierasi	Nanos peyrierasi Paulian, 1976	DQ369683	0	0	EU248052	DQ369630	KF309831	KF309870	0
13	no	no				Nanos rubrosignatus	Nanos rubrosignatus Lebis, 1953	GQ342022	0	0	KF309930	0	KF309838	KF309878	0
14	no	no				Nanos semicribrosus	Nanos semicribrosus Fairmaire, 1898	GQ341973	0	0	KF743816	GQ341903	KF309839	KF309879	0
15	no	no				Nanos vadoni	Nanos vadoni Lebis, 1953	GQ342024	0	0	KF309934	0	KF309841	KF309882	0
16	no	no				Nanos viettei	Nanos viettei Paulian, 1976	GQ342025	0	0	EU248059	DQ369631	KF309842	KF309883	0
17	no	no				Apotolamprus cyanescens-1	Apotolamprus cyanescens Brancsik, 1892	GQ341958	0	0	KF743802	GQ341886	KF309803	0	0
18	no	no				Apotolamprus darainaensis	Apotolamprus darainaensis Montreuil, 2008	GQ341943	0	0	GQ342033	GQ341872	KF309804	0	0
19	no	no				Apotolamprus hanskii	Apotolamprus hanskii Montreuil, 2005	DQ369662	0	0	KF309889	DQ369610	KF309805	0	0
20	no	no				Apotolamprus helenae	Apotolamprus helenae Montreuil, 2004	DQ369663	0	0	KF309890	DQ369611	KF309806	0	0
21	no	no				Apotolamprus zombitsyensis	Apotolamprus zombitsyensis Montreuil, 2008	GQ341950	0	0	KF309904	GQ341879	KF309816	0	0
22	no	no				Neosisyphus sp	Neosisyphus sp	0	JN804651	JN804793	0	JN804722	JN819265	0	0
23	no	no				Pachylomera sp-1	Pachylomera sp	0	JN804658	0	0	JN804730	JN819267	0	0
24	no	no				Sisyphus sp	Sisyphus sp	0	JN804669	JN804812	0	JN804742	JN819266	0	0
25	no	no				Allogymnopleurus sp-1	Allogymnopleurus sp	0	JN804609	JN804751	0	JN804678	JN804566	0	0
26	no	no				Anachalcos sp	Anachalcos sp	0	GQ289997	GQ289768	GQ289855	GQ289717	GQ289929	0	0
27	no	no				Aphengoecus multiserratus-1	Aphengoecus multiserratus Scholtz & Howden, 1987	0	GQ290000	GQ289775	GQ289865	GQ289725	GQ289934	0	0
28	no	no				Aphengoecus multiserratus-2	Aphengoecus multiserratus Scholtz & Howden, 1987	0	GQ290001	GQ289775	GQ289865	GQ289726	GQ289933	0	0
29	no	no				Bohepilissus subtilis-1	Bohepilissus subtilis Boheman, 1857	0	GQ290009	GQ289784	GQ289875	0	GQ289940	0	0
30	no	no				Bohepilissus subtilis-2	Bohepilissus subtilis Boheman, 1857	0	GQ290010	GQ289786	GQ289875	0	GQ289941	0	0
31	no	no				Byrrhidium convexum-1	Byrrhidium convexum Scholtz & Howden, 1987	0	GQ290006	GQ289782	GQ289872	GQ289732	GQ289938	0	0
32	no	no				Byrrhidium namaquensis-1	Byrrhidium namaquensis Scholtz & Howden, 1987	0	GQ289998	GQ289773	GQ289862	GQ289723	GQ289932	0	0
33	no	no				Byrrhidium namaquensis-2	Byrrhidium namaquensis Scholtz & Howden, 1987	0	GQ289999	GQ289773	GQ289862	GQ289724	GQ289932	0	0
34	no	no				Circellium bacchus-1	Circellium bacchus Fabricius, 1781	0	GQ290012	GQ289787	GQ289876	GQ289738	GQ289942	0	0
35	no	no				Circellium bacchus-2	Circellium bacchus Fabricius, 1781	0	JN657104	GQ289787	GQ289876	GQ289739	GQ289943	0	0
36	no	no				Dwesasilvasedis medinae-1	Dwesasilvasedis medinae Deschodt & Scholtz, 2008	0	GQ289990	GQ289762	GQ289848	GQ289712	GQ289945	0	0
37	no	no				Dwesasilvasedis medinae-2	Dwesasilvasedis medinae Deschodt & Scholtz, 2008	0	GQ289991	GQ289763	GQ289848	GQ289712	GQ289927	0	0
38	no	no				Dwesasilvasedis medinae-3	Dwesasilvasedis medinae Deschodt & Scholtz, 2008	0	GQ289992	GQ289762	GQ289848	GQ289712	GQ289928	0	0
39	no	no				Epirinus comosus	Epirinus comosus Peringuey, 1902	0	HQ289992	HQ289947	0	HQ289899	HQ289926	0	0
40	no	no				Endroedyolus paradoxus-1	Endroedyolus paradoxus Scholtz & Howden, 1987	0	GQ289981	GQ289752	GQ289838	GQ289701	GQ289923	0	0
41	no	no				Endroedyolus paradoxus-2	Endroedyolus paradoxus Scholtz & Howden, 1987	0	GQ289982	GQ289753	GQ289838	GQ289702	GQ289922	0	0
42	no	no				Endroedyolus paradoxus-3	Endroedyolus paradoxus Scholtz & Howden, 1987	0	GQ289983	GQ289754	GQ289838	GQ289701	GQ289923	0	0
43	no	no				Epirinus aeneus-1	Epirinus aeneus Wiedemann, 1823	0	GQ290002	GQ289779	GQ289868	GQ289728	GQ289936	0	0
44	no	no				Epirinus convexus	Epirinus convexus Scholtz & Howden, 1987	0	GQ289985	GQ289758	GQ289841	GQ289705	GQ289924	0	0
45	no	no				Epirinus silvestris	Epirinus silvestris Cambefort, 1978	0	GQ290019	GQ289800	GQ289882	GQ289750	GQ289946	0	0
46	no	no				Frankenbergerius armatus-1	Frankenbergerius armatus Boheman, 1857	0	GQ290031	GQ289812	GQ289897	GQ289677	GQ289962	0	0
47	no	no				Frankenbergerius armatus-2	Frankenbergerius armatus Boheman, 1857	0	GQ290032	GQ289812	GQ289897	GQ289677	GQ289963	0	0
48	no	no				Frankenbergerius armatus-3	Frankenbergerius armatus Boheman, 1857	0	GQ290033	GQ289812	GQ289898	GQ289677	GQ289964	0	0
49	no	no				Gyronotus pumilus-1	Gyronotus pumilus Boheman, 1857	0	GQ289993	GQ289765	0	GQ289714	GQ289950	0	0
50	no	no				Gyronotus pumilus-2	Gyronotus pumilus Boheman, 1857	0	GQ289994	GQ289765	GQ289852	GQ289715	GQ289951	0	0
51	no	no				Gyronotus pumilus-3	Gyronotus pumilus Boheman, 1857	0	GQ289995	GQ289765	GQ289852	GQ289715	GQ289951	0	0
52	no	no				Macroderes sp-1	Macroderes sp	0	GQ290039	GQ289821	GQ289905	GQ289687	GQ289974	0	0
53	no	no				Macroderes sp-2	Macroderes sp	0	GQ290041	GQ289821	GQ289906	GQ289687	GQ289975	0	0
54	no	no				Macroderes amplior	Macroderes amplior Frolov & Scholtz, 2004	0	GQ290050	GQ289834	GQ289916	GQ289698	GQ289977	0	0
55	no	no				Macroderes minutus	Macroderes minutus Frolov & Scholtz, 2004	0	GQ290051	GQ289835	GQ289915	GQ289699	GQ289978	0	0
56	no	no				Macroderes mutilatus-1	Macroderes mutilatus Kolbe, 1908	0	GQ290041	GQ289808	GQ289893	GQ289673	GQ289959	0	0
57	no	no				Macroderes mutilatus-2	Macroderes mutilatus Kolbe, 1908	0	GQ290029	GQ289810	GQ289893	GQ289675	GQ289960	0	0
58	no	no				Macroderes mutilatus-3	Macroderes mutilatus Kolbe, 1908	0	GQ290030	GQ289810	GQ289893	GQ289675	GQ289959	0	0
59	no	no				Namakwanus davisi-1	Namakwanus davisi Deschodt & Scholtz, 2007	0	GQ290021	GQ289802	GQ289885	GQ289745	GQ289955	0	0
60	no	no				Outenikwanus tomentosus-1	Outenikwanus tomentosus Scholtz & Howden, 1987	0	GQ290024	GQ289799	GQ289888	GQ289748	GQ289949	0	0
61	no	no				Peckolus alpinus-1	Peckolus alpinus Howden & Scholtz, 1988	0	GQ290004	GQ289780	GQ289869	GQ289730	GQ289953	0	0
62	no	no				Peckolus alpinus-2	Peckolus alpinus Howden & Scholtz, 1988	0	GQ290005	GQ289781	GQ289870	GQ289731	GQ289954	0	0
63	no	no				Pedaria sp-1	Pedaria sp	0	GQ290046	GQ289830	0	GQ289693	GQ289972	0	0
64	no	no				Pedaria sp-2	Pedaria sp	0	GQ290048	GQ289830	GQ289913	GQ289695	GQ289973	0	0
65	no	no				Sarophorus costatus-1	Sarophorus costatus Fahraeus, 1857	0	GQ290035	GQ289815	GQ289900	AY131523	GQ289966	0	0
66	no	no				Sarophorus costatus-2	Sarophorus costatus Fahraeus, 1857	0	GQ290035	GQ289815	GQ289900	GQ289680	GQ289966	0	0
67	no	no				Sarophorus sp-1	Sarophorus sp	0	GQ290036	GQ289817	0	GQ289682	GQ289968	0	0
68	no	no				Xinidium dentilabris-1	Xinidium dentilabris Harold, 1869	0	GQ290027	GQ289806	GQ289892	GQ289672	GQ289958	0	0
69	no	no				Xinidium dewitzi-1	Xinidium dewitzi Harold, 1878	0	GQ290043	GQ289824	GQ289892	GQ289690	GQ289970	0	0
70	no	no				Xinidium dewitzi-2	Xinidium dewitzi Harold, 1878	0	GQ290044	GQ289824	GQ289892	GQ289690	GQ289970	0	0
71	no	no				Anonychonitis sp-1	Anonychonitis sp	0	JN804610	JN804754	0	JN804681	JN804568	0	0
72	no	no				Garreta sp-1	Garreta sp	0	JN804630	JN804773	0	JN804703	JN804579	0	0
73	no	no				Oniticellus sp-1	Oniticellus sp	0	JN804654	JN804796	0	JN804723	JN804595	0	0
74	no	no				Onthophagus sp-1	Onthophagus sp	0	JN804624	JN804769	0	JN804697	JN804576	0	0
75	no	no				Silvaphilus sp	Silvaphilus sp	0	JN804677	JN804822	0	JN804748	JN804606	0	0
76	no	no				Allogymnopleurus sp-2	Allogymnopleurus sp	0	JN804609	JN804752	0	JN804680	JN804567	0	0
77	no	no				Epirinus sulcipennis	Epirinus sulcipennis Boheman, 1857	0	HQ289990	HQ289969	0	HQ289918	HQ289941	0	0
78	no	no				Proagoderus sp-1	Proagoderus sp	0	JN804664	JN804804	0	JN982324	JN804604	0	0
79	no	no				Litocopris sp-1	Litocopris sp	0	JN804639	JN982316	0	JN804712	JN804583	0	0
80	no	no				Metacatharsius sp-1	Metacatharsius sp	0	JN804647	JN804788	0	JN804718	JN804589	0	0
81	no	no				Cyptochirus sp	Cyptochirus sp	0	JN804620	JN804766	0	JN804693	JN804574	0	0
82	no	no				Onthophagus sp-2	Onthophagus sp	0	JN804625	JN804770	0	JN804698	JN804577	0	0
83	no	no				Cheironitis sp-1	Cheironitis sp	0	JN804616	JN804763	0	JN804690	JN804573	0	0
84	no	no				Liatongus sp-1	Liatongus sp	0	JN804642	JN804783	0	JN804713	JN804587	0	0
85	no	no				Phalops sp-1	Phalops sp	0	JN804660	JN804802	0	JN804732	JN804599	0	0
86	no	no				Phalops sp-2	Phalops sp	0	JN804662	JN804802	0	JN804734	JN804601	0	0
87	no	no				Garreta sp-2	Garreta sp	0	JN804631	JN804774	0	JN804703	JN804581	0	0
88	no	no				Caccobius sp-1	Caccobius sp	0	JN804614	JN804757	0	JN804685	JN804571	0	0
89	no	no				Delopleurus pullus	Delopleurus pullus Boheman, 1857	0	GQ290052	GQ289833	GQ289918	0	GQ289976	0	0
90	no	no				Amphistomus complanatus	Amphistomus complanatus Matthews, 1974	JN619228	AY131808	0	0	AY131436	0	0	0
91	no	no				Anachalcos convexus-1	Anachalcos convexus Boheman, 1857	JN619187	AY131809	0	AY131628	AY131437	0	0	0
92	no	no				Anomiopsoides heteroclyta	Anomiopsoides heteroclyta Blanchard, 1846	JN619203	AY131888	0	AY131720	AY131531	0	0	0
93	no	no				Anonthobium tibiale	Anonthobium tibiale Fauvel, 1903	JN619174	AY131811	0	AY131630	AY131439	0	0	0
94	no	no				Aptenocanthon sp	Aptenocanthon sp	JN619176	AY131812	0	AY131631	AY131440	0	0	0
95	no	no				Ateuchus chrysopygus	Ateuchus chrysopygus Bates, 1887	JN619143	AY131866	0	AY131692	AY131502	0	0	0
96	no	no				Bdelyropsis bowditchi	Bdelyropsis bowditchi Paulian, 1939	JN619144	EF656745	0	EF656696	AY131504	0	0	0
97	no	no				Boletoscapter cornutus	Boletoscapter cornutus MacLeay, 1887	JN619225	AY131813	0	AY131632	AY131441	0	0	0
98	no	no				Canthidium guanacaste	Canthidium guanacaste Howden & Gill, 1987	DQ012276	AY131867	0	AY131694	AY131505	0	0	0
99	no	no				Canthon viridis	Canthon viridis Palisot de Beauvois, 1805	AY821531	AY131817	0	AY131637	AY131446	0	0	0
100	no	no				Catharsius calaharicus	Catharsius calaharicus Kolbe, 1893	JN619192	AY131852	0	AY131677	AY131485	0	0	0
101	no	no				Cephalodesmius armiger	Cephalodesmius armiger Westwood, 1842	AY745577	0	0	0	AY131448	0	0	0
102	no	no				Cheironitis hoplosternus	Cheironitis hoplosternus Harold, 1868	AY821528	AY131940	0	AY131781	AY131597	0	0	0
103	no	no				Circellium bacchus-3	Circellium bacchus Fabricius, 1781	AY821532	AY131820	0	AY131640	AY131450	0	0	0
104	no	no				Cleptocaccobius convexifrons	Cleptocaccobius convexifrons Raffray, 1877	JN619210	AY131917	0	AY131748	AY131561	0	0	0
105	no	no				Coproecus hemisphaericus	Coproecus hemisphaericus Guerin-Meneville, 1830	JN619177	AY131821	0	AY131641	AY131451	0	0	0
106	no	no				Coptodactyla glabricollis	Coptodactyla glabricollis Hope, 1841	JN619207	AY131863	0	AY131687	AY131496	0	0	0
107	no	no				Deltochilum gibbosum-1	Deltochilum gibbosum Bates, 1887	AY821525	AY131825	0	AY131645	AY131454	0	0	0
108	no	no				Demarziella interrupta	Demarziella interrupta Carter, 1936	JN619178	0	0	AY131700	AY131511	0	0	0
109	no	no				Dendropaemon bahianus	Dendropaemon bahianus Harold, 1868	JN619185	AY131947	0	AY131790	AY131606	0	0	0
110	no	no				Onthophagus diabolicus	Onthophagus diabolicus Harold 1877	JN619204	0	0	AY131749	AY131562	0	0	0
111	no	no				Diorygopyx simpliciclunis-1	Diorygopyx simpliciclunis Matthews, 1974	JN619181	AY131827	0	AY131647	AY131456	0	0	0
112	no	no				Eodrepanus bechynei	Eodrepanus bechynei Janssens, 1953	JN619217	AY131905	0	AY131736	AY131548	0	0	0
113	no	no				Drepanopodus costatus	Drepanopodus costatus Wiedemann, 1823	JN619206	AY131952	0	AY131794	AY131612	0	0	0
114	no	no				Epirinus aeneus-2	Epirinus aeneus Wiedemann, 1823	JN619201	AY131829	0	AY131649	AY131458	0	0	0
115	no	no				Eucranium arachnoides-1	Eucranium arachnoides Brulle, 1837	DQ012278	AY131890	0	AY131722	AY131533	0	0	0
116	no	no				Euoniticellus fulvus	Euoniticellus fulvus Goeze, 1777	AY821522	AY131910	0	AY131741	AY131554	0	0	0
117	no	no				Euoniticellus intermedius	Euoniticellus intermedius Reiche, 1850	JN619209	0	0	AY131738	AY131550	0	0	0
118	no	no				Euonthophagus carbonarius	Euonthophagus carbonarius Klug, 1855	JN619193	AY131919	0	AY131751	AY131564	0	0	0
119	no	no				Eurysternus angustulus	Eurysternus angustulus Harold, 1869	AY821533	AY131892	0	AY131724	AY131535	0	0	0
120	no	no				Gymnopleurus virens	Gymnopleurus virens Erichson, 1843	JN619219	AY131900	0	AY131731	AY131543	0	0	0
121	no	no				Hansreia affinis	Hansreia affinis Fabricius, 1801	JN619191	AY131833	0	AY131653	AY131462	0	0	0
122	no	no				Helictopleurus quadripunctatus	Helictopleurus quadripunctatus Olivier, 1789	JN619263	AY131907	0	FJ817940	AY131551	0	0	0
123	no	no				Heliocopris andersoni	Heliocopris andersoni Bates, 1868	DQ012277	AY131878	0	AY131707	AY131518	0	0	0
124	no	no				Onthophagus alcyon	Onthophagus alcyon Klug, 1855	JN619184	AY131920	0	AY131752	AY131565	0	0	0
125	no	no				Ignambia fascicularis	Ignambia fascicularis Heller, 1916	JN619175	AY131834	0	AY131654	AY131463	0	0	0
126	no	no				Kheper nigroaeneus-1	Kheper nigroaeneus Boheman, 1857	DQ012285	AY131953	0	AY131795	AY131613	0	0	0
127	no	no				Megathoposoma candezei	Megathoposoma candezei Harold, 1873	JN619142	AY131836	0	AY131657	AY131465	0	0	0
128	no	no				Metacatharsius opacus	Metacatharsius opacus Waterhouse, 1891	JN619202	AY131864	0	AY131688	AY131498	0	0	0
129	no	no				Milichus apicalis	Milichus apicalis Fahraeus, 1857	JN619196	AY131921	0	AY131753	AY131566	0	0	0
130	no	no				Monoplistes curvipes	Monoplistes curvipes Lea, 1923	JN619186	0	0	AY131659	AY131467	0	0	0
131	no	no				Ochicanthon punctatus	Ochicanthon punctatus Boucomont, 1914	JN619188	AY131844	0	EU030584	AY131474	0	0	0
132	no	no				Odontoloma pusillum	Odontoloma pusillum Howden & Scholtz, 1987	JN619208	AY131838	0	AY131661	AY131468	0	0	0
133	no	no				Onitis fulgidus	Onitis fulgidus Klug, 1855	DQ012281	0	0	AY131786	AY131602	0	0	0
134	no	no				Ontherus diabolicus	Ontherus diabolicus Genier, 1996	JN619190	AY131881	0	AY131710	AY131521	0	0	0
135	no	no				Onthophagus crinitus	Onthophagus crinitus Bates, 1887	AY821535	AY131924	0	AY131759	AY131574	0	0	0
136	no	no				Oxysternon conspicillatum	Oxysternon conspicillatum Weber, 1801	JN619205	AY131948	0	AY131792	AY131608	0	0	0
137	no	no				Pachylomera femoralis	Pachylomera femoralis Kirby, 1828	JN619214	AY131954	0	AY131796	AY131614	0	0	0
138	no	no				Paragymnopleurus maurus	Paragymnopleurus maurus Janssens, 1940	JN619216	AY131902	0	AY131732	AY131545	0	0	0
139	no	no				Paronthobium simplex	Paronthobium simplex Fauvel, 1903	JN619173	AY131843	0	AY131665	AY131473	0	0	0
140	no	no				Pedaria sp-3	Pedaria sp	JN619218	AY131882	0	AY131711	AY131522	0	0	0
141	no	no				Phalops ardea	Phalops ardea Klug, 1855	JN619194	AY131935	0	AY131776	AY131592	0	0	0
142	no	no				Pseudonthobium fracticolloides	Pseudonthobium fracticolloides Paulian, 1984	JN619182	AY131847	0	AY131669	AY131477	0	0	0
143	no	no				Saphobius setosus	Saphobius setosus Sharp, 1886	JN619310	0	0	AY131671	AY131479	0	0	0
144	no	no				Sarophorus tuberculatus	Sarophorus tuberculatus Castelnau, 1840	JN619266	AY131884	0	AY131713	AY131524	0	0	0
145	no	no				Scarabaeus brittoni	Scarabaeus brittoni zur Strassen, 1965	JN619308	AY131958	0	AY131800	AY131618	0	0	0
146	no	no				Scybalocanthon pygidialis-1	Scybalocanthon pygidialis Schmidt, 1922	JN619189	AY131849	0	AY131673	AY131481	0	0	0
147	no	no				Scybalophagus sp	Scybalophagus sp	JN619221	AY131850	0	0	AY131482	0	0	0
148	no	no				Sisyphus fasciculatus	Sisyphus fasciculatus Boheman, 1857	DQ012286	AY131964	0	AY131806	AY131625	0	0	0
149	no	no				Temnoplectron finnigani	Temnoplectron finnigani Reid & Storey, 2000	JN619220	AY131851	0	AY131675	AY131483	0	0	0
150	no	no				Tiniocellus sarawacus	Tiniocellus sarawacus Gillet, 1926	JN619222	AY131911	0	AY131742	AY131555	0	0	0
151	no	no				Onthobium cookii	Onthobium cookii Paulian, 1986	JN619223	AY131841	0	AY131663	AY131471	0	0	0
152	no	no				Monoplistes sp-1	Monoplistes sp	GQ342009	AY131863	0	DQ430923	AY131467	0	0	0
153	no	no				Aptenocanthon winyar	Aptenocanthon winyar Storey & Monteith, 2000	JN619176	AY131812	0	EU162482	AY131440	0	0	0
154	no	no				Lepanus occidentalis	Lepanus occidentalis Matthews, 1974	JN619186	AY131863	0	GQ342104	AY131473	0	0	0
155	no	no				Sauvagesinella becki	Sauvagesinella becki Paulian, 1934	JN619215	AY131872	0	DQ430890	AY131479	0	0	0
156	no	no				Metacatharsius sp-2	Metacatharsius sp	0	JN804648	JN804789	0	JN804718	JN804590	0	0
157	no	no				Epirinus sebastiani	Epirinus sebastiani Medina & Scholtz, 2005	0	HQ290002	HQ289966	0	HQ289917	HQ289939	0	0
158	no	no				Litocopris sp-2	Litocopris sp	0	JN804640	JN804782	0	JN804712	JN804584	0	0
159	no	no				Caccobius binodulus	Caccobius binodulus Harold, 1877	JN619183	AY131914	0	AY131745	AY131558	0	0	0
160	no	no				Dicranocara deschodti	Dicranocara deschodti Frolov & Scholtz, 2003	JN969180	EF656763	0	EF656714	EF656672	0	0	0
161	no	no				Xinidium dentilabris-2	Xinidium dentilabris Harold, 1869	0	GQ290025	GQ289806	GQ289892	GQ289672	GQ289957	0	0
162	no	no				Epirinus ngomae	Epirinus ngomae Medina & Scholtz, 2005	0	HQ289999	HQ289957	0	HQ289909	HQ289932	0	0
163	no	no				Outenikwanus tomentosus-2	Outenikwanus tomentosus Scholtz & Howden, 1987	0	GQ290023	GQ289798	GQ289887	GQ289748	GQ289948	0	0
164	no	no				Phanaeus sallei	Phanaeus sallei Harold, 1863	AY821524	AY131951	0	AY131793	AY131611	0	0	0
165	no	no				Heteronitis sp-1	Heteronitis sp	0	JN804637	JN804779	0	JN804709	JN804582	0	0
166	no	no				Liatongus sp-2	Liatongus sp	0	JN804643	JN804783	0	JN804713	JN804588	0	0
167	no	no				Neosisyphus fortuitus	Neosisyphus fortuitus Peringuey, 1901	AY821534	AY131961	0	AY131803	AY131621	0	0	0
168	no	no				Oniticellus sp-2	Oniticellus sp	0	JN804653	JN804796	0	JN804723	JN804593	0	0
169	no	no				Onthophagus sp-3	Onthophagus sp	0	JN804655	JN804799	0	JN804728	JN804596	0	0
170	no	no				Allogymnopleurus thalassinus	Allogymnopleurus thalassinus Klug, 1855	AY821521	AY131898	0	AY131729	AY131541	0	0	0
171	no	no				Epirinus scrobiculatus	Epirinus scrobiculatus Harold, 1880	0	HQ289979	HQ289948	0	HQ289900	HQ289927	0	0
172	no	no				Phalops sp-3	Phalops sp	0	JN804661	JN804802	0	JN804733	JN804600	0	0
173	no	no				Oniticellus sp-3	Oniticellus sp	0	JN804653	JN804796	0	JN804723	JN804594	0	0
174	no	no				Heteronitis castelnaui	Heteronitis castelnaui Harold, 1862	JN619197	AY131941	0	AY131782	AY131598	0	0	0
175	no	no				Proagoderus bicallosus	Proagoderus bicallosus Klug, 1855	JN619211	AY131936	0	AY131777	AY131593	0	0	0
176	no	no				Anonychonitis sp-2	Anonychonitis sp	0	JN804611	JN804754	0	JN804681	JN804569	0	0
177	no	no				Arachnodes antoetrae	Arachnodes antoetrae Paulian, 1975	GQ341997	0	0	EU248009	DQ369615	0	0	0
178	no	no				Apotolamprus latipennis-2	Apotolamprus latipennis Boucomont, 1937	DQ369670	0	0	DQ369551	DQ369617	0	0	0
179	no	no				Arachnodes biimpressus	Arachnodes biimpressus Lebis, 1953	GQ341955	0	0	GQ342046	GQ341884	0	0	0
180	no	no				Apotolamprus cyanescens-2	Apotolamprus cyanescens Brancsik, 1892	DQ369672	0	0	DQ369553	DQ369619	0	0	0
181	no	no				Arachnodes delphinensis	Arachnodes delphinensis Lebis, 1953	GQ342000	0	0	GQ342085	GQ341919	0	0	0
182	no	no				Arachnodes genieri	Arachnodes genieri Montreuil, 2006	GQ342002	0	0	GQ342089	GQ341923	0	0	0
183	no	no				Arachnodes mahafalyensis	Arachnodes mahafalyensis Montreuil, 2006	GQ341957	0	0	GQ342056	GQ341893	0	0	0
184	no	no				Arachnodes manaitrai	Arachnodes manaitrai Montreuil, 2006	GQ341964	0	0	GQ342057	DQ369625	0	0	0
185	no	no				Nanos semiscribosus	Nanos semiscribosus Fairmaire, 1898	DQ369676	0	0	DQ369556	DQ369622	0	0	0
186	no	no				Canthon deyrollei	Canthon deyrollei Harold, 1868	GQ341984	0	0	GQ342078	GQ341915	0	0	0
187	no	no				Arachnodes hanskii	Arachnodes hanskii Montreuil, 2003	GQ342029	0	0	GQ342105	GQ341935	0	0	0
188	no	no				Arachnodes insularis	Arachnodes insularis Paulian, 1976	GQ342029	0	0	GQ342106	GQ341936	0	0	0
189	no	no				Copris lugubris	Copris lugubris Boheman, 1858	DQ012275	AY131860	0	AY131684	AY131493	0	0	0
190	no	no				Namakwanus davisi-2	Namakwanus davisi Deschodt & Scholtz, 2007	0	GQ290022	GQ289803	GQ289885	GQ289746	GQ289956	0	0
191	no	no				Digitonthophagus gazella-1	Digitonthophagus gazella Fabricius, 1787	EF188036	0	0	0	AY131563	0	0	0
192	no	no				Helictopleurus carbonarius	Helictopleurus carbonarius Lebis, 1960	EF187984	0	0	EF188052	EF187918	0	0	0
193	no	no				Helictopleurus coruscus	Helictopleurus coruscus d'Orbigny, 1915	EF187985	0	0	EF188053	EF187919	0	0	0
194	no	no				Helictopleurus dorbignyi	Helictopleurus dorbignyi Montreuil, 2005	EF187988	0	0	EF188057	EF187925	0	0	0
195	no	no				Helictopleurus fissicollis	Helictopleurus fissicollis Fairmaire, 1895	EF188010	0	0	DQ369506	EF187933	0	0	0
196	no	no				Helictopleurus fulgens	Helictopleurus fulgens d'Orbigny, 1915	EF187995	0	0	EF188069	DQ369534	0	0	0
197	no	no				Helictopleurus fungicola	Helictopleurus fungicola Fairmaire, 1899	EF187996	0	0	EF188070	EF187937	0	0	0
198	no	no				Helictopleurus giganteus	Helictopleurus giganteus Harold, 1869	EF187997	0	0	DQ369508	EF187943	0	0	0
199	no	no				Helictopleurus marsyas	Helictopleurus marsyas Olivier, 1789	EF187998	0	0	EF188077	EF187945	0	0	0
200	no	no				Helictopleurus perrieri	Helictopleurus perrieri Fairmaire, 1898	EF188003	0	0	DQ369514	DQ369532	0	0	0
201	no	no				Helictopleurus politicollis	Helictopleurus politicollis Fairmaire, 1902	EF188005	0	0	EF188088	DQ369533	0	0	0
202	no	no				Helictopleurus rudicollis	Helictopleurus rudicollis Fairmaire, 1898	EF188010	0	0	EF188094	EF656675	0	0	0
203	no	no				Helictopleurus semivirens	Helictopleurus semivirens d'Orbigny, 1915	EF188011	0	0	EF188096	EF187963	0	0	0
204	no	no				Helictopleurus sinuaticornis	Helictopleurus sinuaticornis Fairmaire, 1898	EF188014	0	0	EF188098	EF187965	0	0	0
205	no	no				Helictopleurus splendidicollis	Helictopleurus splendidicollis Fairmaire, 1893	EF188015	0	0	EF188100	EF188016	0	0	0
206	no	no				Helictopleurus steineri	Helictopleurus steineri Paulian & Cambefort, 1991	EF188018	0	0	EF188102	EF187970	0	0	0
207	no	no				Helictopleurus unifasciatus	Helictopleurus unifasciatus Fairmaire, 1901	EF188021	0	0	EF188104	DQ369539	0	0	0
208	no	no				Helictopleurus viridiflavus	Helictopleurus viridiflavus Fairmaire, 1898	EF188023	0	0	EF188106	EF187973	0	0	0
209	no	no				Heterosyphus sicardi	Heterosyphus sicardi Paulian, 1975	EF188013	0	0	EF188097	EF187964	0	0	0
210	no	no				Onthophagus depressus	Onthophagus depressus Harold, 1871	EF188032	0	0	EF188116	EF187975	0	0	0
211	no	no				Digitonthophagus gazella-2	Digitonthophagus gazella Fabricius, 1787	EF188035	0	0	EF188120	AY131563	0	0	0
212	no	no				Euoniticellus sp	Euoniticellus sp	0	JN804626	JN804771	0	JN804699	JN804578	0	0
213	no	no				Helictopleurus nicollei	Helictopleurus nicollei Lebis, 1960	EF188010	0	0	EF188085	EF187952	0	0	0
214	no	no				Metacatharsius sp-3	Metacatharsius sp	0	JN804650	JN804791	0	JN804721	JN804591	0	0
215	no	no				Epirinus flagellatus	Epirinus flagellatus Fabricius, 1775	0	HQ289983	HQ289953	0	HQ289903	0	0	0
216	no	no				Epirinus hluhluwensis	Epirinus hluhluwensis Medina & Scholtz, 2005	0	HQ289996	HQ289955	0	HQ289907	HQ289930	0	0
217	no	no				Epirinus relictus	Epirinus relictus Scholtz & Howden, 1987	0	HQ290003	HQ289964	0	HQ289915	HQ289937	0	0
218	no	no				Lepanus ustulatus	Lepanus ustulatus van Lansberge, 1874	JN619265	0	0	AY131656	0	0	0	0
219	no	no				Scarabaeus sp-1	Scarabaeus sp	0	0	JN804808	0	0	JN819268	0	0
220	no	no				Scarabaeus sp-2	Scarabaeus sp	0	0	JN804806	0	JN804737	JN819270	0	0
221	no	no				Scarabaeus sp-3	Scarabaeus sp	0	0	JN804807	0	JN804739	JN819269	0	0
222	no	no				Liatongus sp-3	Liatongus sp	0	0	JN804783	0	JN804713	JN804586	0	0
223	no	no				Proagoderus sp-2	Proagoderus sp	0	0	JN804803	0	JN982324	JN804603	0	0
224	no	no				Epirinus obtusus	Epirinus obtusus Boheman, 1857	0	0	HQ289962	0	HQ289914	HQ289936	0	0
225	no	no				Garreta sp-3	Garreta sp	0	0	JN804775	0	JN804703	JN804581	0	0
226	no	no				Heliocopris hamadryas-1	Heliocopris hamadryas Fabricius, 1775	0	0	GQ289827	GQ289917	0	GQ289971	0	0
227	no	no				Sarophorus sp-2	Sarophorus sp	0	0	GQ289817	0	GQ289682	GQ289967	0	0
228	no	no				Metacatharsius sp-4	Metacatharsius sp	0	0	JN804792	0	0	JN804592	0	0
229	yes	no				Acrossidius tasmaniae	Acrossidius tasmaniae Hope, 1847	DQ430824	0	DQ430839	DQ430893	0	0	0	0
230	yes	no				Aegialia sp	Aegialia sp	DQ430822	0	DQ430837	DQ430891	0	0	0	0
231	yes	no				Aphodius aegrotus	Aphodius aegrotus Horn, 1870	DQ430823	0	DQ430838	DQ430892	0	0	0	0
232	yes	no				Ataenius sp	Ataenius sp	DQ430825	0	DQ430844	DQ430898	0	0	0	0
233	no	no				Ateuchus floridensis	Ateuchus floridensis Genier, 2000	DQ430827	0	DQ430847	DQ430901	0	0	0	0
234	no	no				Copris minutus	Copris minutus Drury, 1773	DQ430833	0	DQ430881	DQ430933	0	0	0	0
235	no	no				Deltochilum mexicanum	Deltochilum mexicanum Burmeister, 1848	DQ430831	0	DQ430879	DQ430931	0	0	0	0
236	no	no				Demarziella scarpensis	Demarziella scarpensis Matthews, 1976	DQ430826	0	DQ430845	DQ430899	0	0	0	0
237	no	no				Digitonthophagus gazella-3	Digitonthophagus gazella Fabricius, 1787	DQ430834	0	DQ430884	DQ430936	0	0	0	0
238	no	no				Ennearabdus lobocephalus-1	Ennearabdus lobocephalus Harold, 1868	DQ430829	0	DQ430861	DQ430914	0	0	0	0
239	no	no				Eudinopus dytiscoides-1	Eudinopus dytiscoides Schreibers, 1802	DQ430832	0	DQ430880	DQ430932	0	0	0	0
240	no	no				Malagoniella puncticollis	Malagoniella puncticollis Blanchard, 1846	DQ430830	0	DQ430874	DQ430926	0	0	0	0
241	no	no				Onitis alexis-1	Onitis alexis Balthasar, 1942	DQ430835	0	DQ430888	DQ430940	0	0	0	0
242	no	no				Phanaeus igneus	Phanaeus igneus MacLeay, 1819	DQ430828	0	DQ430855	DQ430909	0	0	0	0
243	yes	no				Rhyparus sp	Rhyparus sp	DQ430821	0	DQ430836	DQ430890	0	0	0	0
244	no	no				Bubas bubalus	Bubas bubalus Olivier, 1811	0	AY131939	0	AY131780	AY131596	0	0	0
245	no	no				Caccobius nigritulus	Caccobius nigritulus Klug, 1855	0	AY131915	0	AY131746	AY131559	0	0	0
246	no	no				Caccobius schreberi	Caccobius schreberi Linnaeus, 1767	0	AY131916	0	AY131747	AY131560	0	0	0
247	no	no				Canthidium haroldi	Canthidium haroldi Preudhomme de Borre, 1886	0	AY131868	0	AY131695	AY131506	0	0	0
248	no	no				Canthidium rufinum	Canthidium rufinum Harold, 1867	0	AY131869	0	AY131696	AY131507	0	0	0
249	no	no				Canthon indigaceus	Canthon indigaceus Harold, 1868	0	AY131814	0	AY131634	AY131443	0	0	0
250	no	no				Canthonosoma castelnaui	Canthonosoma castelnaui Harold, 1868	0	AY131818	0	AY131638	AY131447	0	0	0
251	no	no				Catharsius molossus	Catharsius molossus Linnaeus, 1758	0	AY131853	0	AY131678	AY131486	0	0	0
252	no	no				Catharsius philus	Catharsius philus Kolbe, 1893	0	AY131854	0	AY131679	AY131487	0	0	0
253	no	no				Catharsius sesostris	Catharsius sesostris Waterhouse, 1888	0	AY131855	0	AY131680	AY131488	0	0	0
254	no	no				Cephalodesmius quadridens	Cephalodesmius quadridens MacLeay, 1871	0	AY131819	0	AY131639	AY131449	0	0	0
255	no	no				Diorygopyx simpliciclunis-2	Diorygopyx simpliciclunis Matthews, 1974	0	AY131827	0	AY131647	AY131456	0	0	0
256	no	no				Temnoplectron sp	Temnoplectron sp	0	AY131851	0	AY131676	AY131484	0	0	0
257	no	no				Copris agnus	Copris agnus Sharp, 1875	0	AY131857	0	AY131682	AY131490	0	0	0
258	no	no				Copris amyntor-1	Copris amyntor Klug, 1855	0	AY131858	0	AY131683	AY131491	0	0	0
259	no	no				Coprophanaeus lancifer	Coprophanaeus lancifer Linnaeus, 1767	0	AY131945	0	AY131788	AY131604	0	0	0
260	no	no				Coprophanaeus telamon	Coprophanaeus telamon Arnaud & Gamez, 2002	0	AY131946	0	AY131789	AY131605	0	0	0
261	no	no				Deltochilum pseudoparile	Deltochilum pseudoparile Paulian, 1938	0	AY131826	0	AY131646	AY131455	0	0	0
262	no	no				Demarziella mirifica	Demarziella mirifica Balthasar, 1961	0	AY131872	0	AY131701	AY131512	0	0	0
263	no	no				Drepanocerus kirbyi	Drepanocerus kirbyi Kirby, 1828	0	AY131906	0	AY131737	AY131549	0	0	0
264	no	no				Eurysternus caribaeus	Eurysternus caribaeus Herbst, 1789	0	AY131893	0	AY131725	AY131536	0	0	0
265	no	no				Garreta nitens	Garreta nitens Olivier, 1789	0	AY131899	0	AY131730	AY131542	0	0	0
266	no	no				Lepanus nitidus	Lepanus nitidus Matthews, 1974	0	AY131835	0	AY131655	AY131464	0	0	0
267	no	no				Metacatharsius sp-5	Metacatharsius sp	0	AY131865	0	AY131689	AY131499	0	0	0
268	no	no				Oniticellus egregius	Oniticellus egregius Klug, 1855	0	AY131909	0	EF188114	AY131553	0	0	0
269	no	no				Onitis alexis-2	Onitis alexis Balthasar, 1942	0	AY131942	0	AY131783	AY131599	0	0	0
270	no	no				Onthophagus sp-4	Onthophagus sp	0	AY131922	0	AY131754	AY131568	0	0	0
271	no	no				Onthophagus haematopus	Onthophagus haematopus Harold, 1875	0	EF656760	0	EF656711	AY131578	0	0	0
272	no	no				Onthophagus semiareus	Onthophagus semiareus Lansberge, 1883	0	AY131932	0	AY131773	AY131589	0	0	0
273	no	no				Paragymnopleurus sp	Paragymnopleurus sp	0	AY131901	0	AY131732	AY131545	0	0	0
274	no	no				Paragymnopleurus striatus	Paragymnopleurus striatus Sharp, 1875	0	AY131903	0	AY131734	AY131546	0	0	0
275	no	no				Proagoderus schwaneri	Proagoderus schwaneri Snellen van Vollenhoven, 1864	0	AY131937	0	AY131778	AY131594	0	0	0
276	no	no				Pseudignambia sp-1	Pseudignambia sp	0	AY131845	0	AY131667	AY131475	0	0	0
277	no	no				Sarophorus costatus-3	Sarophorus costatus Fahraeus, 1857	0	AY131883	0	AY131712	AY131523	0	0	0
278	no	no				Scarabaeus galenus	Scarabaeus galenus Westwood, 1847	0	AY131956	0	AY131798	AY131616	0	0	0
279	no	no				Scarabaeus sp-4	Scarabaeus sp	0	AY131957	0	AY131799	AY131617	0	0	0
280	no	no				Sisyphus crispatus	Sisyphus crispatus Gory, 1833	0	AY131963	0	AY131805	AY131624	0	0	0
281	no	no				Uroxys micros	Uroxys micros Bates, 1887	0	AY131886	0	AY131717	AY131528	0	0	0
282	no	no				Uroxys sp-1	Uroxys sp	0	AY131885	0	AY131715	AY131526	0	0	0
283	no	no				Heliocopris hamadryas-2	Heliocopris hamadryas Fabricius, 1775	0	AY131879	0	AY131708	AY131518	0	0	0
284	no	no				Kheper nigroaeneus-2	Kheper nigroaeneus Boheman, 1857	0	AF499755	DQ430870	DQ430922	AF499695	0	0	0
285	no	no				Eurysternus plebejus	Eurysternus plebejus Harold, 1880	0	AY131896	0	AY131727	AY131539	0	0	0
286	no	no				Scarabaeus hippias	Scarabaeus hippias Westwood, 1844	0	AY131959	0	AY131801	AY131619	0	0	0
287	no	no				Anachalcos suturalis	Anachalcos suturalis Janssens, 1938	0	AY131810	0	AY131629	AY131438	0	0	0
288	no	no				Canthon lamprimus	Canthon lamprimus Bates, 1887	0	EF656739	0	EF656690	EF656648	0	0	0
289	no	no				Copris sp-1	Copris sp	0	AY131861	0	AY131685	AY131494	0	0	0
290	no	no				Cyptochirus ambiguus	Cyptochirus ambiguus Kirby, 1828	0	AY131904	0	AY131735	AY131547	0	0	0
291	no	no				Neosisyphus confrater	Neosisyphus confrater Kolbe, 1914	0	AY131960	0	AY131802	AY131620	0	0	0
292	no	no				Anomiopsoides biloba-1	Anomiopsoides biloba Burmeister, 1861	0	AY131887	0	AY131719	AY131530	0	0	0
293	no	no				Liatongus militaris-1	Liatongus militaris Castelnau, 1840	0	AY131908	0	EF188108	AY131552	0	0	0
294	no	no				Tragiscus dimidiatus-1	Tragiscus dimidiatus Klug, 1855	0	AY131913	0	AY131744	AY131557	0	0	0
295	no	no				Bubas bison	Bubas bison Linnaeus, 1767	0	AY131938	0	AY131779	AY131595	0	0	0
296	no	no				Copris sp-2	Copris sp	0	AY131856	0	AY131681	AY131489	0	0	0
297	no	no				Epactoides sp-1	Epactoides sp	0	EF656754	0	EF656705	EF656663	0	0	0
298	yes	no				Aphodius sp-1	Aphodius sp	0	EF656753	0	EF656704	EF656662	0	0	0
299	no	no				Copris sinicus	Copris sinicus Hope, 1845	0	AY131862	0	AY131686	AY131495	0	0	0
300	no	no				Deltochilum carinatum	Deltochilum carinatum Westwood, 1837	0	AY131824	0	AY131644	AY131453	0	0	0
301	no	no				Eurysternus hamaticollis	Eurysternus hamaticollis Balthasar, 1939	0	AY131894	0	DQ430919	AY131537	0	0	0
302	no	no				Pachylomera sp-2	Pachylomera sp	0	AY131955	0	AY131797	AY131615	0	0	0
303	no	no				Eurysternus velutinus	Eurysternus velutinus Bates, 1887	0	AY131897	0	AY131728	AY131540	0	0	0
304	no	no				Eudinopus dytiscoides-2	Eudinopus dytiscoides Schreibers, 1802	0	AY131832	0	AY131652	AY131461	0	0	0
305	no	no				Coptorhina sp	Coptorhina sp	0	AY131871	0	AY131698	AY131509	0	0	0
306	no	no				Onthophagus bidentatus	Onthophagus bidentatus Drapiez, 1819	0	AY131923	0	AY131755	AY131569	0	0	0
307	no	no				Tiniocellus spinipes-1	Tiniocellus spinipes Roth, 1851	0	AY131912	0	AY131743	AY131556	0	0	0
308	no	no				Monoplistes sp-2	Monoplistes sp	0	AY131837	0	AY131658	AY131466	0	0	0
309	no	no				Neosisyphus mirabilis	Neosisyphus mirabilis Arrow, 1927	0	AY131962	0	AY131804	AY131622	0	0	0
310	no	no				Canthon smaragdulus	Canthon smaragdulus Fabricius, 1781	0	AY131816	0	AY131636	AY131445	0	0	0
311	no	no				Ateuchus ecuadorensis	Ateuchus ecuadorensis Boucomont, 1928	0	EF656741	0	EF656692	AY131503	0	0	0
312	no	no				Macroderes sp-3	Macroderes sp	0	AY131880	0	AY131709	AY131520	0	0	0
313	no	no				Onthobium sp	Onthobium sp	0	AY131840	0	AY131662	AY131470	0	0	0
314	no	no				Pseudonthobium sp	Pseudonthobium sp	0	AY131848	0	AY131670	AY131478	0	0	0
315	no	no				Onitis falcatus	Onitis falcatus Wulfen, 1786	0	AY131943	0	AY131785	AY131601	0	0	0
316	no	no				Pachysoma sp-1	Pachysoma sp	0	AY965170	JN804823	0	JN804749	0	0	0
317	no	no				Pachysoma sp-2	Pachysoma sp	0	AY965188	JN804823	0	AF499699	0	0	0
318	no	no				Pachysoma hippocrates	Pachysoma hippocrates Macleay, 1821	0	AF499759	JN804823	DQ430920	JN982321	0	0	0
319	no	no				Digitonthophagus gazella-4	Digitonthophagus gazella Fabricius, 1787	0	AY131918	0	FJ817954	AY131563	0	0	0
320	no	no				Deltochilum amazonicum	Deltochilum amazonicum Bates, 1887	0	AY131822	0	AY131642	AY131452	0	0	0
321	no	no				Drepanocerus orientalis	Drepanocerus orientalis Krikken, 2009	EF187981	0	0	EF188049	0	0	0	0
322	no	no				Euoniticellus triangulatus-1	Euoniticellus triangulatus Harold, 1873	EF187983	0	0	EF188051	0	0	0	0
323	no	no				Liatongus militaris-2	Liatongus militaris Castelnau, 1840	EF188024	0	0	EF188108	0	0	0	0
324	no	no				Liatongus vertagus-1	Liatongus vertagus Fabricius, 1798	EF188026	0	0	EF188110	0	0	0	0
325	no	no				Liatongus vertagus-2	Liatongus vertagus Fabricius, 1798	EF188026	0	0	EF188110	0	0	0	0
326	no	no				Oniticellus planatus-1	Oniticellus planatus Castelnau, 1840	EF188028	0	0	EF188114	0	0	0	0
327	no	no				Oniticellus planatus-2	Oniticellus planatus Castelnau, 1840	EF188029	0	0	EF188114	0	0	0	0
328	no	no				Onthophagus avocetta	Onthophagus avocetta Arrow, 1933	EF188031	0	0	EF188115	0	0	0	0
329	no	no				Onthophagus elegans	Onthophagus elegans Klug, 1833	EF188033	0	0	EF188117	0	0	0	0
330	no	no				Onthophagus flavimargo	Onthophagus flavimargo D'orbigny, 1902	EF188034	0	0	EF188119	0	0	0	0
331	no	no				Onthophagus hinnulus	Onthophagus hinnulus Klug, 1832	EF188037	0	0	EF188122	0	0	0	0
332	no	no				Proagoderus sapphirinus	Proagoderus sapphirinus Fahraeus, 1857	EF188044	0	0	EF188130	0	0	0	0
333	no	no				Onthophagus seniculus	Onthophagus seniculus Fabricius, 1781	EF188045	0	0	EF188132	0	0	0	0
334	no	no				Tiniocellus spinipes-2	Tiniocellus spinipes Roth, 1851	EF188046	0	0	EF188133	0	0	0	0
335	no	no				Tragiscus dimidiatus-2	Tragiscus dimidiatus Klug, 1855	EF188047	0	0	EF188134	0	0	0	0
336	no	no				Onthophagus variegatus	Onthophagus variegatus Fabricius, 1798	EF188040	0	0	EF188125	0	0	0	0
337	no	no				Onthophagus signatus	Onthophagus signatus Fahraeus, 1857	EF188038	0	0	EF188123	0	0	0	0
338	no	no				Coprophanaeus sp	Coprophanaeus sp	0	AY131944	0	AY131787	AY131603	0	0	0
339	no	no				Uroxys sp-2	Uroxys sp	0	EF656743	0	EF656694	EF656652	0	0	0
340	no	no				Circellium bacchus-4	Circellium bacchus Fabricius, 1781	GQ341986	0	0	GQ289876	0	0	0	0
341	no	no				Epirinus sp	Epirinus sp	GQ342008	0	0	GQ342096	0	0	0	0
342	no	no				Epactoides sp-2	Epactoides sp	0	EF656751	0	EF656702	EF656660	0	0	0
343	no	no				Canthon luteicollis	Canthon luteicollis Erichson, 1847	0	AY131815	0	AY131635	AY131444	0	0	0
344	no	no				Aliuscanthoniola sp	Aliuscanthoniola sp	0	JN804667	JN804810	0	JN804741	0	0	0
345	no	no				Allogymnopleurus sp-3	Allogymnopleurus sp	0	JN804609	JN804751	0	JN804680	0	0	0
346	no	no				Anachalcos convexus-2	Anachalcos convexus Boheman, 1857	0	GQ289997	GQ289768	GQ289855	GQ289718	0	0	0
347	no	no				Byrrhidium convexum-2	Byrrhidium convexum Scholtz & Howden, 1987	0	GQ290007	GQ289782	GQ289872	GQ289732	0	0	0
348	no	no				Canthodimorpha lawrencei	Canthodimorpha lawrencei Davis & Scholtz & Harrison, 1999	0	GQ290018	GQ289797	GQ289889	GQ289744	0	0	0
349	no	no				Cheironitis sp-2	Cheironitis sp	0	JN804617	JN804764	0	JN804691	0	0	0
350	no	no				Circellium bacchus-5	Circellium bacchus Fabricius, 1781	0	GQ290011	GQ289787	0	GQ289737	0	0	0
351	no	no				Copris sp-3	Copris sp	0	JN804613	JN804759	0	JN804686	0	0	0
352	no	no				Coptorhina nitidipennis-1	Coptorhina nitidipennis Boheman, 1857	0	GQ290037	GQ289818	GQ289901	AY131509	0	0	0
353	no	no				Digitonthophagus sp	Digitonthophagus sp	0	JN804622	JN804767	0	JN804695	0	0	0
354	no	no				Hammondantus psammophilus	Hammondantus psammophilus Cambefort, 1978	0	GQ290017	GQ289796	0	GQ289743	0	0	0
355	no	no				Heteronitis sp-2	Heteronitis sp	0	JN804636	JN804779	0	JN804708	0	0	0
356	no	no				Hyalonthophagus sp-1	Hyalonthophagus sp	0	JN804634	JN804776	0	JN804706	0	0	0
357	no	no				Janssensantus sp	Janssensantus sp	0	KC928073	0	KC928070	KC928067	0	0	0
358	no	no				Macroderes sp-4	Macroderes sp	0	GQ290041	GQ289821	GQ289906	GQ289687	0	0	0
359	no	no				Madaphacosoma sp	Madaphacosoma sp	0	KC928075	0	KC928072	KC928069	0	0	0
360	no	no				Metacatharsius sp-6	Metacatharsius sp	0	JN804649	JN804789	0	JN804720	0	0	0
361	no	no				Milichus sp-1	Milichus sp	0	JN804645	JN804786	0	JN804716	0	0	0
362	no	no				Milichus sp-2	Milichus sp	0	JN804646	JN804787	0	JN804717	0	0	0
363	no	no				Pedaria sp-4	Pedaria sp	0	GQ290045	GQ289830	GQ289910	GQ289693	0	0	0
364	no	no				Pedaria sp-5	Pedaria sp	0	GQ290047	GQ289830	GQ289912	GQ289695	0	0	0
365	no	no				Pedaria sp-6	Pedaria sp	0	GQ290048	GQ289830	GQ289913	GQ289695	0	0	0
366	no	no				Pycnopanelus krikkeni	Pycnopanelus krikkeni Cambefort, 1978	0	GQ289989	GQ289761	GQ289846	GQ289708	0	0	0
367	no	no				Scarabaeus sp-5	Scarabaeus sp	0	JN804671	JN804814	0	AF499709	0	0	0
368	no	no				Scarabaeus sp-6	Scarabaeus sp	0	JN804672	JN804814	0	JN804744	0	0	0
369	no	no				Tiniocellus sp-1	Tiniocellus sp	0	JN804675	JN804820	0	JN804746	0	0	0
370	no	no				Xinidium dentilabris-3	Xinidium dentilabris Harold, 1869	0	GQ290026	GQ289806	GQ289892	GQ289672	0	0	0
371	no	no				Xinidium dewitzi-3	Xinidium dewitzi Harold, 1878	0	GQ290042	GQ289824	0	GQ289690	0	0	0
372	no	no				Anonychonitis sp-3	Anonychonitis sp	0	JN804612	JN804754	0	JN804683	0	0	0
373	no	no				Heteronitis sp-3	Heteronitis sp	0	JN804638	JN804780	0	JN804710	0	0	0
374	no	no				Canthidium thalassinum	Canthidium thalassinum Erichson, 1847	0	AY131870	0	AY131697	AY131508	0	0	0
375	no	no				Hyalonthophagus sp-2	Hyalonthophagus sp	0	JN804635	JN804777	0	JN804706	0	0	0
376	yes	no				Aphodius sp-2	Aphodius sp	0	EF656749	0	EF656700	EF656658	0	0	0
377	no	no				Ennearabdus lobocephalus-2	Ennearabdus lobocephalus Harold, 1868	0	AY131889	0	AY131721	AY131532	0	0	0
378	no	no				Eurysternus inflexus	Eurysternus inflexus Germar, 1824	0	AY131895	0	AY131726	AY131538	0	0	0
379	no	no				Pseudignambia sp-2	Pseudignambia sp	0	AY131846	0	AY131668	AY131476	0	0	0
380	no	no				Glyphoderus sterquilinus-1	Glyphoderus sterquilinus Westwood, 1837	0	AY131891	0	AY131723	AY131534	0	0	0
381	no	no				Eurysternus sp-1	Eurysternus sp	0	EF656740	0	EF656691	EF656649	0	0	0
382	no	no				Uroxys pygmaeus	Uroxys pygmaeus Harold, 1883	0	EF656761	0	EF656712	AY131529	0	0	0
383	no	no				Epactoides olsoufieffi	Epactoides olsoufieffi Lebis, 1953	0	EF656764	0	EF656715	EF656673	0	0	0
384	no	no				Epactoides sp-3	Epactoides sp	0	EF656746	0	EF656697	EF656655	0	0	0
385	no	no				Euoniticellus triangulatus-2	Euoniticellus triangulatus Harold, 1873	EF187983	0	0	EF188051	0	0	0	0
386	no	no				Canthon sp-1	Canthon sp	0	EF656759	0	EF656710	EF656668	0	0	0
387	no	no				Tiniocellus sp-2	Tiniocellus sp	0	JN804676	JN804821	0	JN804747	0	0	0
388	no	no				Copris confucius	Copris confucius Harold, 1877	EF187978	0	0	EF188048	0	0	0	0
389	no	no				Gymnopleurus sp-1	Gymnopleurus sp	0	EF656773	0	EF656724	EF656682	0	0	0
390	no	no				Tiniocellus sp-3	Tiniocellus sp	0	EF656774	0	EF656725	EF656683	0	0	0
391	no	no				Tanzanolus sp	Tanzanolus sp	0	KC928074	0	KC928071	KC928068	0	0	0
392	no	no				Caccobius sp-2	Caccobius sp	0	JN804615	JN804758	0	JN804685	0	0	0
393	no	no				Scarabaeus sp-7	Scarabaeus sp	0	JN804673	JN804817	0	JN804745	0	0	0
394	yes	no				Aphodius sp-3	Aphodius sp	0	EF656750	0	EF656701	EF656659	0	0	0
395	no	no				Onitis caffer	Onitis caffer Boheman, 1857	0	EF656762	0	EF656713	AY131600	0	0	0
396	no	no				Pseudignambia sp-3	Pseudignambia sp	0	AY131845	0	AY131668	0	0	0	0
397	no	no				Coptorhina nitidipennis-2	Coptorhina nitidipennis Boheman, 1857	0	0	GQ289819	GQ289901	AY131509	0	0	0
398	no	no				Gymnopleurus sp-2	Gymnopleurus sp	0	0	JN804772	0	JN804701	0	0	0
399	no	no				Scarabaeus sp-8	Scarabaeus sp	0	0	JN804806	0	JN804738	0	0	0
400	no	no				Eucranium arachnoides-2	Eucranium arachnoides Brull?, 1837	0	AF499752	DQ430859	DQ430912	0	0	0	0
401	no	no				Namakwanus davisi-3	Namakwanus davisi Deschodt & Scholtz, 2007	0	0	GQ289802	GQ289885	GQ289747	0	0	0
402	no	no				Scarabaeus sp-9	Scarabaeus sp	0	0	0	0	JN804740	JN819271	0	0
403	no	no				Demarziella imitatrix	Demarziella imitatrix Balthasar, 1967	0	0	0	EF656687	AY131510	0	0	0
404	no	no				Lepanus glaber	Lepanus glaber Matthews, 1974	0	0	0	EF656688	EF656646	0	0	0
405	no	no				Amphistomus speculifer	Amphistomus speculifer Matthews, 1974	0	0	DQ430846	DQ430900	0	0	0	0
406	no	no				Anomiopsoides biloba-2	Anomiopsoides biloba Burmeister, 1861	0	0	DQ430864	DQ430917	0	0	0	0
407	no	no				Anomiopsoides cavifrons	Anomiopsoides cavifrons Burmeister, 1861	0	0	DQ430865	DQ430918	0	0	0	0
408	yes	no				Aphodius lividus	Saphobius lepidus Broun, 1912	0	0	DQ430840	DQ430894	0	0	0	0
409	no	no				Ateuchus viduus	Aphodius lividus Olivier, 1789	0	0	DQ430848	DQ430902	0	0	0	0
410	no	no				Bdelyrus seminudus	Bdelyrus seminudus Bates, 1887	0	0	DQ430883	DQ430935	0	0	0	0
411	no	no				Bolbites onitoides	Bolbites onitoides Harold, 1868	0	0	DQ430857	DQ430911	0	0	0	0
412	no	no				Canthon quinquemaculatus	Canthon quinquemaculatus Castelnau, 1840	0	0	DQ430872	DQ430924	0	0	0	0
413	no	no				Canthon sp-2	Canthon sp	0	0	EF656710	DQ430923	0	0	0	0
414	no	no				Canthon sp-3	Canthon sp	0	0	DQ430873	DQ430925	0	0	0	0
415	yes	no				Chiron sp	Chiron sp	0	0	DQ430841	DQ430895	0	0	0	0
416	no	no				Copris amyntor-2	Copris amyntor Klug, 1855	0	0	KJ845139	DQ430934	0	0	0	0
417	no	no				Deltochilum gibbosum-2	Deltochilum gibbosum Bates, 1887	0	0	DQ430878	DQ430930	0	0	0	0
418	yes	no				Dialytellus tragicus	Dialytellus tragicus Schmidt, 1922	0	0	DQ430842	DQ430896	0	0	0	0
419	no	no				Dichotomius carolinus	Dichotomius carolinus Linnaeus, 1767	0	0	DQ430849	DQ430903	0	0	0	0
420	no	no				Dichotomius sp	Dichotomius sp	0	0	DQ430851	DQ430905	0	0	0	0
421	no	no				Dichotomius yucatanus	Dichotomius yucatanus Bates, 1887	0	0	DQ430850	DQ430904	0	0	0	0
422	no	no				Eucranium planicolle	Eucranium planicolle Burmeister, 1861	0	0	DQ430860	DQ430913	0	0	0	0
423	no	no				Eurysternus sp-2	Eurysternus sp	0	0	DQ430867	DQ430919	0	0	0	0
424	no	no				Glyphoderus centralis	Glyphoderus centralis Burmeister, 1873	0	0	DQ430862	DQ430916	0	0	0	0
425	no	no				Glyphoderus sterquilinus-2	Glyphoderus sterquilinus Westwood, 1837	0	0	DQ430863	DQ430916	0	0	0	0
426	no	no				Liatongus californicus	Liatongus californicus Horn, 1882	0	0	DQ430886	DQ430938	0	0	0	0
427	yes	no				Martineziella dutertrei	Martineziella dutertrei Chalumeau, 1984	0	0	DQ430843	DQ430897	0	0	0	0
428	no	no				Megathopa villosa	Megathopa villosa Eschscholtz, 1822	0	0	DQ430875	DQ430927	0	0	0	0
429	no	no				Ontherus appendiculatus	Ontherus appendiculatus Mannerheim, 1829	0	0	DQ430853	DQ430907	0	0	0	0
430	no	no				Ontherus sp	Ontherus sp	0	0	DQ430854	DQ430908	0	0	0	0
431	no	no				Onthophagus hecate	Onthophagus hecate Brown, 1929	0	0	DQ430887	DQ430939	0	0	0	0
432	no	no				Onthophagus taurus	Onthophagus taurus Schreber, 1759	0	0	DQ430885	DQ430937	0	0	0	0
433	no	no				Scybalophagus plicatipennis	Scybalophagus plicatipennis Blanchard, 1846	0	0	DQ430876	DQ430928	0	0	0	0
434	no	no				Scybalophagus rugosus	Scybalophagus rugosus Blanchard, 1846	0	0	DQ430877	DQ430929	0	0	0	0
435	no	no				Sulcophanaeus batesi	Sulcophanaeus batesi Harold, 1868	0	0	DQ430856	DQ430910	0	0	0	0
436	no	no				Uroxys sp-3	Uroxys sp	0	0	DQ430852	DQ430906	0	0	0	0
437	no	no				Aphengoecus multiserratus-3	Aphengoecus multiserratus Scholtz & Howden, 1987	0	0	GQ289775	GQ289865	0	0	0	0
438	no	no				Anachalcos convexus-3	Anachalcos convexus Boheman, 1857	0	0	0	GQ289856	GQ289719	0	0	0
439	no	no				Onthophagus furcaticeps	Onthophagus furcaticeps Masters, 1887	0	0	0	AY131761	AY131576	0	0	0
440	no	no				Onthophagus mije	Onthophagus mije Storey & Weir, 1990	0	0	0	AY131765	AY131581	0	0	0
441	no	no				Onthophagus quadripustulatus	Onthophagus quadripustulatus Fabricius, 1775	0	0	0	AY131769	AY131585	0	0	0
442	no	no				Saphobius squamulosus	Saphobius squamulosus Broun, 1886	0	0	0	AY131672	AY131480	0	0	0
443	no	no				Temnoplectron politulum	Temnoplectron politulum MacLeay, 1887	0	0	0	AY131676	AY131484	0	0	0
444	no	no				Uroxys sp-4	Uroxys sp	0	0	0	AY131716	AY131527	0	0	0
445	no	no				Ateuchus sp	Ateuchus sp	0	0	0	AY131691	AY131501	0	0	0
446	no	no				Canthon sp-4	Canthon sp	0	0	0	AY131633	AY131442	0	0	0
447	no	no				Onthophagus muticus	Onthophagus muticus Boheman, 1858	0	0	0	AY131767	AY131583	0	0	0
448	no	no				Diabroctis mimas	Diabroctis mimas Linnaeus, 1758	0	0	0	AY131791	AY131607	0	0	0
449	no	no				Nanos sp	Nanos sp	0	0	0	FJ817898	EF656665	0	0	0
450	no	no				Canthon perseverans	Canthon perseverans Matthews, 1966	0	0	0	GQ342080	GQ341916	0	0	0
451	no	no				Scybalocanthon pygidialis-2	Scybalocanthon pygidialis Schmidt, 1922	0	0	0	GQ342109	GQ341939	0	0	0
452	no	no				Onitis sp	Onitis sp	0	0	DQ430889	DQ430941	0	0	0	0
453	no	no				Anomiopus panamensis	Anomiopus panamensis Paulian, 1939	0	0	0	AY131690	AY131500	0	0	0
454	no	yes	ZMUM10087807	Taiwan	CNCI	Haroldius sp1*	Haroldius sp1-1*	KX512490	NA	KX512578	NA	NA	NA	NA	NA
455	no	yes	ZMUM10087689	Taiwan	CNCI	Haroldius sp1*	Haroldius sp1-2*	KX512491	NA	KX512579	NA	NA	NA	NA	NA
456	no	yes	ZMUM10087696	South Africa	ZMUN	Epirinus sp1*	Epirinus sp1*	KX512492	NA	KX512580	KX512652	NA	KX530436	NA	KX530335
457	no	yes	ZMUM10087703	South Africa	ZMUN	Xinidium dentilabris Harold, 1869*	Xinidium dentilabris-1*	KX512493	NA	KX512581	KX512653	NA	NA	NA	NA
458	no	yes	ZMUM10087710	South Africa	ZMUN	Pedaria sp1*	Pedaria sp1-1*	KX512494	NA	KX512582	KX512654	NA	NA	NA	NA
459	no	yes	ZMUM10087717	South Africa	ZMUN	Pedaria sp1*	Pedaria sp1-2*	KX512495	NA	KX512583	KX512655	NA	NA	KX530389	NA
460	no	yes	ZMUM10087724	South Africa	ZMUN	Sarophorus costatus (Fahraeus, 1857)*	Sarophorus costatus-1*	KX512496	NA	KX512584	KX512656	NA	KX530437	KX530390	NA
461	no	yes	ZMUM10087731	South Africa	ZMUN	Odontoloma sp1*	Odontoloma sp1-1*	KX512497	NA	KX512585	KX512657	NA	NA	KX530391	NA
462	no	yes	ZMUM10087745	South Africa	ZMUN	Sarophorus costatus (Fahraeus, 1857)*	Sarophorus costatus-2*	KX512498	NA	KX512586	KX512658	NA	KX530438	KX530392	NA
463	no	yes	ZMUM10087752	South Africa	ZMUN	Odontoloma sp1*	Odontoloma sp1-2*	KX512499	NA	KX512587	KX512659	NA	NA	KX530393	KX530339
464	no	yes	ZMUM10087805	South Africa	ZMUN	Copris sp1*	Copris sp1*	KX512500	NA	KX512588	KX512660	NA	NA	KX530394	NA
465	no	yes	ZMUM10087759	Namibia	UPSA	Hammondantus psammophilus Cambefort, 1978*	Hammondantus psammophilus-1*	KX512501	NA	KX512589	KX512661	NA	NA	KX530395	NA
466	no	yes	ZMUM10087766	Namibia	UPSA	Hammondantus psammophilus Cambefort, 1978*	Hammondantus psammophilus-2*	KX512502	NA	KX512590	KX512662	NA	NA	KX530396	NA
467	no	yes	BNRP02	South Africa	UPSA	Byrrhidium namaquensis Scholtz & Howden, 1987*	Byrrhidium namaquensis*	NA	NA	KX512591	NA	NA	NA	KX530397	NA
468	no	yes	DC03	South Africa	UPSA	Dicranocara deschodti Frolov & Scholtz, 2003*	Dicranocara deschodti*	KX512503	NA	KX512592	KX512663	NA	NA	KX530398	NA
469	no	yes	FADFT02	South Africa	UPSA	Frankenbergerius armatus (Boheman, 1857)*	Frankenbergerius armatus*	KX512504	NA	KX512593	KX512664	NA	KX530439	KX530399	KX530336
470	no	yes	ZMUM10087773	South Africa	UPSA	Bohepilissus sp1*	Bohepilissus sp1-1*	KX512505	NA	KX512594	KX512665	NA	NA	KX530400	KX530342
471	no	yes	ZMUM10087780	South Africa	UPSA	Bohepilissus sp1*	Bohepilissus sp1-2*	KX512506	NA	NA	NA	NA	NA	KX530401	NA
472	no	yes	ZMUM10087787	South Africa	UPSA	Pycnopanelus krikkeni Cambefort, 1978*	Pycnopanelus krikkeni*	NA	NA	KX512595	KX512666	NA	NA	KX530402	KX530346
473	no	yes	ZMUM10087794	South Africa	UPSA	Macroderes sp1*	Macroderes sp1*	KX512507	NA	KX512596	KX512667	NA	NA	NA	NA
474	no	yes	ZMUM10087733	South Africa	UPSA	Anachalcos convexus Boheman, 1857*	Anachalcos convexus*	KX512509	NA	KX512598	KX512668	NA	KX530440	KX530404	NA
475	no	yes	ZMUM10087740	South Africa	UPSA	Circellium bacchus (Fabricius, 1781)*	Circellium bacchus*	KX512510	NA	KX512599	KX512669	NA	KX530441	KX530405	KX530345
476	no	yes	ZMUM10087747	South Africa	ZMUN	Heliocopris sp1*	Heliocopris sp1-1*	KX512511	NA	KX512600	KX512670	NA	NA	KX530406	NA
477	no	yes	ZMUM10087754	South Africa	ZMUN	Heliocopris sp1*	Heliocopris sp1-2*	KX512512	NA	KX512601	KX512671	NA	NA	KX530407	NA
478	no	yes	ZMUM10087691	South Africa	ZMUN	Onitis sp1*	Onitis sp1-1*	KX512513	NA	KX512602	KX512672	NA	NA	KX530408	KX530350
479	no	yes	ZMUM10087806	South Africa	ZMUN	Onthophagus vinctus Erichson, 1843*	Onthophagus vinctus*	KX512514	NA	KX512603	KX512673	NA	NA	KX530409	NA
480	no	yes	ZMUM10087697	South Africa	ZMUN	Gymnopleurus sp1*	Gymnopleurus sp1-1*	NA	NA	KX512604	NA	NA	NA	KX530410	KX530338
481	no	yes	ZMUM10087704	South Africa	ZMUN	Gymnopleurus sp1*	Gymnopleurus sp1-2*	KX512515	NA	KX512605	NA	NA	NA	KX530411	KX530341
482	no	yes	ZMUM10087761	South Africa	ZMUN	Scarabaeus sp1*	Scarabaeus sp1*	KX512516	NA	KX512606	NA	NA	KX530442	KX530412	KX530351
483	no	yes	ZMUM10087698	South Africa	ZMUN	Onitis sp1*	Onitis sp1-2*	KX512517	NA	KX512607	KX512674	NA	NA	KX530413	NA
484	no	yes	ZMUM10087711	South Africa	ZMUN	Scarabaeus sp2*	Scarabaeus sp2*	KX512518	NA	KX512608	KX512675	NA	NA	KX530414	NA
485	no	yes	ZMUM10087718	South Africa	ZMUN	Euoniticellus intermedius (Reiche, 1850)*	Euoniticellus intermedius*	KX512519	NA	KX512609	NA	NA	NA	KX530415	NA
486	no	yes	ZMUM10087725	South Africa	ZMUN	Haroldius sp2*	Haroldius sp2*	KX512520	NA	NA	NA	NA	NA	KX530416	NA
487	no	yes	ZMUM10087768	South Africa	ZMUN	Catharsius sp2*	Catharsius sp2*	KX512521	NA	KX512610	KX512676	NA	KX530443	NA	KX530348
488	no	yes	ZMUM10087705	South Africa	ZMUN	Metacatharsius sp1*	Metacatharsius sp1*	KX512522	NA	KX512611	KX512677	NA	KX530444	KX530417	KX530337
489	no	yes	ZMUM10087775	South Africa	ZMUN	Catharsius sp1*	Catharsius sp1*	KX512523	NA	KX512612	KX512678	NA	NA	KX530418	NA
490	no	yes	ZMUM10087732	South Africa	ZMUN	Xinidium dentilabris Harold, 1869*	Xinidium dentilabris-2*	NA	NA	KX512613	KX512679	NA	NA	KX530419	NA
491	no	yes	ZMUM10087719	South Africa	ZMUN	Sisyphus sp1*	Sisyphus sp1*	KX512524	NA	KX512614	KX512680	NA	KX530445	NA	KX530343
492	no	yes	ZMUM10087739	South Africa	ZMUN	Neosisyphus sp1*	Neosisyphus sp1*	KX512525	NA	KX512615	KX512681	NA	NA	NA	KX530347
493	no	yes	ZMUM10087726	South Africa	ZMUN	Epirinus sp2*	Epirinus sp2*	KX512526	NA	KX512616	KX512682	NA	KX530446	KX530420	NA
494	no	yes	ZMUM10087746	Tanzania	ZMUN	Janssensantus sp1*	Janssensantus sp1*	KX512527	NA	KX512617	KX512683	NA	KX530447	NA	NA
495	no	yes	ZMUM10087753	Tanzania	ZMUN	Tanzanolus sp1*	Tanzanolus sp1-1*	KX512438	NA	KX512528	NA	NA	KX530421	KX530352	NA
496	no	yes	ZMUM10087760	Tanzania	ZMUN	Tanzanolus sp1*	Tanzanolus sp1-2*	KX512439	NA	KX512529	KX512618	NA	KX530422	NA	NA
497	no	yes	AS150	Argentina	ABTS	Scybalophagus plicatipennis (Blanchard, 1846)*	Scybalophagus plicatipennis*	KX512440	NA	KX512530	KX512619	NA	KX530423	KX530353	NA
498	no	yes	ZMUM10087767	Ecuador	ABTS	Uroxys sp1*	Uroxys sp1-1*	KX512441	NA	KX512531	KX512620	NA	NA	NA	NA
499	no	yes	ZMUM10087774	Bolivia	ABTS	Canthidium sp1*	Canthidium sp1-1*	KX512442	NA	KX512532	KX512621	NA	NA	KX530354	NA
500	no	yes	ZMUM10087781	Bolivia	ABTS	Canthidium sp1*	Canthidium sp1-2*	KX512443	NA	KX512533	NA	NA	NA	KX530355	NA
501	no	yes	ZMUM10087788	Bolivia	ABTS	Anomiopus sp1*	Anomiopus sp1*	KX512444	NA	KX512534	KX512622	NA	KX530424	KX530356	NA
502	no	yes	ZMUM10087795	Ecuador	ABTS	Bdelyrus sp1*	Bdelyrus sp1*	KX512445	NA	KX512535	NA	NA	NA	KX530357	NA
503	no	yes	ZMUM10087721	Bolivia	ABTS	Ateuchus sp1*	Ateuchus sp1*	KX512446	NA	KX512536	NA	NA	NA	KX530358	NA
504	no	yes	ZMUM10087782	New Zealand	ABTS	Saphobius sp1*	Saphobius sp1*	KX512447	NA	KX512537	NA	NA	NA	NA	NA
505	no	yes	ZMUM10087728	Ecuador	ABTS	Canthon fulgidus Redtenbacher, 1868*	Canthon fulgidus*	KX512448	NA	KX512538	KX512623	NA	NA	NA	NA
506	no	yes	ZMUM10087735	Bolivia	ABTS	Deltochilum sp1*	Deltochilum sp1-1*	KX512449	NA	KX512539	KX512624	NA	NA	KX530359	NA
507	no	yes	ZMUM10087742	Bolivia	ABTS	Dichotomius sp1*	Dichotomius sp1-2*	KX512450	NA	KX512540	NA	NA	NA	KX530360	NA
508	no	yes	ZMUM10087796	Brazil	CEMT	Paracanthon sp1*	Paracanthon sp1*	KX512451	NA	KX512541	NA	NA	NA	KX530361	NA
509	no	yes	ZMUM10087804	Brazil	CEMT	Canthonella sp1*	Canthonella sp1*	KX512452	NA	KX512542	KX512625	NA	NA	KX530362	KX530329
510	no	yes	ZMUM10087692	Brazil	CEMT	Trichillum externepunctatum Preudhomme de Borre, 1880*	Trichillum externepunctatum*	KX512453	NA	KX512543	KX512626	NA	KX530425	KX530363	NA
511	no	yes	ZMUM10087699	Brazil	CEMT	Uroxys terminalis Waterhouse, 1891*	Uroxys terminalis*	KX512454	NA	KX512544	KX512627	NA	KX530426	NA	KX530330
512	no	yes	ZMUM10087749	Costa Rica	ZMUC	Coprophanaeus chiriquensis Olsufieff, 1924*	Coprophanaeus chiriquensis*	KX512455	NA	KX512545	KX512628	NA	KX530427	KX530364	NA
513	no	yes	ZMUM10087706	Costa Rica	ZMUC	Uroxys sp1*	Uroxys sp1-2*	KX512456	NA	KX512546	NA	NA	NA	KX530365	NA
514	no	yes	ZMUM10087713	Costa Rica	ZMUC	Scatimus erinnyos Kohlmann & Solis, 1996*	Scatimus erinnyos-1*	KX512457	NA	KX512547	KX512629	NA	NA	NA	NA
515	no	yes	ZMUM10087720	Costa Rica	ZMUC	Scatimus erinnyos Kohlmann & Solis, 1996*	Scatimus erinnyos-2*	KX512458	NA	KX512548	NA	NA	NA	KX530366	NA
516	no	yes	ZMUM10087727	Costa Rica	ZMUC	Trichillidium pilosum (Robinson, 1948)*	Trichillidium pilosum*	KX512459	NA	KX512549	NA	NA	NA	KX530367	NA
517	no	yes	ZMUM10087743	Costa Rica	ZMUC	Dichotomius sp2*	Dichotomius sp2*	KX512460	NA	KX512550	NA	NA	NA	KX530368	KX530344
518	no	yes	ZMUM10087756	Costa Rica	ZMUC	Deltochilum mexicanum Burmeister, 1848*	Deltochilum mexicanum*	KX512461	NA	KX512551	KX512630	NA	NA	KX530369	NA
519	no	yes	ZMUM10087734	Costa Rica	ZMUC	Uroxys sp1*	Uroxys sp1-3*	KX512462	NA	KX512552	NA	NA	NA	KX530370	NA
520	no	yes	ZMUM10087763	Costa Rica	ZMUC	Canthon aequinoctialis Harold, 1868*	Canthon aequinoctialis*	KX512463	NA	KX512553	KX512631	NA	NA	KX530371	NA
521	no	yes	ZMUM10087770	Costa Rica	ZMUC	Sulcophanaeus velutinus (Murray, 1856)*	Sulcophanaeus velutinus*	KX512464	NA	KX512554	KX512632	NA	NA	KX530372	KX530340
522	no	yes	ZMUM10087777	Costa Rica	ZMUC	Ontherus sp1*	Ontherus sp1-1*	KX512465	NA	KX512555	KX512633	NA	KX530428	NA	NA
523	no	yes	ZMUM10087741	Honduras	CEMT	Cryptocanthon sp1*	Cryptocanthon sp1-1*	KX512466	NA	KX512556	KX512634	NA	NA	KX530373	NA
524	no	yes	ZMUM10087748	Honduras	CEMT	Cryptocanthon sp1*	Cryptocanthon sp1-2*	KX512467	NA	KX512557	KX512635	NA	NA	KX530374	NA
525	no	yes	ZMUM10087784	Brazil	CEMT	Ontherus sp2*	Ontherus sp2*	KX512468	NA	KX512558	KX512636	NA	KX530429	KX530375	NA
526	no	yes	ZMUM10087755	Brazil	CEMT	Leotrichillum sp1*	Leotrichillum sp1*	KX512469	NA	KX512559	KX512637	NA	NA	KX530376	NA
527	no	yes	ZMUM10087762	Honduras	ZMUN	Uroxys sp2*	Uroxys sp2*	KX512470	NA	KX512560	NA	NA	NA	KX530377	NA
528	no	yes	ZMUM10087769	Vietnam	CNCI	Paraphytus sp1*	Paraphytus sp1*	KX512471	NA	KX512561	KX512638	NA	NA	NA	NA
529	no	yes	ZMUM10087791	Australia	ZMUC	Boletoscapter sp1*	Boletoscapter sp1*	KX512472	NA	KX512562	KX512639	NA	KX530430	KX530378	NA
530	no	yes	ZMUM10087798	Australia	ZMUC	Amphistomus sp1*	Amphistomus sp1*	KX512473	NA	KX512563	KX512640	NA	KX530431	KX530379	NA
531	no	yes	ZMUM10087802	Australia	ANIC	Canthonosoma macleayi (Harold, 1868)*	Canthonosoma macleayi*	KX512474	NA	KX512564	KX512641	NA	NA	KX530380	NA
532	no	yes	ZMUM10087783	Australia	ANIC	Amphistomus sp2*	Amphistomus sp2*	KX512475	NA	KX512565	KX512642	NA	NA	KX530381	KX530331
533	no	yes	ZMUM10087694	Australia	ANIC	Diorygopyx niger Matthews, 1974*	Diorygopyx niger*	KX512476	NA	KX512566	KX512643	NA	NA	KX530382	NA
534	no	yes	ZMUM10087701	Australia	ANIC	Lepanus ustulatus (van Lansberge, 1874)*	Lepanus ustulatus*	KX512477	NA	KX512567	KX512644	NA	KX530432	KX530383	KX530332
535	no	yes	ZMUM10087790	Chile	ZMUN	Tesserodoniella elguetai Vaz-de-Mello & Halffter, 2006*	Tesserodoniella elguetai*	KX512478	NA	KX512568	KX512645	NA	NA	NA	NA
536	yes	yes	ZMUM10087797	Vietnam	CNCI	Saprosites sp1*	Saprosites sp1-1*	KX512479	NA	KX512569	NA	NA	NA	NA	NA
537	yes	yes	ZMUM10087803	Vietnam	CNCI	Saprosites sp1*	Saprosites sp1-2*	KX512480	NA	KX512570	NA	NA	NA	NA	NA
538	no	yes	ZMUM10087708	New Zealand	NZAC	Saphobiamorpha sp1*	Saphobiamorpha sp1*	KX512481	NA	KX512571	KX512646	NA	NA	NA	NA
539	yes	yes	ZMUM10087693	New Zealand	NZAC	Saprosites sp2*	Saprosites sp2*	KX512482	NA	KX512572	KX512647	NA	NA	NA	KX530349
540	no	yes	ZMUM10087700	New Caledonia	ZMUN	Onthobium sp1*	Onthobium sp1*	KX512483	NA	KX512573	KX512648	NA	NA	KX530384	NA
541	no	yes	ZMUM10087715	Madagascar	ZMUN	Arachnodes apotolamproides Lebis, 1961*	Arachnodes apotolamproides*	KX512484	NA	KX512574	KX512649	NA	NA	NA	NA
542	no	yes	ZMUM10087722	Chile	ZMUN	Homocopris torulosus (Eschscholtz, 1822)*	Homocopris torulosus*	KX512485	NA	NA	NA	NA	KX530433	KX530385	NA
543	yes	yes	ZMUM10087707	Chile	ZMUN	Podotenus fulviventris Fairmaire, 1860*	Podotenus fulviventris*	KX512486	NA	KX512575	KX512650	NA	NA	NA	KX530333
544	yes	yes	ZMUM10087714	Chile	ZMUN	Ataenius opatroides (Blanchard, 1843)*	Ataenius opatroides*	KX512487	NA	KX512576	KX512651	NA	NA	KX530386	NA
545	no	yes	ZMUM10087736	Colombia	ZMUN	Eurysternus sp1*	Eurysternus sp1-1*	KX512488	NA	KX512577	NA	NA	KX530434	KX530387	KX530334
546	no	yes	ZMUM10087729	Colombia	ZMUN	Eurysternus sp1*	Eurysternus sp1-2*	KX512489	NA	NA	NA	NA	KX530435	KX530388	NA
547	no	yes	ZMUM10087750	South Africa	UPSA	Dwesasilvasedis medinae Deschodt & Scholtz, 2008*	Dwesasilvasedis medinae*	KX512508	NA	KX512597	NA	NA	NA	KX530403	NA
