# Supplementary material for: Multigene phylogenetic analysis redefines dung beetles relationships and classification (Coleoptera: Scarabaeidae: Scarabaeinae)
Source: BMC Evol Biol. 2016 Nov 29;16:257. doi: 10.1186/s12862-016-0822-x (PMC5129633; doi:10.1186/s12862-016-0822-x)
Supplement: Additional file 2: Table S2. — List of genera with author citations. (XLSX 12 kb) [file 12862_2016_822_MOESM2_ESM.xlsx]

## Sheet: Sheet1
List of genera used with author citations
Acrossidius Schmidt 1914
Aegialia Latreille 1807
Aliuscanthoniola Deschodt & Scholtz 2008
Allogymnopleurus Janssens 1940
Amphistomus Lansberge 1874
Anachalcos Hope 1837
Anomiopsoides Blackwelder 1944
Anomiopus Westwood 1842
Anonthobium Paulian 1984
Anonychonitis Janssens 1950
Aphengoecus Peringuey 1901
Aphodius Illiger 1798
Apotolamprus Olsoufieff 1947
Aptenocanthon Matthews 1974
Arachnodes Westwood 1842
Ataenius Harold 1867
Ateuchus Weber 1801
Bdelyropsis Pereira, Vulcano & Martinez 1960
Bdelyrus Harold 1869
Bohepilissus Paulian 1975
Bolbites Harold 1868
Boletoscapter Matthews 1974
Bubas Mulsant 1842
Byrrhidium Harold 1869
Caccobius Thomson 1859
Cambefortantus Paulian 1886
Canthidium Erichson 1847
Canthodimorpha Davis, Scholtz, Harrison 1999
Canthon Hoffmansegg 1817
Canthonella Chapin 1930
Canthonosoma MacLeay 1871
Catharsius Hope 1837
Cephalodesmius Westwood 1841
Cheironitis van Lansberge 1875
Chiron Macleay 1819
Circellium Latreille 1825
Cleptocaccobius Cambefort 1984
Copris Muller 1764
Coproecus Reiche 1841
Coprophanaeus Olsoufieff 1924
Coptodactyla Burmeister 1846
Coptorhina Hope 1830
Cryptocanthon Balthasar 1942
Cyptochirus Lesne 1900
Delopleurus Erichson 1847
Deltochilum Eschscholtz 1822
Demarziella Balthasar 1961
Dendropaemon Perty 1830
Diabroctis Gistel 1857
Dialytellus Brown 1929
Dichotomius Hope 1838
Dicranocara Frolov & Scholtz 2003
Digitonthophagus Balthasar 1959
Diorygopyx Matthews 1974
Drepanocerus Kirby 1828
Drepanopodus Janssens 1940
Dwesasilvasedis Deschodt & Scholtz 2008
Endroedyolus Scholtz & Howden 1987
Ennearabdus van Lansberge 1874
Eodrepanus Barbero, Palestrini & Roggero 2009
Epactoides olsoufieff 1947
Epirinus Reiche 1841
Eucranium Brulle 1834
Eudinopus Burmeister 1840
Euoniticellus Janssens 1953
Euonthophagus Balthasar 1959
Eurysternus Dalman 1824
Frankenbergerius Balthasar 1938
Garreta Janssens 1940
Glyphoderus Westwood 1838
Gymnopleurus Illiger 1803
Gyronotus van Lansberge 1874
Hammondantus Cambefort 1978
Hansreia Halffter & Martinez 1977
Haroldius Boucomont 1914
Helictopleurus d'Orbigny 1915
Heliocopris Hope 1837
Heteronitis Gillet 1911
Heterosyphus Paulian 1975
Homocopris Burmeister 1846
Hyalonthophagus Palestrini et Giacone 1988
Ignambia Heller 1916
Janssensantus Paulian 1976
Kheper Janssens 1940
Leotrichillum Vaz de Mello 2008
Lepanus Balthasar 1966
Liatongus Reitter 1892
Litocopris Waterhouse 1891
Macroderes Westwood 1942
Madaphacosoma Paulian 1975
Malagoniella Martinez 1961
Martinezidium Vaz de Mello 2008
Martineziella Chalumeau 1984
Megathopa Eschscholtz 1822
Megathoposoma Balthasar 1939
Metacatharsius Paulian 1939
Milichus Peringuey 1901
Monoplistes van Lansberge 1874
Namakwanus Scholtz & Howden 1987
Nanos Westwood 1837
Neosisyphus Muller 1942
Ochicanthon Vaz-De-Mello 2003
Odontoloma Boheman 1857
Oniticellus Lep. Aud. Serville 1825
Onitis Fabricius 1798
Ontherus Erichson 1847
Onthobium Reiche 1860
Onthophagus Latreille 1802
Outenikwanus Scholtz & Howden 1987
Oxysternon Laporte de Castelnau 1840
Pachylomera (Hope) 1849
Pachysoma MacLeay 1821
Paracanthon Balthasar 1938
Paragymnopleurus Shipp 1897
Paraphytus Harold 1877
Paronthobium Paulian 1984
Peckolus Scholtz & howden 1987
Pedaria Laporte de Castelnau 1832
Phalops Erichson 1848
Phanaeus MacLeay 1819
Podotenus A. Schmidt 1914
Proagoderus van Lansberge 1883
Pseudignambia Paulian & Pluot-Sigwalt 1984
Pseudonthobium Paulian 1984
Pycnopanelus Arrow 1931
Rhyparus Agassiz 1847
Saphobiamorpha Brookes 1944
Saphobius Sharp 1873
Saprosites Redtenbacher 1858
Sarophorus Erichson 1847
Sauvagesinella Paulian 1934
Scarabaeus Linnaeus 1758
Scatimus Erichson 1847
Scybalocanthon Martinez 1948
Scybalophagus Martinez 1953
Silvaphilus Roets & Oberlander 2010
Sisyphus Latreille 1807
Sulcophanaeus Olsoufieff 1924
Tanzanolus Scholtz & Howden 1987
Temnoplectron Westwood 1841
Tesserodoniella Vaz-de-Mello & Halffter 2006
Tiniocellus Peringuey 1901
Tragiscus Klug 1855
Trichillidium Vaz-De-Mello 2007
Trichillum Harold 1868
Uroxys Westwood 1842
Xinidium Harold 1869
