# Supplementary material for: Multigene phylogenetic analysis redefines dung beetles relationships and classification (Coleoptera: Scarabaeidae: Scarabaeinae)
Source: BMC Evol Biol. 2016 Nov 29;16:257. doi: 10.1186/s12862-016-0822-x (PMC5129633; doi:10.1186/s12862-016-0822-x)
Supplement: Additional file 3: Matrix S1. — Data matrix used in the phylogenetic analyses. (NEX 3130 kb) [file 12862_2016_822_MOESM3_ESM.nex]

#NEXUS
  BEGIN DATA;
  DIMENSIONS  NTAX=547 NCHAR=5837;
  FORMAT DATATYPE = DNA GAP = - MISSING = ?;
  MATRIX
	
Allogymnopleurus_thalassinus	ACGAAAAATAACGATACGGGACTCATCCGAGGCCCCGTAATCGGAATGAGTACACTCTAAACCCTTTAACGAGGATCAATTGGAGGGCAAGTCTGGTGCCAGCAGCCGCGGTAATTCCAGCTCCAATAGCGTATATTAAAGTTGTTGCGGTTAAAAAGCTCGTAGTCGAATTTGTGTCCCGCGCCGCCGGTTCATCGCTCGCGGTGTCAACTGGCGTGTCCGCGGGACGTCCT-GCCGGTGGGCTTAGCCTT-T-------CGGCGAG--GCCCAATCTCAATCCCACCGCGGTGCTCTTCACTGAGTGTCGAGGTGGGCCGGCACGTTTACTTTGAACAAATTAGAGGTGCTTAAAGCAGGCTAAAATATCGCCTGAATACTG-GTGCATGGAATAATGGAATAGGACCTCGGTTCTATTTTGTTGGTTTTCGGAACCCCGAGGTAATGATTAATAGGAACGGATGGGGGCATTCGTATTGCGACGTTAGAGGTGAAATTCTTGGATCGTCGCAAGACGGACAGAAGCGAAAGCATTTGCCAAAAACGCTTTCATTGATCAAGAACGAAAGTTAGAGGTTCGAAGGCGATCAGATACCGCCCTAGTTCTAACCATAAACGATGCCAGCTAGCGATCCG-CCGACGTTCCTCCGATGACTCGGCGGGCAGCTTCCGGGAAACCAAAGCTTTTGGGTTCC-GGGGGAAGTATGGTTGCAAAGCTGAAACTTAAAGGAATTGACGGAAGGGCACCACCAGGAGTGGAGCCTGCGGCTTAATTTGACTCAACACGGGAAACCTCACCAGGCCCGGACACCGGAAGG-ATTGACAGATTGAGAGCTATATTCTAATTTTACCAGGATTTGGTATAATTTCTCATATTATTAGACAAGAAAGAAGAAAAAAAGAAACATTTGGAACTTTAGGAATAATTTATGCAATAATAGCAATTGGATTATTAGGATTTATTGTTTGAGCACATCATATATTTACTGTAGGTATAGATGTTGATACTCGAGCATATTTTACATCAGCTACTATAATTATTGCTGTACCAACAGGAATTAAAATTTTCAGATGATTAGCTACTCTTCATGGCACTCAATTAAACTATTCACCTTCATTAATTTGAGCTCTAGGTTTCGTATTTTTATTTACAATAGGTGGATTAACTGGAGTAGTTCTTGCTAATTCTTCTATTGATGTTGTATTACATGATACTTACTATGTAGTTGCACATTTCCACTATGTACTCTCTATAGGAGCAGTATTTGCTATTATAGCAGGATTTGTACATTGATTCCCCTTATTTACTGGCTTAACTATAAACCCTAAATTTTTAAAAATTCAATTTATTATTATATTTATTGGAGTAAATTTAACCTTTTTTCCACAACATTTCCTAGGACTTAGAGGAATACCACGACGATATTCTGATTATCCTGATGCATATACTACTTGAAATATTGTATCATCAATTGGATCATTAATTTCCTTAGTTAGAATTTTTGTATTTTTATTTATTATTTGAGAAAGATTTATTTCTATACGAAAGTCTATTGGAACACTAAGAATATCTACATCAATTGAATGATTTCAATCTATACCACCAGCTGAACATAGATATAATGAATTACCAA-----------------------------------------------------------------------------------------------------------------------------------------------------------------------------------------------------------------------------------------------------------------------------------------------------------------------------------------------------------------------------------------------------------------------------------------------------------------------------------------------------------------------------------------------------------------------------------------------------------------------------------------------------------------------------------------------------------------------------------------------------------------------------------------------------------------------------------------------------------------------------------------GAGTCATTGGGACT-A-AA---CGAAACCTA-AAGGCGCAATGAAAGTGA----AGGTC----CGCCT------------AGCG------C-GGACCGAGGGAGGATGGG--CCGG------T-CTA-CG---GGCCG--GCCCCGCACTCCCGGGGCGTCTCGCTCTCATCGCGAGAAGAGGCGCACCCAGAGCGTACACGCTGGGACCCGAAAGATGGTGAACTATGCCTGGTCAGGACGAAGTCAGGGGAAACCCTGATGGAGGTCCGTAGCGATTCTGACGTGCAAATCGATCGTCGGAACTGGGTATAGGGGCGAAAGACTAATCGAACCTTCTAGTAGCTGGTTCCCTCCGAAGTTTCCCTCAGGATAGCTGGCGCTCGCC-GTG-GCGAGTCTCATTCGGTAAAGCGAATGATTAGAGGCATTGGGGCCGAAACGGCCTCAACCTATTCTCAAACTTTAAATGGGTGAGATCTCCGGCTTGCTTGAATAGTGAA-GCCGCGAG---------------TAT---C-------GGATCA--GAGTGCCAAGTGGGCCACTTTTGGTAAGCAGAACTGGCGCTGTGGGATGAACCAAACGCCGAGTTAAAGCGCCTAAATCGACGCTTATGGGATACCATGAAAGGCGTTGGTAACTTA----------------GTCGCAAACTTTTTTTTCGATAAGAACTCTCAAAAAAAATTACGCTGTTATCCCTAAGGTAATTTAATCTTATAATCAT--A---T--CT-TTATGGATC---AATTAATCATATATCAATGT-T----TA---T-A--A--AT-AAAAAAAGTTCATTCAATTTTTTAATCGCCCCAATCAAATA-A--T-TT-T-A-TA-A-ATA-A-TT-AAAT----CTA-A-AATA-CTT-TAA--C-TT--TTA--AAT-AT-T--TA-AAA-AATTATAAAACTCTATAGGGTCTTCTCGTCTTTTAATAACATTTAAGCTTTTTTACTTAAAAATAAAATTCTAA-TT-TAAATTA-AAT-TG-AGACAGTCTTTTTCTCGTGCGACCTTTCATTCCAGTTCCCAATTAAGAAACTAATTATTATGCTACCTTTGCACGGTCAAAATACCGCAGCCATTTAAAAAT-----TATTCATAGGGCAGGCCAGACTTTAAATTATAA----------------------------------------------------------------------------------------------------------------------------------------------------------------------------------------------------------------------------------------------------------------------------------------------------------------------------------------------------------------------------------------------------------------------------------------------------------------------------------------------------------------------------------------------------------------------------------------------------------------------------------------------------------------------------------------------------------------------------------------------------------------------------------------------------------------------------------------------------------------------------------------------------------------------------------------------------------------------------------------------------------------------------------------------------------------------------------------------------------------------------------------------------------------------------------------------------------------------------------------------------------------------------------------------------------------------------------------------------------------------------------------------------------------------------------------------------------------------------------------------------------------------------------------------------------------------------------------------------------------------------------------------------------------------------------------------------------------------------------------------------------------------------------------------------------------------------------------------------------------------------------------------------------------------------------------------------------------------------------------------------------------------------------------------------------------------------------------------------------------------------------------------------------------------------------------------------------------------------------------------
	Amphistomus_complanatus	ACGAAAAATAACGATACGGGACTCATCCGAGGCCCCGTAATCGGAATGAGTACACTCTAAACCCTTTAACGAGGATCAATTGGAGGGCAAGTCTGGTGCCAGCAGCCGCGGTAATTCCAGCTCCAATAGCGTATATTAAAGTTGTTGCGGTTAAAAAGCTCGTAGTCGAATTTGTGTCCCGCGCCGCCGGTTCATCGCTCGCGGTGTCAACTGGCGTGTCCGCGGGACGTCCT-GCCGGTGGGCTTAGCCCT-TC------GCGGGCG--GCCCAATCTCAATCCCGTCGCGGTGCTCTTCACTGAGTGTCGAGGCGGGCCGGCACGTTTACTTTGAACAAATTAGA-GTGCTTAAAGCAGGCTAAAATATCGCCTGAATACTGTGTGCATGGAATAATGGAATAGGACCTCGGTTCTATTTTGTTGGTTTTCGGAACCCCGAGGTAATGATTAATAGGAACGGATGGGGGCATTCGTATTGCGACGTTAGAGGTGAAATTCTTGGATCGTCGCAAGACGGACAGAAGCGAAAGCATTTGCCAAAAACGTTTTCATTGATCAAGAACGAAAGTTAGAGGTTCGAAGGCGATCAGATACCGCCCTAGTTCTAACCATAAACGATGCCAGCTAGCGATCCG-CCGACGTTCCTCCGATGACTCGGCGGGCAGCTTCCGGGAAACCAAAGCTTTTGGGTTCC-GGGGGAAGTATGGTTGCAAAGCTGAAACTTAAAGGAATTGACGGAAGGGCACCACCAGGAGTGGAGCCTGCGGCTTAATTTGACTCAACACGGGAAACCTCACCAGGCCCGGACACCGGAAGG-ATTGACAGATTGAGAGCTATATTTTAATTTTACCCGGATTTGGAATAATTTCTCATATTATTAGACAAGAAAGAAGGAAAAAAGAAACTTTCGGGACATTAGGGATAATTTACGCAATAATAGCTATTGGACTATTAGGATTTATTGTATGAGCCCATCATATATTTACCGTTGGTATAGATGTAGATACTCGAGCCTACTTTACATCCGCAACTATAATCATTGCAGTACCAACCGGAATTAAAATTTTTAGTTGATTAGCAACTCTTCACGGAACTCAATTAAATTACTCACCCTCCTTAATTTGATCTTTAGGATTTGTATTCTTATTTACCATAGGAGGATTAACAGGGGTAATTCTAGCAAATTCATCTATTGATATTGTACTTCATGATACCTATTATGTTGTTGCTCATTTCCATTATGTTCTATCTATAGGGGCCGTATTTGCAATTATAGCAGGATTCGTTCATTGATTCCCCTTATTTACAGGATTAACAATAAACTCTAAATATTTAAAAATTCAATTTCTAATTATATTTATTGGTGTAAATATAACCTTTTTTCCCCAACATTTTTTGGGATTAAGGGGAATACCACGACGATACTCAGATTATCCAGATGCTTATATAACTTGAAATGTTATTTCTTCGATTGGTTCCTTAATCTCTCTAGTCAGAATTTTCTTATTTTTATTTATTATTTGAGATGCTTTTATTTCAATACGAAAATCTATTAGTACATTAAACTTATCAACTTCTATCGAATGATTCCAACTAATACCCCCAGCAGAACATAGTTATAATGAATTACCCATATTA------------------------------------------------------------------------------------------------------------------------------------------------------------------------------------------------------------------------------------------------------------------------------------------------------------------------------------------------------------------------------------------------------------------------------------------------------------------------------------------------------------------------------------------------------------------------------------------------------------------------------------------------------------------------------------------------------------------------------------------------------------------------------------------------------------------------------------------------------------------------------------------------------------------------------------------------------------------------------------------------------------------------------------------------------------------------------------------------------------------------------------------------------------------------------------------------------------------------------------------------------------------------------------------------------------------------------------------------------------------------------------------------------------------------------------------------------------------------------------------------------------------------------------------------------------------------------------------------CAAACTTTTTTTTCGATAAGAACTCTCAAAAAAAATTACGCTGTTATCCCTAAGGTAATTTAATCTTATAATCAT--A---A---A-CTATGGATC---ACTTACCCACAAATCAGTGT-A----AA---T-A--T--AT-AAAAAAAGTTTAATTAATTTTTAAATCACCCCAATTAAATA-T--T-AAAT-T-TT-A-ATA-A-TC-AAAT----TAA-A-AATA-CTT-CAA--T-TT--TCA--AAT-AT-AT-AT-AAT-CTATATAAAACTCTATAGGGTCTTCTCGTCTTTTAAAATTATTTAAGCTTTCTTACTTAAAAATAAAATTCTAA-TT-TAAATTA-AAT-TG-AGACAGTTTTTTTCTCGTTCGACCATTCATACCAGTTCCCAATTAAAAAACTAATTATTATGCTACCTTTGCACGGTCAAAATACCGCGGCCATTTAAACAT---TAAATTCATAGGGCAGGCCAGACTTTAAATTATTATCAAAAAGACATG---------------------------------------------------------------------------------------------------------------------------------------------------------------------------------------------------------------------------------------------------------------------------------------------------------------------------------------------------------------------------------------------------------------------------------------------------------------------------------------------------------------------------------------------------------------------------------------------------------------------------------------------------------------------------------------------------------------------------------------------------------------------------------------------------------------------------------------------------------------------------------------------------------------------------------------------------------------------------------------------------------------------------------------------------------------------------------------------------------------------------------------------------------------------------------------------------------------------------------------------------------------------------------------------------------------------------------------------------------------------------------------------------------------------------------------------------------------------------------------------------------------------------------------------------------------------------------------------------------------------------------------------------------------------------------------------------------------------------------------------------------------------------------------------------------------------------------------------------------------------------------------------------------------------------------------------------------------------------------------------------------------------------------------------------------------------------------------------------------------------------------------------------------------------------------------------------------------------------------
	Anachalcos_convexus-1	ACGAAAAATAACGATACGGGACTCATCCGAGGCCCCGTAATCGGAATGAGTACACTCTAAACCCTTTAACGAGGATCAATTGGAGGGCAAGTCTGGTGCCAGCAGCCGCGGTAATTCCAGCTCCAATAGCGTATATTAAAGTTGTTGCGGTTAAAAAGCTCGTAGTCGAATTTGTGTCCCGCGCCGCCGGTTCATCGCTCGCGGTGTTAACTGGCGTGTCCGCGGGACGTCCT-GCCGGTGGGCTTAGCCTC-T-------GCGGGCG--GCCCAATCTCAATCCCACCGCGGTGCTCTTCACTGAGTGTCGAGGTGGGCCGGCACGTTTACTTTGAACAAATTAGA-GTGCTTAAAGCAGGCTAAAACATCGCCTGAATACTGTGTGCATGGAATAATGGAATAGGACCTCGGTTCTATTTTGTTGGTTTTCGGAACCCCGAGGTAATGATTAATAGGAACGGATGGGGGCATTCGTATTGCGACGTTAGAGGTGAAATTCTTGGATCGTCGCAAGACGGACAGAAGCGAAAGCATTTGCCAAAAACGCTTTCATTGATCAAGAACGAAAGTTAGAGGTTCGAAGGCGATCAGATACCGCCCTAGTTCTAACCATAAACGATGCCAGCTAGCGATCCG-CCGACGTTCCTCCGATGACTCGGCGGGCAGCTTCCGGGAAACCAAAGCTTTTGGGTTCC-GGGGGAAGTATGGTTGCAAAGCTGAAACTTAAAGGAATTGACGGAAGGGCACCACCAGGAGTGGAGCCTGCGGCTTAATTTGACTCAACACGGGAAACCTCACCAGGCCCGGACACCGGAAGG-ATTGACAGATTGAGAGCTACATTTTAATTCTACCTGGATTTGGAATAATTTCTCATATTATTAGACAAGAAAGAAGAAAAAAAGAAACTTTTGGAACATTAGGAATAATTTATGCAATAATAGCAATTGGATTATTAGGATTTATTGTTTGAGCACACCATATATTTACTGTTGGTATAGACGTTGATACTCGAGCATATTTTACTTCTGCCACAATAATTATTGCTGTACCTACTGGAATTAAAATTTTTAGATGATTAGCTACATTACATGGAACACAATTAAATTATTCACCTTCAATAATTTGAGCTTTAGGCTTTGTTTTTTTATTCACTGTCGGAGGATTAACAGGAGTTGTTTTAGCCAATTCTTCAATTGATATTGTATTACATGATACTTATTACGTAGTAGCTCATTTTCATTATGTACTATCAATAGGAGCAGTATTTGCTATTATAGCAGGATTTGTACATTGATTCCCATTATTTACAGGATTAGTATTAAATCCTAAATATCTTAAAATTCAATTTATCATTATATTTGTTGGAGTAAACACAACATTTTTTCCTCAACATTTTTTAGGCTTAAGAGGTATACCACGTCGATATTCAGATTATCCTGATGCTTATACTACATGAAATATCATTTCATCAATTGGATCTTTAATTTCTTTAGTAAGAATTTTTTTATTTTTATTCATTATTTGAGAAAGATTTATTTCTATACGAAAATCTATTAGAACTTTAAGTATACCTACATCACTAGAATGATTCCAACTTATACCCCCAGCTGAACATAGATATGATGAATTACCAATTTTA------------------------------------------------------------------------------------------------------------------------------------------------------------------------------------------------------------------------------------------------------------------------------------------------------------------------------------------------------------------------------------------------------------------------------------------------------------------------------------------------------------------------------------------------------------------------------------------------------------------------------------------------------------------------------------------------------------------------------------------------------------------------------------------------------------------------------------------------------------------------------------GAGTCATTGGGACT-T-GTA-ACTAAACCTA-AAGGCGCAATGAAAGTAA----AGGTC----CGCCT------------CGCG------C-GGACCGAGGGAGGATGGA--TCCG------T-CCT-CG---GACGG--GCCCCGCACTCCCGGGGCGTCTCGCTCTCATCGCGAGAAGAGGCGCACCCAGAGCGTACACGCTGGGACCCGAAAGATGGTGAACTATGCCTGGTCAGGACGAAGTCAGGGGAAACCCTGATGGAGGTCCGTAGCGATTCTGACGTGCAAATCGATCGTCGGAACTGGGTATAGGGGCGAAAGACTAATCGAACCTTCTAGTAGCTGGTTCCCTCCGAAGTTTCCCTCAGGATAGCTGGCGCTCGCC-TTT-GCGAGTCTCATTCGGTAAAGCGAATGATTAGAGGCATTGGGGTCGAAACGGCCTCAACCTATTCTCAAACTTTAAATGGGTGAGATCTCCGGCTTGCTTAAAGCGTGAA-GCCGCGAGAGA-----------TCAT---C-------GGATCACAGAGTGCCAAGTGGGCCACTTTTGGTAAGCAGAACTGGCGCTGTGGGATGAACCAAACGCCGAGTTAAAGCGCCAAAATCGACGCTTATGGGATACCATGAAAGGCGTTGGTAACTTAAGACAGCAGGACGGTGGTCGCAAACTTTTTCTTCGATAAGAACTCT-AAAAAAAATTACGCTGTTATCCCTAAGGTAATTTAATCTTATAATCAT--A---A---A-TTATGGATC---ACTTATTCATATATCAATGG-T----AT---A-A--A--AT-AAAAAAAGTTCTTTTAATTTTTTAATCTCCCCAACCAAATA-A--A-AT-T-T-TA-T-AAA-A-TT-AAAT----CTA-A-AATA-CTT-TAA--C-TT--TTA--AAA-TT-A--TA-AAA-TTTTATAAAACTCTATAGGGTCTTCTCGTCTTTTAAGGGCATTTAAGCTTTTTTACTTAAAGATAAAATTCTAA-TT-TAAATTA-AAT-TG-AGACAGTCTTTTTCTCGTTAGACCATTCATACCAGTTCCCAATTAAAAAACTAATTATTATGCTACCTTTGCACAGTCAGTCTACTGCAGCCATTTAAAATT---ACATTTCATAGGGCAGGCCTGACCTTAAATTATAATCAAAAAGCCATG---------------------------------------------------------------------------------------------------------------------------------------------------------------------------------------------------------------------------------------------------------------------------------------------------------------------------------------------------------------------------------------------------------------------------------------------------------------------------------------------------------------------------------------------------------------------------------------------------------------------------------------------------------------------------------------------------------------------------------------------------------------------------------------------------------------------------------------------------------------------------------------------------------------------------------------------------------------------------------------------------------------------------------------------------------------------------------------------------------------------------------------------------------------------------------------------------------------------------------------------------------------------------------------------------------------------------------------------------------------------------------------------------------------------------------------------------------------------------------------------------------------------------------------------------------------------------------------------------------------------------------------------------------------------------------------------------------------------------------------------------------------------------------------------------------------------------------------------------------------------------------------------------------------------------------------------------------------------------------------------------------------------------------------------------------------------------------------------------------------------------------------------------------------------------------------------------------------------------------
	Anomiopsoides_heteroclyta	ACGAAAAATAACGATACGGGACTCATCCGAGGCCCCGTAATCGGAATGAGTACACTCTAAACCCTTTAACGAGGATCAATTGGAGGGCAAGTCTGGTGCCAGCAGCCGCGGTAATTCCAGCTCCAATAGCGTATATTAAAGTTGTTGCGGTTAAAAAGCTCGTAGTCGAATTTGTGTCCCGCGCCGCCGGTTCATCGCTCGCGGTGTCAACTGGCGTGTCCGCGGGACGTCCT-GCCGGTGGGCTCAGCCCT-CA-----CGGGGGCG--GCCCAATTTCAATCCCACCGCGGTGCTCTTCACTGAGTGTCGAGGCGGGCCGGCACGTTTACTTTGAACAAATTAGA-GTGCTTAAAGCAGGCTAAAAATTCGCCTGAATACTGTGTGCATGGAATAATGGAATAGGACCTCGGTTCTATTTTGTTGGTTTTCGGAACCCCGAGGTAATGATTAATAGGAACGGATGGGGGCATTCGTATTGCGACGTTAGAGGTGAAATTCTTGGATCGTCGCAAGACGGACAGAAGCGAAAGCATTTGCCAAAAACGTTTTCATTGATCAAGAACGAAAGTTAGAGGTTCGAAGGCGATCAGATACCGCCCTAGTTCTAACCATAAACGATGCCAGCTAGCGATCCG-CCGACGTTCCTCCGATGACTCGGCGGGCAGCTTTCGGGAAACCAAAGCTTTTGGGTTCC-GGGGGAAGTATGGTTGCAAAGCTGAAACTTAAAGGAATTGACGGAAGGGCACCACCAGGAGTGGAGCCTGCGGCTTAATTTGACTCAACACGGGAAACCTCACCAGGCCCGGACACCGGAAGG-ATTGACAGATTGAGAGC--------------------------------------------------------------AAAGGAAACATTTGGTACATTAGGAATAATTTATGCAATAATAGCAATCGGTCTATTAGGTTTTATTGTTTGAGCACACCATATATTTACAATTGGAATAGACGTTGATACTCGAGCTTATTTTACATCAGCTACAATAATTATTGCTGTACCTACAGGAATTAAAATTTTCAGTTGATTAGCAACATTACATGGTACTCAATTAAATTACTCTCCATCATTAATTTGAGCATTAGGATTTGTATTCTTATTTACAGTTGGTGGATTAACTGGGGTAATTTTAGCAAATTCATCAATCGATATTGTTTTACATGATACTTACTACGTAGTAGCCCATTTTCATTATGTATTATCTATAGGAGCTGTATTTGCAATTATAGCCGGATTCATTCATTGATTCCCATTATTCACAGGATTAACTATAAATACTAAATTTTTAAAAATTCAATTTCTAATTATGTTTATTGGAGTAAATATAACATTCTTCCCTCAACATTTTTTAGGATTAAGAGGTATACCACGACGTTATTCAGATTACCCAGATGCTTATATAACATGAAATATTATTTCATCAATTGGATCTATGATCTCATTAGTTAGAATTTTCTTATTCTTATTTATTATTTGAGATAGATTTGTATCTATACGAAAATCAATTGGAACTTTAAGAATAAACTCATCTATTGAATGATT-------------------------------------------------------------------------------------------------------------------------------------------------------------------------------------------------------------------------------------------------------------------------------------------------------------------------------------------------------------------------------------------------------------------------------------------------------------------------------------------------------------------------------------------------------------------------------------------------------------------------------------------------------------------------------------------------------------------------------------------------------------------------------------------------------------------------------------------------------------------------------------------------------------------------------------GAGTCATTGGG-AC-A-CGT-GCTAAACCTA-AAGGCGCAATGAAAGTAA----AGGTC----CGCCG------------CGCG------C-GGACCTAGGGAGGATGGG--ACCG------T-CCA-CG---GGCGG--ACCCCGCACTCCCGGGGCGTCTCGTTCTCATCGCGAGGAGAGGCGCACCCAGAGCGTACACGCTGGGACCCGAAAGATGGTGAACTATGCCTGGTCAGGACGAAGTCAGGGGAAACCCTGATGGAGGTCCGTAGCGATTCTGACGTGCAAATCGATCGTCGGAACTGGGTATAGGGGCGAAAGACTAATCGAACCTTCTAGTAGCTGGTTCCCTCCGAAGTTTCCCTCAGGATAGCTGGCGCTCGCC-TTC-GCGAGTCTCATTCGGTAAAGCGAATGATTAGAGGCATTGGGGTCGAAACGGCCTCAACCTATTCTCAAACTTTAAATGGGTGAGATCTCCGGCTTGCTTGAAAGTTGAA-GCCGCGAGAGAATTT-AAAACACTAT---C-------GGATCGAAGAGTGCCAAGTGGGCCACTTTTGGTAAGCAGAACTGGCGCTGTGGGATGAACCAAACGCCGAGTTAAAGCGCCAAAATCGACGCTTATGGGATACCATGAAAGGCGTTGGTAACTTAAGACAGCAGGACGGTGGTCGCAAACTTTTTTTTCGATAAGAACTCT-AAAAAAAATTACGCTGTTATCCCTAAGGTAATTTAATCTTATAATCAT--A---A---A-TTATGGATC---ACTTAATCATATATCAATGT-T----AT---T-A--T--TT-AAAAAAAATTCATTTAATTTTTTAATTGCCCCAACCAAATA-T--A-AT-T-T-AA-T-ATA-T-TC-AAAT----CTA-A-AATT-CTT-TAA--C-TT--TCG--AAT-AT-A--TT-AAA-GTATATAAAATTCTATAGGGTCTTCTCGTCTTTTAAGTTTATTTAAGCTTTTTTACTTAAAGATAAAATTCTAA-TT-TAAATTA-AAT-TG-AGACAGTCTTTTTCTCGTTCGACCTTTCATACCAGTTCCCAATTAAAAAACTAATTATTATGCTACCTTTGCACGGTCAAAATACCGCAGCCATTTAAAAGC-AAATTATTCATAGGGCAGGTCAGACTTTAAATTATAATCAAAAAGACATG---------------------------------------------------------------------------------------------------------------------------------------------------------------------------------------------------------------------------------------------------------------------------------------------------------------------------------------------------------------------------------------------------------------------------------------------------------------------------------------------------------------------------------------------------------------------------------------------------------------------------------------------------------------------------------------------------------------------------------------------------------------------------------------------------------------------------------------------------------------------------------------------------------------------------------------------------------------------------------------------------------------------------------------------------------------------------------------------------------------------------------------------------------------------------------------------------------------------------------------------------------------------------------------------------------------------------------------------------------------------------------------------------------------------------------------------------------------------------------------------------------------------------------------------------------------------------------------------------------------------------------------------------------------------------------------------------------------------------------------------------------------------------------------------------------------------------------------------------------------------------------------------------------------------------------------------------------------------------------------------------------------------------------------------------------------------------------------------------------------------------------------------------------------------------------------------------------------------------------
	Anonthobium_tibiale	ACGAAAAATAACGATACGGGACTCATCCGAGGCCCCGTAATCGGAATGAGTACACTCTAAACCCTTTAACGAGGATCAATTGGAGGGCAAGTCTGGTGCCAGCAGCCGCGGTAATTCCAGCTCCAATAGCGTATATTAAAGTTGTTGCGGTTAAAAAGCTCGTAGTCGAATTTGTGTCCCGCGCCGCCGGTTCATCGCTCGCGGTGTCAACTGGCGTGTCCGCGGGACGTCCT-GCCGGTGGGCTAAACCCC-CT----CGCGGGGCC--GCCCAATCTCAATCCCACCGCGGTGCTCTTGACTGAGTGTCGAGGTGGGCCGGCACGTTTACTTTGAACAAATTAGA-GTGCTTAAAGCAGGCTAAAACATCGCCTGAATACTGTGTGCATGGAATAATGGAATAGGACCTCGGTTCTATTTTGTTGGTTTTCGGAACCCCGAGGTAATGATTAATAGGAACGGATGGGGGCATTCGTATTGCGACGTTAGAGGTGAAATTCTTGGATCGTCGCAAGACGGACAGAAGCGAAAGCATTTGCCAAAAACGCTTTCATTGATCAAGAACGAAAGTTAGAGGTTCGAAGGCGATCAGATACCGCCCTAGTTCTAACCATAAACGATGCCAGCTAGCGATCCG-CCGACGTTCCTCCGATGACTCGGCGGGCAGCTTCCGGGAAACCAAAGCTTTTGGGTTCC-GGGGGAAGTATGGTTGCAAAGCTGAAACTTAAAGGAATTGACGGAAGGGCACCACCAGGAGTGGAGCCTGCGGCTTAATTTGACTCAACACGGGAAACCTCACCAGGCCCGGACACCGGAAGG-ATTGACAGATTGAGAGCTATATTTTAATTTTACCTGGATTTGGAATAATTTCTCATATTATCAGCCAAGAAAGAAGAAAAAAAGAAACTTTTGGTACTTTAGGAATAATTTATGCAATAATAGCTATTGGATTATTAGGATTTATTGTATGAGCACATCATATATTTACAGTAGGTATAGATGTTGATACTCGAGCCTACTTTACTTCAGCTACAATAATTATTGCTATTCCTACAGGAATTAAAATTTTTAGATGACTAGCTACTTTACATGGAACTCAACTAACCTATTCCCCTTCATTAATTTGAGCTTTAGGCTTTGTATTTTTATTTACAATAGGAGGACTAACTGGAGTAATTCTAGCAAATTCTTCTATTGATATTGTATTACACGATACTTATTATGTAGTAGCTCATTTTCATTATGTTTTATCTATAGGAGCAGTATTTGCTATTATAGCAGGATTTATTCATTGATTCCCATTATTTACAGGATTAATAATAAATCCTAAACTTTTAAAAATTCAATTTCTAACTATATTTATTGGAGTTAACATAACTTTTTTCCCACAACATTTTTTAGGACTAAGAGGAATACCACGACGATACTCTGATTATCCTGATGCCTATATAACATGAAATATCATTTCATCTATTGGATCATTAATTTCATTAATAAGAATCTTATTATTTTTATTTATTATTTGAGATACTTTTGTATCAATACGAAAATCTATTAGAACCCTAAGAATAACATCTTCAATTGAATGATTACAATTAATACCTCCTGCAGAACATAGATATAATGAACTACCTATATTA------------------------------------------------------------------------------------------------------------------------------------------------------------------------------------------------------------------------------------------------------------------------------------------------------------------------------------------------------------------------------------------------------------------------------------------------------------------------------------------------------------------------------------------------------------------------------------------------------------------------------------------------------------------------------------------------------------------------------------------------------------------------------------------------------------------------------------------------------------------------------------GAGTCATTGGGACT-C-AA---TTAAACCTA-AAGGCGCAATGAAAGTAA----AGGTC----CGCCG------------AGCG------C-GGACCTAGGGAGGATGGG--CCCG------T-CCA-CG---GGCGG--GCCCCGCACTCCCGGGGCGTCTCGTTCTCATCGCGAGAGGAGGCGCACCCAGAGCGTACACGCTGGGACCCGAAAGATGGTGAACTATGCCTGGTCAGGACGAAGTCAGGGGAAACCCTGATGGAGGTCCGTAGCGATTCTGACGTGCAAATCGATCGTCGGAACTGGGTATAGGGGCGAAAGACTAATCGAACCTTCTAGTAGCTGGTTCCCTCCGAAGTTTCCCTCAGGATAGCTGGCGCTCGCC-TTT-GCGAGTCTCATTCGGTAAAGCGAATGATTAGAGGCATTGGGGTCGAAACGGCCTCAACCTATTCTCAAACTTTAAATGGGTGAGATCTCCGGCTTGCTTAAAGCATGAA-GCCGCGAGAT--------------AT---C-------GGATCACAGAGTGCCAAGTGGGCCACTTTTGGTAAGCAGAACTGGCGCTGTGGGATGAACCAAACGCCGAGTTAAAGCGCCCAAATCGACGCTTATGGGATACCATGAAAGGCGTTGGTAACTTAAGACAGCAGGACGGTGGTCGCAAACTTTTTTTTCGATAAGAACTCTTAAAAAAAATAACGCTGTTATCCCTAAGGTAATTTAATCTTATAATCAT--A---A---A-ATATGGATC---ATTTATTCATAAATCAATGT-T----CT---T-A--T--TT-AAAAAAAGTTATTTTAATTTTTTAATCACCCCAATTAAATA-C--TAAA-T-T-AA-T-ATA-A-TT-AAAT----TAA-A-AATA-CCT-CAA--T-TT--TTA--AAA-AT-A--TC-AAA-TAATATAAAACTCTATAGGGTCTTCTCGTCTTTCAAAATTATTTAAGCTTTTTTACTTAAAAATAAAATTTTAA-TT-TAAATTA-AAT-CG-AGACAGTTCTTTTCTCGTTCAACCATTCATACCAGTTCCCAATTAAAAAACTAATTATTATGCTACCTTTGCACAGTCAAAATACCGCGGCCATTTAAA---------ATTCATAGGGCAGGTTAGACTTTAAATTATAATCAAAAAGACATG---------------------------------------------------------------------------------------------------------------------------------------------------------------------------------------------------------------------------------------------------------------------------------------------------------------------------------------------------------------------------------------------------------------------------------------------------------------------------------------------------------------------------------------------------------------------------------------------------------------------------------------------------------------------------------------------------------------------------------------------------------------------------------------------------------------------------------------------------------------------------------------------------------------------------------------------------------------------------------------------------------------------------------------------------------------------------------------------------------------------------------------------------------------------------------------------------------------------------------------------------------------------------------------------------------------------------------------------------------------------------------------------------------------------------------------------------------------------------------------------------------------------------------------------------------------------------------------------------------------------------------------------------------------------------------------------------------------------------------------------------------------------------------------------------------------------------------------------------------------------------------------------------------------------------------------------------------------------------------------------------------------------------------------------------------------------------------------------------------------------------------------------------------------------------------------------------------------------------------
	Aptenocanthon_sp	ACGAAAAATAACGATACGGGACTCATCCGAGGCCCCGTAATCGGAATGAGTACACTCTAAACCCTTTAACGAGGATCAATTGGAGGGCAAGTCTGGTGCCAGCAGCCGCGGTAATTCCAGCTCCAATAGCGTATATTAAAGTTGTTGCGGTTAAAAAGCTCGTAGTCGAATTTGTGTCCCGCGCCGCCGGTTCATCGCTCGCGGTGTCAACTGGCGTGTCCGCGGGACGTCCT-GCCGGTGGGCTTAGCCCC-CC-----CGTGGGCG--GCCCAATCTCAATCCCACCGCGGTGCTCTTCACTGAGTGTCGAGGTGGGCCGGCACGTTTACTTTGAACAAATTAGA-GTGCTTAAAGCAGGCTAAAACTTCGCCTGAATACTGTGTGCATGGAATAATGGAATAGGACCTCGGTTCTATTTTGTTGGTTTTCGGAACCCCGAGGTAATGATTAATAGGAACGGATGGGGGCATTCGTATTGCGACGTTAGAGGTGAAATTCTTGGATCGTCGCAAGACGGACAGAAGCGAAAGCATTTGCCAAAAACGCTTTCATTGATCAAGAACGAAAGTTAGAGGTTCGAAGGCGATCAGATACCGCCCTAGTTCTAACCATAAACGATGCCAGCTAGCGATCCG-CCGACGTTCCTCCGATGACTCGGCGGGCAGCTTCCGGGAAACCAAAGCTTTTGGGTTCC-GGGGGAAGTATGGTTGCAAAGCTGAAACTTAAAGGAATTGACGGAAGGGCACCACCAGGAGTGGAGCCTGCGGCTTAATTTGACTCAACACGGGAAACCTCACCAGGCCCGGACACCGGAAGG-ATTGACAGATTGAGAGCTATATTCTTATCCTTCCAGGATTTGGAATAATTTCTCACATTATTAGTCAAGAAAGAAGAAAAAAAGAAACCTTCGGAACTTTAGGAATAATTTATGCTATAATTACAATCGGACTTTTAGGATTTATTGTATGAGCTCATCATATATTTACAGTAGGTATAGATGTAGACACCCGTGCATATTTTACCTCAGCAACCATAATTATTGCAATTCCAACTGGAATCAAAATTTTTAGATGATTAGCTACACTTCATGGAACTCAAATTAATTATTCACCATCAATAATTTGAGCTCTAGGATTTATTTTTTTATTTACTATTGGAGGATTAACAGGAGTAATTTTAGCTAACTCTTCTATTGACATTGTCCTTCATGACACTTATTATGTTGTAGCTCATTTTCATTATGTACTTTCTATAGGAGCTGTATTTGCAATTATAGCAGGATTTATTCATTGATTTCCTTTATTCACAGGATTAGTTTTAAATAATAAATATCTAAAAATTCAATTTTCAATTATATTTATTGGAGTTAATATAACTTTTTTTCCTCAACATTTTCTTGGACTAAGAGGAATACCACGACGATACTCTGATTATCCTGATGCCTATATATCTTGAAATATTATTTCTTCTATTGGCTCATTAATTTCATTAGTTAGAATTTTCATATTCCTATTTATCATCTGAGAAGCTTTCATCTCTATACGAAACTCAATTTCCTCACTAAGAATATCTTCTTCTATTGAATGACTACAATTTATACCCCCATCAGAACATAGATACAATGAATTACCTATTTTA-------------------------------------------------------------------------------------------------------------------------------------------------------------------------------------------------------------------------------------------------------------------------------------------------------------------------------------------------------------------------------------------------------------------------------------------------------------------------------------------------------------------------------------------------------------------------------------------------------------------------------------------------------------------------------------------------------------------------------------------------------------------------------------------------------------------------------------------------------------------------------------------------------------------------------------------------------------------------------------------------------------------------GGCGG--GCCCCGCACTCCCGGGGCGTCTCGTTCTCATCGCGAGAAGAGGCGCACCCAGAGCGTACACGCTGGGACCCGAAAGATGGTGAACTATGCCTGGTCAGGACGAAGTCAGGGGAAACCCTGATGGAGGTCCGTAGCGATTCTGACGTGCAAATCGATCGTCGGAACTGGGTATAGGGGCGAAAGACTAATCGAACCTTCTAGTAGCTGGTTCCCTCCGAAGTTTCCCTCAGGATAGCTGGCGCTCGCC-TTT-GCGAGTCTCATTCGGTAAAGCGAATGATTAGAGGCATTGGGGTCGAAACGGCCTCAACCTATTCTCAAACTTTAAATGGGTGAGATCTCCGGCTTGCTTAAAGCATGAA-GCCGCGAGAG--------------AT---C-------GGATCACAGAGTGCCAAGTGGGCCACTTTTGGTAAGCAGAACTGGCGCTGTGGGATGAACCAAACGCAGAGTTAAAGCGCCCAAATCGACGCTTATGGGATACCATGAAAGGCGTTGGTAACTTAAGACAGCAGGACGGTGGTCGCAAACTCTTTTTTCAATAAGAACTCTCAAAAAAAATTACGCTGTTATCCCTAAGGTAATTTAATCTTTTAATCAT--A---A---A-AAATGGATC---AATTATTCATAAATTTATGT-A----TA---A-A--T--AT-ATAAAAAGTTTATTAAATTTTTAAATCACCCCAATCAAATA-T--T-AA-C-C-AA-T-ATA-T-AA-TAAT----CCT-T-ATTTACCTTTAA--T-----AAT--AAA-AT-A--TT-TAT-TAATATAAAACTCTATAGGGTCTTCTCGTCTTTTTAAAATATTTAAGATTTTTAACTTAAAAATAAAATTCTAA-CT-AAAATTA-AAC-CG-AGACAGAACTTTTCTCGTCCAACCATTCATACCAGTTCTCAATTAAAAAACTAATTATTATGCTACCTTTGCACGGTCAAAATACCGCGGCCATTTAAT--------TATTCATAGGGCAGGCTAGACTTTAAATTATTATCAAAAAGACATG---------------------------------------------------------------------------------------------------------------------------------------------------------------------------------------------------------------------------------------------------------------------------------------------------------------------------------------------------------------------------------------------------------------------------------------------------------------------------------------------------------------------------------------------------------------------------------------------------------------------------------------------------------------------------------------------------------------------------------------------------------------------------------------------------------------------------------------------------------------------------------------------------------------------------------------------------------------------------------------------------------------------------------------------------------------------------------------------------------------------------------------------------------------------------------------------------------------------------------------------------------------------------------------------------------------------------------------------------------------------------------------------------------------------------------------------------------------------------------------------------------------------------------------------------------------------------------------------------------------------------------------------------------------------------------------------------------------------------------------------------------------------------------------------------------------------------------------------------------------------------------------------------------------------------------------------------------------------------------------------------------------------------------------------------------------------------------------------------------------------------------------------------------------------------------------------------------------------------------
	Ateuchus_chrysopygus	ACGAAAAATAACGATACGGGACTCATCCGAGGCCCCGTAATCGGAATGAGTACACTCTAAACCCTTTAACGAGGATCAATTGGAGGGCAAGTCTGGTGCCAGCAGCCGCGGTAATTCCAGCTCCAATAGCGTATATTAAAGTTGTTGCGGTTAAAAAGCTCGTAGTCGAATTTGTGTCCCGCGCCGCCGGTTCATCGCTCGCGGTGTCAACTGGCGTGTCCGCGGGACGTCCT-GCCGGTGGGCTTAGCCCC-T-------GCGGGCG--GCCCAATCTCAATCCCACCGCGGTGCTCTTCACTGAGTGTCGAGGTGGGCCGGCACGTTTACTTTGAACAAATTAGA-GTGCTTAAAGCAGGCTAAAACATCGCCTGAATACTGTGTGCATGGAATAATGGAATAGGACCTCGGTTCTATTTTGTTGGTTTTCGGAACCCCGAGGTAATGATTAATAGGAACGGATGGGGGCATTCGTATTGCGACGTTAGAGGTGAAATTCTTGGATCGTCGCAAGACGGACAGAAGCGAAAGCATTTGCCAAAAACGCTTTCATTGATCAAGAACGAAAGTTAGAGGTTCGAAGGCGATCAGATACCGCCCTAGTTCTAACCATAAACGATGCCAGCTAGCGATCCG-CCGACGTTCCTCCGATGACTCGGCGGGCAGCTTCCGGGAAACCAAAGCTTTTGGGTTCC-GGGGGAAGTATGGTTGCAAAGCTGAAACTTAAAGGAATTGACGGAAGGGCACCACCAGGAGTGGAGCCTGCGGCTTAATTTGACTCAACACGGGAAACCTCACCAGGCCCGGACACCGGAAGG-ATTGACAGATTGAGAGCTATATTTTAATTTTACCTGGATTTGGGATAATTTCTCATATTATTAGTCAAGAAAGAAAGAAAAAAGAAACATTTGGAACTTTAGGTATAATTTATGCAATAATAGCAATTGGCTTATTAGGATTTATTGTATGAGCTCATCATATATTTACTGTAGGTATAGATGTTGATACTCGAGCTTATTTTACATCTGCTACTATAATTATTGCAGTTCCTACTGGAATTAAAATTTTTAGGTGATTAGCCACTTTTCATGGTACTCAATTAAATTATTCACCATCAATAATTTGAGCATTAGGATTTGTATTTTTATTTACTGTAGGAGGTCTCACTGGAGTTGTTTTAGCTAATTCATCAATTGATATTGTTCTACATGATACATATTACGTAGTAGCTCATTTCCATTATGTATTATCAATAGGAGCTGTATTTGCAATTATAGCCGGATTTGTACATTGATTTCCACTATTTACTGGATTAACTATAAATTTAAAATTTTTAAAAATTCAATTTTTAATTATATTTATTGGAGTTAATATAACTTTTTTTCCCCAACATTTTTTAGGTTTAAGAGGAATACCTCGACGATATTCAGATTACCCTGATGCATATACTACATGAAATGTAATTTCCTCAATTGGATCTATAATTTCACTTATTAGAATTTTTCTATTTTTATTTATTATTTGAGATAGATTTATTTCAATACGAAAATCAATTGGAACATTAAGAATAAATACATCAATTGAATGAATACAAAAAATACCCCCTGCAGAACATAGATATTCTGAAATTCCTATTTTA------------------------------------------------------------------------------------------------------------------------------------------------------------------------------------------------------------------------------------------------------------------------------------------------------------------------------------------------------------------------------------------------------------------------------------------------------------------------------------------------------------------------------------------------------------------------------------------------------------------------------------------------------------------------------------------------------------------------------------------------------------------------------------------------------------------------------------------------------------------------------------GAGTCATTGGGACT-A-TG--TACAAACCTA-AAGGCGCAATGAAAGTAA----AGGCT----CGCCT------------CGCG------C-GAACCGAGGGAGGACGGG--CCCG------T-CTA-CG---GGCGG--GCCCCGCACTCCCGGGGCGCCTCGTTCTCATCGCGAGAAGAGGCGCACCCAGAGCGTACACGCTGGGACCCGAAAGATGGTGAACTATGCCTGGTCAGGACGAAGTCAGGGGAAACCCTGATGGAGGTCCGTAGCGATTCTGACGTGCAAATCGATCGTCGGAACTGGGTATAGGGGCGAAAGACTAATCGAACCTTCTAGTAGCTGGTTCCCTCCGAAGTTTCCCTCAGGATAGCTGGCGCTCGCC-TTT-GCGAGTCTCATTCGGTAAAGCGAATGATTAGAGGCATTGGGGTCGAAACGGCCTCAACCTATTCTCAAACTTTAAATGGGTGAGATCTCCGGCTTGCTTGAATCGTGAA-GCCGCGAGAG--------------AT---C-------GGATCACAGAGTGCCAAGTGGGCCACTTTTGGTAAGCAGAACTGGCGCTGTGGGATGAACCAAACGCCGAGTTAAAGCGCCCAAATCGACGCTTATGGGATACCATGAAAGGCG---------------------------GTCGCAAACTTTTTTTTCGATAAGAACTCTAAAAAAAAATTACGCTGTTATCCCTAAGGTAATTTAATCTTTTATTCAT--A---A---A-ATATGGATC---ACTTAATCATATATCAATGT-T----AA---A-A--T--TT-AAAAAAAATTTATTTAATTTTTTAATTGCCCCAACCAAATA-C--T-AA-T-A-TA-A-ATA-A-CT-AAAT----CTA-A-AATT-CTT-TAA--C-TT--TTA--AAA-AC-C--TA-TAT-TAATATAAAACTCTATAGGGTCTTCTCGTCTTTTAAAATTATTTAAGCTTTTTTACTTAAAAATAAAATTCTAA-TT-TAAATTA-AAT-TG-AGACAGCATTTTTCTCGTTCGACCATTCATACCAGTTCCCAATTAAAAAACTAATTATTATGCTACCTTTGCACGGTCAAAATACCGCAGCCATTTAAAAAT-----AATTCATAGGGCAGGTCAGACTTTAAATTATAATCAAAAAGACATG---------------------------------------------------------------------------------------------------------------------------------------------------------------------------------------------------------------------------------------------------------------------------------------------------------------------------------------------------------------------------------------------------------------------------------------------------------------------------------------------------------------------------------------------------------------------------------------------------------------------------------------------------------------------------------------------------------------------------------------------------------------------------------------------------------------------------------------------------------------------------------------------------------------------------------------------------------------------------------------------------------------------------------------------------------------------------------------------------------------------------------------------------------------------------------------------------------------------------------------------------------------------------------------------------------------------------------------------------------------------------------------------------------------------------------------------------------------------------------------------------------------------------------------------------------------------------------------------------------------------------------------------------------------------------------------------------------------------------------------------------------------------------------------------------------------------------------------------------------------------------------------------------------------------------------------------------------------------------------------------------------------------------------------------------------------------------------------------------------------------------------------------------------------------------------------------------------------------------------
	Bdelyropsis_bowditchi	ACGAAAAATAACGATACGGGACTCATCCGAGGCCCCGTAATCGGAATGAGTACACTCTAAACCCTTTAACGAGGATCAATTGGAGGGCAAGTCTGGTGCCAGCAGCCGCGGTAATTCCAGCTCCAATAGCGTATATTAAAGTTGTTGCGGTTAAAAAGCTCGTAGTCGAATTTGTGTCCCGCGCCGCCGGTTCATCGCTCGCGGTGTCAACTGGCGTGTCCGCGGGACGTCCT-GCCGGTGGGCTTAGCCCG-T-------TCGGGCG--GCCCAATCTCAATCCCACCGCGGTGCTCTTCACTGAGTGTCGAGGTGGGCCGGCACGTTTACTTTGAACAAATTAGA-GTGCTTAAAGCAGGCTAAAACATCGCCTGAATACTGTGTGCATGGAATAATGGAATAGGACCTCGGTTCTATTTTGTTGGTTTTCGGAACCCCGAGGTAATGATTAATAGGAACGGATGGGGGCATTCGTATTGCGACGTTAGAGGTGAAATTCTTGGATCGTCGCAAGACGGACAGAAGCGAAAGCATTTGCCAAAAACGCTTTCATTGATCAAGAACGAAAGTTAGAGGTTCGAAGGCGATCAGATACCGCCCTAGTTCTAACCATAAACGATGCCAGCTAGCGATCCG-CCGACGTTCCTCCGATGACTCGGCGGGCAGCTTCCGGGAAACCAAAGCTTTTGGGTTCC-GGGGGAAGTATGGTTGCAAAGCTGAAACTTAAAGGAATTGACGGAAGGGCACCACCAGGAGTGGAGCCTGCGGCTTAATTTGACTCAACACGGGAAACCTCACCAGGCCCGGACACCGGAAGG-ATTGACAGATTGAGAGCTATATTTTAATTCTCCCAGGATTTGGAATAATTTCTCATATTATTAGTCAAGAAAGAAGAAAAAAAGAAACATTTGGTACCCTAGGAATAATTTATGCTATAATAGCAATTGGTTTATTAGGATTTATTGTATGAGCTCATCATATATTTACTGTAGGAATAGATGTTGATACTCGTGCTTATTTTACATCAGCTACTATAATTATTGCTGTACCCACAGGAATTAAAATTTTTAGTTGATTAGCTACTTTACATGGAACTCAATTAAATTATTCACCTTCATTAATTTGAGCCTTAGGATTTGTATTTTTATTTACAATTGGGGGATTAACAGGAGTAGTTCTAGCAAATTCATCTATTGATATTGTCCTACATGACACTTACTATGTTGTAGCTCATTTCCATTATGTATTATCAATAGGTGCTGTATTTGCTATTATAGCAGGATTTGTACATTGATTCCCATTATTTACAGGATTGACTATAAACTCTAAATTTTTAAAAATTCAATTTCTAATTATATTTATTGGTGTAAACATAACCTTCTTTCCCCAACATTTCCTTGGATTAAGCGGAATACCTCGACGATATTCAGATTATCCAGATGCTTATATAACATGAAATGTAATTTCCTCAATTGGATCACTAATCTCATTAATTAGAATTTTTCTATTTCTATTTATTATTTGAGATAGATTTATTTCAATACGCAAATCTATTAGAACCCTAAGAATATCATCTTCAATTGAATGACTTCAACTAATACCTCCCTCAGAACATAGATATAAT---------------------------------------------------------------------------------------------------------------------------------------------------------------------------------------------------------------------------------------------------------------------------------------------------------------------------------------------------------------------------------------------------------------------------------------------------------------------------------------------------------------------------------------------------------------------------------------------------------------------------------------------------------------------------------------------------------------------------------------------------------------------------------------------------------------------------------------------------------------------------GACCAAGGAGTCTAGCATGTGCGCGAGTCATTGGGACT-C-GG---TTAAACCTA-AAGGCGCAATGAAAGTAA----AGGTC----CGCCT------------CGCG------C-GGACCGAGGGAGGATGGG--TCGG------C-GCC-AGC--CGCCG--GCCCCGCACTCCCGGGGCGTCTCGTTCTCATCGCGAGAAGAGGCGCACCCAGAGCGTACACGCTGGGACCCGAAAGATGGTGAACTATGCCTGGTCAGGACGAAGTCAGGGGAAACCCTGATGGAGGTCCGTAGCGATTCTGACGTGCAAATCGATCGTCGGAACTGGGTATAGGGGCGAAAGACTAATCGAACCTTCTAGTAGCTGGTTCCCTCCGAAGTTTCCCTCAGGATAGCTGGCGCTCGCC--TT-GCGAGTCTCATTCGGTAAAGCGAATGATTAGAGGCATTGGGGTCGAAACGGCCTCAACCTATTCTCAAACTTTAAATGGGTGAGATCTCCGGCTTGCTTGAAGCATGAA-GCCGCGAGAG--------------AT---C-------GGATCACAGAGTGCCAAGTGGGCCACTTTTGGTAAGCAGAACTGGCGCTGTGGGATGAACCAAACGCAGAGTTAAAGCGCCAAAATCGACGCTTATGGGATACCATGAAAGGCGTTGGTAACTTAAGACAGCAGGACGGTGGTCGCAAACTTTTTATTCGATAAGAACTCT-AAAAAAAATAACGCTGTTATCCCTAAGGTAATTTAATCTTATAATCAT--A---A---A-TAATGGATC---AATTAAACATATATTAATGT-AA---AT---T-T--T--TT-AAAAAAAGTTTATTCAATTTTTCTATCACCCCAATAAAATA-C--A-AT-T-T-TA-T-ATT-A-AT-AAAA----TAA---TATA-CTA-TAA--A-TT--TTAAAATT-AA-A--AA-AAA-TTATATAAAACTCTATAGGGTCTTCTCGTCTTTTAAATTTATTTAAGCTTTTTAACTTAAAAATAAAATTCTA--TA-TAATTTA-AAT-TG-AGACAGTAAATTTTTCGTCCAACCATTCATTCCAGTTACTAATTAAGAAACTAATGATTATGCTACCTTAGTATGGTCAAAATACCACAGCTATTTAAATTC---TAAATTCATTGAGCAGGTCAGACTTTAAATTATTATCAAAAAGACATG---------------------------------------------------------------------------------------------------------------------------------------------------------------------------------------------------------------------------------------------------------------------------------------------------------------------------------------------------------------------------------------------------------------------------------------------------------------------------------------------------------------------------------------------------------------------------------------------------------------------------------------------------------------------------------------------------------------------------------------------------------------------------------------------------------------------------------------------------------------------------------------------------------------------------------------------------------------------------------------------------------------------------------------------------------------------------------------------------------------------------------------------------------------------------------------------------------------------------------------------------------------------------------------------------------------------------------------------------------------------------------------------------------------------------------------------------------------------------------------------------------------------------------------------------------------------------------------------------------------------------------------------------------------------------------------------------------------------------------------------------------------------------------------------------------------------------------------------------------------------------------------------------------------------------------------------------------------------------------------------------------------------------------------------------------------------------------------------------------------------------------------------------------------------------------------------------------------------------------
	Boletoscapter_cornutus	ACGAAAAATAACGATACGGGACTCATCCGAGGCCCCGTAATCGGAATGAGTACACTCTAAACCCTTTAACGAGGATCAATTGGAGGGCAAGTCTGGTGCCAGCAGCCGCGGTAATTCCAGCTCCAATAGCGTATATTAAAGTTGTTGCGGTTAAAAAGCTCGTAGTCGAATTTGTGTCCCGCGCCGCCGGTTCATCGCTCGCGGTGTCAACTGGCGTGTCCGCGGGACGTCCT-GCCGGTGGGCTTAGCCCT-T-------CGGGGCG--GCCCAATCTCAATCCCACCGCGGTGCTCTTCACTGAGTGTCGAGGTGGGCCGGCACGTTTACTTTGAACAAATTAGA-GTGCTTAAAGCAGGCTAAAACATCGCCTGAATACTGTGTGCATGGAATAATGGAATAGGACCTCGGTTCTATTTTGTTGGTTTTCGGAACCCCGAGGTAATGATTAATAGGAACGGATGGGGGCATTCGTATTGCGACGTTAGAGGTGAAATTCTTGGATCGTCGCAAGACGGACAGAAGCGAAAGCATTTGCCAAAAACGCTTTCATTGATCAAGAACGAAAGTTAGAGGTTCGAAGGCGATCAGATACCGCCCTAGTTCTAACCATAAACGATGCCAGCTAGCGATCCG-CCGACGTTCCTCCGATGACTCGGCGGGCAGCTTCCGGGAAACCAAAGCTTTTGGGTTCC-GGGGGAAGTATGGTTGCAAAGCTGAAACTTAAAGGAATTGACGGAAGGGCACCACCAGGAGTGGAGCCTGCGGCTTAATTTGACTCAACACGGGAAACCTCACCAGGCCCGGACACCGGAAGG-ATTGACAGATTGAGAGC-------TAATTCTACCTGGATTCGGAATAATTTCACATATTATTAGTCAAGAAAGAAGAAAAAAGGAAACATTTGGAACTTTAGGGATAATTTATGCTATAATAGCAATTGGATTATTGGGATTTATTGTATGAGCTCATCATATATTTACAGTAGGAATAGATGTTGATACCCGGGCATATTTTACTTCAGCAACTATAATCATTGCTGTTCCCACAGGAATTAAAATTTTTAGATGATTAGCTACTTTACATGGCACACAATTAAATTATTCACCATCTTTAATTTGAGCTTTAGGATTTGTATTTTTATTTACAGTTGGGGGATTAACAGGAGTAATTTTAGCTAATTCATCAATTGATATTGTTTTACATGATACATATTATGTAGTAGCACATTTTCACTATGTACTTTCAATAGGGGCAGTATTTGCTATTATAGCAGGATTTGTTCATTGATACCCCTTATTCACTGGACTTACTATAAACTCAAAATATTTAAAAATTCAATTTTTAATTATATTTATTGGTGTAAATATAACATTTTTTCCACAACATTTCTTAGGATTAAGAGGTATACCTCGACGTTATTCAGATTATCCTGATGCTTATATAACTTGAAATGTAATTTCTTCTATTGGATCTTTAATTTCTTTAATCAGAATTTTCTTATTTTTATTTATTATCTGAGATAGATTTATTTCTATACGAAAATCAATTAGACCCTTAAGAATAACAACATCAATTGAATGATTACAATCTATACCCCCAGCAGAACATAGATATGCAGAACTTCCTATTTTA------------------------------------------------------------------------------------------------------------------------------------------------------------------------------------------------------------------------------------------------------------------------------------------------------------------------------------------------------------------------------------------------------------------------------------------------------------------------------------------------------------------------------------------------------------------------------------------------------------------------------------------------------------------------------------------------------------------------------------------------------------------------------------------------------------------------------------------------------------------------------------GAGTCATTGGGACT-C-TT---TTAAACCTA-AAGGCGCAATGAAAGTAA----AGGTC----CGCCC------------CGCG------C-GGACCGAGGGAGGATGGG--CCCG------T-CCA-CG---GTCGG--GCCCCGCACTCCCGGGGCGTCTCGTTCTCATCGCGAGAAGAGGCGCACCCAGAGCGTACACGCTGGGACCCGAAAGATGGTGAACTATGCCTGGTCAGGACGAAGTCAGGGGAAACCCTGATGGAGGTCCGTAGCGATTCTGACGTGCAAATCGATCGTCGGAACTGGGTATAGGGGCGAAAGACTAATCGAACCTTCTAGTAGCTGGTTCCCTCCGAAGTTTCCCTCAGGATAGCTGGCGCTCGCC-TTT-GCGAGTCTCATTCGGTAAAGCGAATGATTAGAGGCATTGGGGTCGAAACGGCCTCAACCTATTCTCAAACTTTAAATGGGTGAGATCTCCGGCTTGCTTGAAGCGTGAA-GCCGCGAGAG--------------AT---C-------GGATCACAGAGTGCCAAGTGGGCCACTTTTGGTAAGCAGAACTGGCGCTGTGGGATGAACCAAACGCCGAGTTAAAGCGCCCAAATCGACGCTTATGGGATACCATGAAAGGCGTTGGTAACTTAAGACAGCAGGACGGTGGTCGCAAACTTTTTTTTCAATAAGAACTCTCAAAAAAAATAACGCTGTTATCCCTAAGGTAATTTAATCTTATAATCAT--A---A---T-ATATGGATC---ATTTACTCATAAATTAATGT-A----AT---A-AT-A--AT-AAAAAAAGTTCTTTAAATTTTTCAATCACCCCAATTAAATA-T--T-TT-A-A-CT-T-ATA-A-AT-AAAT----TTT-T-TATT-CTT-AAA--C-TT--TTA--TAC-AT-A--AA-TTA-AAATATTAAACTCTATAGGGTCTTCTCGTCTTTTAAAATTATTTAAGCTTTTTTACTTAAAAATAAAATTCTAA-TT-TAAATTA-AAT-TG-AGACAGTTTTTTTCTCGTCCAACCATTCATTCCAGTTCCTAATTAAGAAACTAATTATTATGCTACCTTTGCACGGTCAAAATACCGCGGCCATTTAAACT------AATTCATTGGGCAGGTCAGACTTTAAATTATTATCAAAAAGACATG---------------------------------------------------------------------------------------------------------------------------------------------------------------------------------------------------------------------------------------------------------------------------------------------------------------------------------------------------------------------------------------------------------------------------------------------------------------------------------------------------------------------------------------------------------------------------------------------------------------------------------------------------------------------------------------------------------------------------------------------------------------------------------------------------------------------------------------------------------------------------------------------------------------------------------------------------------------------------------------------------------------------------------------------------------------------------------------------------------------------------------------------------------------------------------------------------------------------------------------------------------------------------------------------------------------------------------------------------------------------------------------------------------------------------------------------------------------------------------------------------------------------------------------------------------------------------------------------------------------------------------------------------------------------------------------------------------------------------------------------------------------------------------------------------------------------------------------------------------------------------------------------------------------------------------------------------------------------------------------------------------------------------------------------------------------------------------------------------------------------------------------------------------------------------------------------------------------------------------
	Caccobius_binodulus	ACGAAAAATAACGATACGGGACTCATCCGAGGCCCCGTAATCGGAATGAGTACACTCTAAACCCTTTAACGAGGATCAATTGGAGGGCAAGTCTGGTGCCAGCAGCCGCGGTAACACCAGCTCCAAAAGCGTATATTAAAGTTGTTGCGGTTAAAAAGCTCGTAGTCGAATTTGTGTTCCGCGCCGCCGGTTCATCGCTCGCGGTGTCAACTGGCGTGTCCGCGGAACGTCCT-GCCGGTGGGCTTAGCTCT-T-------CGGGGCG--GCCCAATTTCAATCCCACCGCGGTGCTCTTTACTGAGTGTCGAGGTGGGCCGGCACGTTTACTTTGAACAAATTAGA-GTGCTTAAAGCAGGCTAAAACATCGCCTGAATACTGTGTGCATGGAATAATGGAATAGGACCTCGGTTCTATTTTGTTGGTTTTCGGAACCCCGAGGTAATGATTAATAGGAACGGATGGGGGCATTCGTATTGCGACGTTAGAGGTGAAATTCTTGGATCGTCGCAAGACGGACAGAAGCGAAAGCATTTGCCAAAAACGCTTTCATTGATCAAGAACGAAAGTTAGAGGTTCGAAGGCGATCAGATACCGCCCTAGTTCTAACCATAAACGATGCCAGCTAGCGATCCG-CCGACGTTCCTCCGATGACTCGGCGGGCAGCTTCCGGGAAACCAAAGCTTTTGGGATCC-GGGGGAAGTATGGTTGCAAAGCTGAAACTTAAAGGAATTGACGGAAGGGCACCACCAGGAGTGGAGCCTGCGGCTTAATTTGACTCAACACGGGAAACCTCACCAGGCCCGGACACCGGAAGG-ATTGACAGATTGAGAGC-------------------GATTTGGAATAATTTCTCACATTATTAGGCAAGAAAGAAGAAAAAAAGAAACTTTTGGTACATTAGGAATAATCTACGCAATAATAGCTATTGGATTACTGGGATTCATTGTTTGAGCTCATCATATATTTACAATTGGGATAGATGTTGACACCCGGGCCTATTTTACATCGGCTACAATAATTATTGCTGTACCAACAGGAATTAAAATTTTTAGATGATTAGCTACTCTTCATGGAATACAATTAAATTACTCTCCATCAACAATTTGGGCTTTAGGGTTTGTATTTTTATTTACAGTTGGGGGATTAACAGGAGTAATTTTAGCTAATTCTTCTATTGACATTATTCTTCATGATACTTATTATGTTGTTGCTCATTTTCATTATGTTCTCTCCATAGGGGCTGTATTTGCAATTATAGCCGGTTTTGTTCATTGATATCCTTTATTTACTGGCTTAACTCTTAATCAAAAATTTTTAAAAATTCAATTTTTAATTATATTTATTGGTGTAAATATAACCTTTTTCCCCCAACATTTTTTAGGACTTAGAGGAATGCCTCGTCGATATTCTGATTATCCAGATGCTTATGTAACATGAAATATTATTTCTTCAATTGGATCTTTAATCTCATTAATTAGAATTTTTTTATTTTTATTTATTATTTGAGAAAGAATAATTTCAATACGAAAATCTATCAGAACATTAAATATGCCTACGTCAATTGAATGAATACAAAAAATACCCCCGGCAGAACATAGTTATGATGAATTACCTATATTA------------------------------------------------------------------------------------------------------------------------------------------------------------------------------------------------------------------------------------------------------------------------------------------------------------------------------------------------------------------------------------------------------------------------------------------------------------------------------------------------------------------------------------------------------------------------------------------------------------------------------------------------------------------------------------------------------------------------------------------------------------------------------------------------------------------------------------------------------------------------------------GAGTCATTGGGACT-A-TG---ATAAACCTA-AAGGCGCAATGAAAGTGA----AGGTC----CGCCC------------CGCG------C-GGACCGAGGGAGGATGGG--CCCG------T-TCT-CG---AACGG-GGCCCCGCACTCCCGGGGCGTCTCGTTCTCATCGCGAGATGAGGCGCACCCAGAGCGTACACGCTGGGACCCGAAAGATGGTGAACTATGCCTGGTCAGGACGAAGTCAGGGGAAACCCTGATGGAGGTCCGTAGCGATTCTGACGTGCAAATCGATCGTCGGAACTGGGTATAGGGGCGAAAGACTAATCGAACCTTCTAGTAGCTGGTTCCCTCCGAAGTTTCCCTCAGGATAGCTGGCGCTCGTA--TT-GTGAGTCTCATTCGGTAAAGCGAATGATTAGAGGCATTGGGGTCGAAACGGCCTCAACCTATTCTCAAACTTTAAATGGGTGAGATCTCCGGCTTGCTTAAAGCTTGAA-GCCGCGAGATT-------------AA---C-------GGATCAATGAGTGCCAAGTGGGCCACTTTTGGTAAGCAGAACTGGCGCTGTGGGATGAACCAAACGCCGAGTTAAAGCGCCAAAATCGACGCTAATGGGATACCATGAAAGGCGTTGGTAACTTAAGACAGCAGAACGGTG-----AAACTTTTTTTTCGATTAGAACTCTTAAAAAAAATTACGCTGTTATCCCTAAGGTAATTTAATCTTATAATCAT--AA--A---A-TTATGGATC---ATTAATTCATATATCAATGT-T----AT---A-A--A--TA-AAAAAAAGTTTAATAAATTTTTCAATCACCCCAATCAAATA-C--T-TA-C-A-TT-A-TTT-T-TATATAA----AAT-T-AATT-CTA-AAA--T-----AAT--AAA-AA-A--AA-ATA-AAATATAAAACTCTATAGGGTCTTCTCGTCTTTTAAAATCATCTAAGCTTTTTAACTTAAAAATAAAATTCTAA-TT-TAATTTA-AAT-TG-AGACAGTATCTTTCTCGTTCAACCTTTCATTCCAGTTCCTAATTAAGAAACTAATTATTATGCTACCTTTGCACAATCAAATTATTGCGGCCATTTAAA--------TTTTCATAGGGCAGGTTAAACCTTAAATTATAATCAAAAGGAC------------------------------------------------------------------------------------------------------------------------------------------------------------------------------------------------------------------------------------------------------------------------------------------------------------------------------------------------------------------------------------------------------------------------------------------------------------------------------------------------------------------------------------------------------------------------------------------------------------------------------------------------------------------------------------------------------------------------------------------------------------------------------------------------------------------------------------------------------------------------------------------------------------------------------------------------------------------------------------------------------------------------------------------------------------------------------------------------------------------------------------------------------------------------------------------------------------------------------------------------------------------------------------------------------------------------------------------------------------------------------------------------------------------------------------------------------------------------------------------------------------------------------------------------------------------------------------------------------------------------------------------------------------------------------------------------------------------------------------------------------------------------------------------------------------------------------------------------------------------------------------------------------------------------------------------------------------------------------------------------------------------------------------------------------------------------------------------------------------------------------------------------------------------------------------------------------------------------------------
	Canthidium_guanacaste	ACGAAAAATAACGATACGGGACTCATCCGAGGCCCCGTAATCGGAATGAGTACACTCTAAACCCTTTAACGAGGATCAATTGGAGGGCAAGTCTGGTGCCAGCAGCCGCGGTAATTCCAGCTCCAATAGCGTATATTAAAGTTGTTGCGGTTAAAAAGCTCGTAGTCGAATTTGTGTCCCGCGCCGCCGGTTCATCGCTCGCGGTGTCAACTGGCGTGTCCGCGGGACGTCCT-GCCGGTGGGCTTAGCCCC-T-------GTGGGCG--GCCCAATCTCAATCCCACCGCGGTGCTCTTCACTGAGTGTCGAGGTGGGCCGGCACGTTTACTTTGAACAAATTAGA-GTGCTTAAAGCAGGCTAAAACATCGCCTGAATACTGTGTGCATGGAATAATGGAATAGGACCTCGGTTCTATTTTGTTGGTTTTCGGAACCCCGAGGTAATGATTAATAGGAACGGATGGGGGCATTCGTATTGCGACGTTAGAGGTGAAATTCTTGGATCGTCGCAAGACGGACAGAAGCGAAAGCATTTGCCAAAAACGTTTTCATTGATCAAGAACGAAAGTTAGAGGTTCGAAGGCGATCAGATACCGCCCTAGTTCTAACCATAAACGATGCCAGCTAGCGATCCG-CCGACGTTCCTCCGATGACTCGGCGGGCAGCTTCCGGGAAACCAAAGCTTTTGGGTTCC-GGGGGAAGTATGGTTGCAAAGCTGAAACTTAAAGGAATTGACGGAAGGGCACCACCAGGAGTGGAGCCTGCGGCTTAATTTGACTCAACACGGGAAACCTCACCAGGCCCGGACACCGGAAGG-ATTGACAGATTGAGAGCTATATTTTAATTTTACCAGGATTTGGAATAATTTCTCATATTATTAGACAAGAAAGAAGAAAAAAGGAAACATTTGGTACTCTTGGAATAATTTATGCTATAATAGCAATTGGATTATTAGGTTTTATTGTTTGAGCTCATCACATATTTACAGTTGGTATAGATGTAGATACTCGAGCTTATTTTACTTCTGCTACTATAATTATTGCTGTTCCTACAGGTATTAAAATTTTTAGATGATTAGCAACTTTACATGGAACTCAAATTAATTATTCCCCTTCAATAATTTGAGCATTAGGATTCGTATTCCTTTTTACTGTAGGTGGATTAACAGGTGTAATTTTAGCTAATTCCTCTATTGATATTGTTCTTCATGATACATATTATGTTGTCGCTCATTTTCATTATGTATTATCTATAGGAGCAGTATTTGCTATTATAGCAGGATTTGTACATTGATTCCCATTATTCACAGGATTATCTATAAATTCTAAGTTTCTAAAAATTCAATTTCTTATTATATTTATTGGTGTTAATATAACCTTCTTCCCACAACATTTCTTAGGTTTAAGAAGAATGCCTCGACGATACTCCGATTACCCAGATGCTTATATAACTTGAAACGTAATTTCATCTATTGGATCAATAATTTCATTAATAAGAATTTTTTTATTTTTATTTATTATTTGAGATAGATTTGTCTCTATACGAAAATCAATTAGAGCCTTAAATATAAATTCTTCAATTGAATGATTACAATTTTTTCCTCCAGCCGAACATAGATATTTAGAACTTCCTATATTA------------------------------------------------------------------------------------------------------------------------------------------------------------------------------------------------------------------------------------------------------------------------------------------------------------------------------------------------------------------------------------------------------------------------------------------------------------------------------------------------------------------------------------------------------------------------------------------------------------------------------------------------------------------------------------------------------------------------------------------------------------------------------------------------------------------------------------------------------------------------------------GAGTCATTGGGACT-C-TA---CTAAACCTA-AAGGCGCAATGAAAGTAA----AGGTC----CGCCT------------AGCG------C-GGACCGAGGGAGGATGGG--ACCG------T-CCA-CG---GGCGG--ACCCCGCACTCCCGGGGCGTCTCGTTCTCATCGCGAGAAGAGGCGCACCCAGAGCGTACACGCTGGGACCCGAAAGATGGTGAACTATGCCTGGTCAGGACGAAGTCAGGGGAAACCCTGATGGAGGTCCGTAGCGATTCTGACGTGCAAATCGATCGTCGGAACTGGGTATAGGGGCGAAAGACTAATCGAACCTTCTAGTAGCTGGTTCCCTCCGAAGTTTCCCTCAGGATAGCTGGCGCTCGCC-TTT-GCGAGTCTCATTCGGTAAAGCGAATGATTAGAGGCATTGGGGTCGAAACGGCCTCAACCTATTCTCAAACTTTAAATGGGTGAGATCTCCGGCTTGCTTGAAAAGTGAA-GCCGCGAGAG--------------AT---C-------GGATCACAGAGTGCCAAGTGGGCCACTTTTGGTAAGCAGAACTGGCGCTGTGGGATGAACCAAACGCAGAGTTAAAGCGCCCAAATCGACGCTTATGGGATACCATGAAAGGCGTTGGTAACTTAAGACAGCAGGACGG--GTCGCAAACTTTTTTTTCGATAAGAACTCTAAAAAAAAATTACGCTGTTATCCCTAAGGTAATTTAATCTTATAATCAT--A---A--TA-TTATGGATC---AATTAATCATAAATCAATGT-T----AA---A-A--T--AT-AGAAAAAATTCATTTAATTTCTCGATTGCCCCAACCAAATA-T--T-GA-T-T-AT-T-ATA-A-TT-AAAT----CTA-A-AATA-CTT-TAA--C-TT--TTA--AAA-AT-A--AT-AAT-AAATATAAAATTCTATAGGGTCTTCTCGTCTTTTAAAAATATTTAAGCTTTTTTACTTAAAAATAAATTTTTAA-TT-TAAATTA-AAT-TG-AGACAGTATTTTTCTCGTCCAACCGTTCATACCAGTTCCCAATTAAGAAACTAATTATTATGCTACCTTTGCACGGTCAAAGTACCGCAGCCATTTAACTAT-----TAATCATAGGGCAGGTCAGACTTTTTATAATATTCAAAAAGACATG---------------------------------------------------------------------------------------------------------------------------------------------------------------------------------------------------------------------------------------------------------------------------------------------------------------------------------------------------------------------------------------------------------------------------------------------------------------------------------------------------------------------------------------------------------------------------------------------------------------------------------------------------------------------------------------------------------------------------------------------------------------------------------------------------------------------------------------------------------------------------------------------------------------------------------------------------------------------------------------------------------------------------------------------------------------------------------------------------------------------------------------------------------------------------------------------------------------------------------------------------------------------------------------------------------------------------------------------------------------------------------------------------------------------------------------------------------------------------------------------------------------------------------------------------------------------------------------------------------------------------------------------------------------------------------------------------------------------------------------------------------------------------------------------------------------------------------------------------------------------------------------------------------------------------------------------------------------------------------------------------------------------------------------------------------------------------------------------------------------------------------------------------------------------------------------------------------------------------------
	Canthon_viridis	ACGAAAAATAACGATACGGGACTCATCCGAGGCCCCGTAATCGGAATGAGTACACTCTAAATCCTTTAACGAGGATCAATTGGAGGGCAAGTCTGGTGCCAGCAGCCGCGGTAATTCCAGCTCCAATAGCGTATATTAAAGTTGTTGCGGTTAAAAAGCTCGTAGTCGAATTTGTGTCCCGCGCCGCCGGTTCATCGCTCGCGGTGTCAACTGGCGTGTCCGCGGGACGTCCT-GCCGGTGGGCTTAGCTCC-GT------GCGGGCG--GCCCAATTTCAATCCCACCGCGGTGCTCTTCACTGAGTGTCGAGGTGGGCCGGCACGTTTACTTTGAACAAATTAGA-GTGCTTAAAGCAGGCTAAAATATCGCCTGAATACTGTGTGCATGGAATAATGGAATAGGACCTCGGTTCTATTTTGTTGGTTTTCGGAACCCCGAGGTAATGATTAATAGGAACGGATGGGGGCATTCGTATTGCGACGTTAGAGGTGAAATTCTTGGATCGTCGCAAGACGGACAGAAGCGAAAGCATTTGCCAAAAACGCTTTCATTGATCAAGAACGAAAGTTAGAGGTTCGAAGGCGATCAGATACCGCCCTAGTTCTAACCATAAACGATGCCAGCTAGCGATCCG-CCGACGTTCCTCCGATGACTCGGCGGGCAGCTTCCGGGAAACCAAAGCTTTTGGGTTCC-GGGGGAAGTATGGTTGCAAAGCTGAAACTTAAAGGAATTGACGGAAGGGCACCACCAGGAGTGGAGCCTGCGGCTTAATTTGACTCAACACGGGAAACCTCACCAGGCCCGGACACCGGAAGG-ATTGACAGATTGAGAGC-------------TACCAGGATTTGGAATAATTTCTCATATTATTAGACAAGAAAGAAGAAAAAAAGAAACATTTGGTACTTTAGGAATAATTTATGCTATAATAGCAATTGGATTATTAGGATTTATTGTATGAGCTCATCATATATTCACTGTTGGAATAGATGTAGATACACGAGCTTACTTTACATCAGCAACTATAATTATTGCTGTTCCAACAGGTATTAAAATTTTTAGATGATTAGCAACTTTACATGGCACACAATTAAATTATTCTCCTTCATTAATTTGAGCACTAGGATTTGTATTCTTATTTACTGTTGGAGGGTTAACTGGAGTAATTTTAGCTAATTCATCCCTTGATATTGTTTTACATGATACATACTATGTAGTTGCTCATTTTCATTATGTTTTATCAATAGGAGCTGTATTTGCTATTATAGCTGGATTTATTCATTGATTCCCCTTATTTACTGGATTAACTATAAATAATAAATACTTAAAAATTCAATTTTTAACAATATTTATTGGTGTAAATATAACATTTTTTCCACAACATTTTTTAGGATTAAGAGGAATACCCCGACGATACTCAGATTATCCAGATGCCTATACAACATGAAATATTGTTTCATCAATTGGATCTTTAATTTCATTAGTAAGAATTTTCTTATTTTTATTTATTATTTGAGATAGATTTTCATCTATACGTAAATCAATTGGTACATTAAGAATAAATACTTCAATTGAATGAATACAATCTCTTCCTCCAGCTGAGCATAGATATGCTGAATTACCTATTTTA------------------------------------------------------------------------------------------------------------------------------------------------------------------------------------------------------------------------------------------------------------------------------------------------------------------------------------------------------------------------------------------------------------------------------------------------------------------------------------------------------------------------------------------------------------------------------------------------------------------------------------------------------------------------------------------------------------------------------------------------------------------------------------------------------------------------------------------------------------------------------------GAGTCATTGGGAATGA-CG---ATAAACCTA-AAGGCGCAATGAAAGTAA----AGGTC----CGCCT------------CGCG------C-GGACCGAGGGAGGATGGG--TCCG------G-CCG-CG---GTCGG--GCCCCGCACTCCCGGGGCGTCTCGTTCTCATCGCGAGATGAGGCGCACCCAGAGCGTACACGCTGGGACCCGAAAGATGGTGAACTATGCCTGGTCAGGACGAAGTCAGGGGAAACCCTGATGGAGGTCCGTAGCGATTCTGACGTGCAAATCGATCGTCGGAACTGGGTATAGGGGCGAAAGACTAATCGAACCTTCTAGTAGCTGGTTCCCTCCGAAGTTTCCCTCAGGATAGCTGGCGCTCGTC--TT-GCGAGTCTCATTCGGTAAAGCGAATGATTAGAGGCATTGGGGTCGAAACGACCTCAACCTATTCTCAAACTTTAAATGGGTGAGATCTCCGGCTTGCTTAAAGCGTGAA-GCCGCGAGACA--------------T---C-------GGATCACCGAGTGCCAAGTGGGCCACTTTTGGTAAGCAGAACTGGCGCTGTGGGATGAACCAAACGCCGAGTTAAAGCGCCCAAATCGACGCTTATGGGATACCATGAAAGGCGTTGGTAACTTAAGACA-----------GTCGCAAACTTTTTTTTCGATAAGAACTCTCAAAAAAAATTACGCTGTTATCCCTAAGGTAATTTAATCTTATAATCAT--T---A---T-TAATGGATC---ATTTATTCATATATTAATGT-T----AT---A-C--A--TT-AAAAAAAGTTATTTTAATTTTTCAATCGCCCCAACCAAATA-A--A-AA-T-T-TA-T-ATA-T-TT-AAAT----TTA-T-AATT-CTT-CAA--T-TT--TCA--AAT-AA-A--TA-ATT-TTTTATAAAACTCTATAGGGTCTTCTCGTCTTTTAAAATAATTTAAGCTTTTTTACTTAAAAATAAAATTCTAA-TT-TAAATTA-AAT-TG-AGACAGTCTTTTTCTCGTTCAACCATTCATACCAGTTCCCAATTAAGAAACTAATTATTATGCTACCTTTGCACGGTCAAAATACCGCAGCCATTCAAATAT---ATAATTCAGAGGGCAGGTCAGACTTTAAATTATAATCAAAAAGACATG---------------------------------------------------------------------------------------------------------------------------------------------------------------------------------------------------------------------------------------------------------------------------------------------------------------------------------------------------------------------------------------------------------------------------------------------------------------------------------------------------------------------------------------------------------------------------------------------------------------------------------------------------------------------------------------------------------------------------------------------------------------------------------------------------------------------------------------------------------------------------------------------------------------------------------------------------------------------------------------------------------------------------------------------------------------------------------------------------------------------------------------------------------------------------------------------------------------------------------------------------------------------------------------------------------------------------------------------------------------------------------------------------------------------------------------------------------------------------------------------------------------------------------------------------------------------------------------------------------------------------------------------------------------------------------------------------------------------------------------------------------------------------------------------------------------------------------------------------------------------------------------------------------------------------------------------------------------------------------------------------------------------------------------------------------------------------------------------------------------------------------------------------------------------------------------------------------------------------------
	Catharsius_calaharicus	ACGAAAAATAACGATACGGGACTCATCCGAGGCCCCGTAATCGGAATGAGTACACTCTAAACCCTTTAACGAGGATCAATTGGAGGGCAAGTCTGGTGCCAGCCGCCGCGGTAATTCCAGCTCCAATAGCGTATATTAAAGTTGTTGCGGTTAAAAAGCTCGTAGTCGAATTTGTGTCCCGCGCCGCCGGTTCATCGCTCGCGGTGTCAACTGGCGTGTCCGCGGGACGTCCT-GCCGGTGGGCTTAGCCCC-CC-----CGTGGGCG--GCCCAATCTCAATCCCACCGCGGTGCTCTTCACTGAGTGTCGAGGCGGGCCGGCACGTTTACTTTGAACAAATTAGA-GTGCTTAAAGCAGGCTAAAACATCGCCTGAATACTGTGTGCATGGAATAATGGAATAGGACCTCGGTTCTATTTTGTTGGTTTTCGGAACCCCGAGGTAATGATTAATAGGAACGGATGGGGGCATTCGTATTGCGACGTTAGAGGTGAAATTCTTGGATCGTCGCAAGACGGACAGAAGCGAAAGCATTTGCCAAAAACGCTTTCATTGATCAAGAACGAAAGTTAGAGGTTCGAAGGCGATCAGATACCGCCCTAGTTCTAACCATAAACGATGCCAGCTAGCGATCCG-CCGACGTTCCTCCGATGACTCGGCGGGCAGCTTCCGGGAAACCAAAGCCTTTGGGTTCC-GGGGGAAGTATGGTTGCAAAGCTGAAACTTAAAGGAATTGACGGAAGGGCACCACCAGGAGTGGAGCCTGCGGCTTAATTTGACTCAACACGGGAAACCTCACCAGGCCCGGACACCGGAAGG-ATTGACAGATTGAGAGCTATATTTTAATTTTACCAGGATTTGGAATAATTTCTCATATTATTAGACAAGAAAGAAGAAAAAAGGAAACATTTGGAACTTTAGGAATAATTTATGCTATAATAGCAATTGGATTATTAGGATTTATTGTATGAGCTCATCATATATTTACAGTTGGAATAGATGTTGATACTCGAGCTTATTTTACATCTGCTACAATAATTATTGCTGTTCCAACAGGTATTAAAATTTTTAGATGATTAGCAACTTTACATGGAACACAATTAAATTATTCACCTTCAATAATTTGAGCTTTAGGTTTTGTATTTTTATTCACAATTGGGGGATTAACAGGAGTAATTTTAGCTAATTCCTCTATTGATGTAGTTCTTCATGATACATATTATGTTGTTGCTCATTTTCATTATGTTTTATCAATAGGGGCAGTATTTGCAATTATAGCTGGATTTATTCATTGATTTCCTTTATTCACAGGACTAACAATAAATTCTAAATTTTTAAAAATTCAATTTTTAACAATATTTATTGGAGTAAATATAACTTTTTTTCCTCAACATTTCTTAGGTTTATCTGGAATACCCCGACGTTATTCAGACTATCCAGATGCTTATATAACATGAAATATTATTTCATCAATTGGTTCACTAATTTCATTAATTAGAATTTTTTTATTTTTATTTATTTTATGAGAAAGATTTATTTCTATGCGTAAATCAATTATTAGATTAAATTTATCTACTTCAATTGAATGATTTCAACTTATACCCCCAGCTGAGCATAGCTATAATGAAATTCCTATATTA------------------------------------------------------------------------------------------------------------------------------------------------------------------------------------------------------------------------------------------------------------------------------------------------------------------------------------------------------------------------------------------------------------------------------------------------------------------------------------------------------------------------------------------------------------------------------------------------------------------------------------------------------------------------------------------------------------------------------------------------------------------------------------------------------------------------------------------------------------------------------------GAGTCATTGGGACT-C-TA---ATAAACCTA-AAGGCGCAATGAAAGTAA----AGGCC----CGCCT------------AGCG------C-GGACCGAGGGAGGATGGG--CCGG------T-CAC-GG---TGCCG--GCCCCGCACTCCCGGGGCGTCTCGTTCTCATCGCGAGATGAGGCGCACCCAGAGCGTACACGCTGGGACCCGAAAGATGGTGAACTATGCCTGGTCAGGACGAAGTCAGGGGAAACCCTGATGGAGGTCCGTAGCGATTCTGACGTGCAAATCGATCGTCGGAACTGGGTATAGGGGCGAAAGACTAATCGAACCTTCTAGTAGCTGGTTCCCTCCGAAGTTTCCCTCAGGATAGCTGGCGCTCGCC-TTT-GCGAGTCTCATTCGGTAAAGCGAATGATTAGAGGCATTGGGGTCGAAACGGCCTCAACCTATTCTCAAACTTTAAATGGGTGAGATCTCCGGCTTGCTTAAAGCGTGAA-GCCGCGAGATA-----------ATAT---C-------GGATCACAGAGTGCCAAGTGGGCCACTTTTGGTAAGCAGAACTGGCGCTGTGGGATGAACCAAACGCCGAGTTAAAGCGCCTAAATCGACGCTTATGGGATACCATGAAAGGCGTTGGTAACTTAAGACAGCAGGACGGTGGTCGCAAACTTTTTTTTCGATTAGTACTCT-AAAAAAAATTACGCTGTTATCCCTAAGGTAATTTAATCTTATAATCAT--A---A---A-ATATGGATC---AATTATTCATACATTAATGT-C----TT---A-A--A--TT-AAAAAAAGTTTATTCAATTTTCCAATCGCCCCAACCAAATA-C--A-AT-A-A-AA-A-ATA-T-TC-AAAT----CTA-T-AATA-CTT-TAA--C-TT--TCA--AAT-AA-A--AT-TTA-GTATATAAAATTCTATAGGGTCTTCTCGTCTTTTTAAAATATTTAAGCTTTCTTACTTAAAAATAAAATTCTAA-TT-AAATTTA-AAT-TG-AGACAGTCTTTTTCTCATCCGACCTTTCATTCCAGTTCCCAATTAAAAAACTAATGATTATGCTACCTTTGCACGATCAAAGTATCGCAGCCATTTAAT--------TACTCATAGGGCAGGCCAGACCTTCAATTATACTCAAAAGGCGATG---------------------------------------------------------------------------------------------------------------------------------------------------------------------------------------------------------------------------------------------------------------------------------------------------------------------------------------------------------------------------------------------------------------------------------------------------------------------------------------------------------------------------------------------------------------------------------------------------------------------------------------------------------------------------------------------------------------------------------------------------------------------------------------------------------------------------------------------------------------------------------------------------------------------------------------------------------------------------------------------------------------------------------------------------------------------------------------------------------------------------------------------------------------------------------------------------------------------------------------------------------------------------------------------------------------------------------------------------------------------------------------------------------------------------------------------------------------------------------------------------------------------------------------------------------------------------------------------------------------------------------------------------------------------------------------------------------------------------------------------------------------------------------------------------------------------------------------------------------------------------------------------------------------------------------------------------------------------------------------------------------------------------------------------------------------------------------------------------------------------------------------------------------------------------------------------------------------------------------
	Cephalodesmius_armiger	ACGAAAAATAACGATACGGGACTCATCCGAGGCCCCGTAATCGGAATGAGTACACTCTAAATCCTTTAACGAGGATCAATTGGAGGGCAAGTCTGGTGCCAGCAGCCGCGGTAATTCCAGCTCCAATAGCGTATATTAAAGTTGTTGCGGTTAAAAAGCTCGTAGTCGAATTTGTGTCCCGCGCCGCCGGTTCATCGCTCGCGGTGTCAACTGGCGTGTCCGCGGGACGTCCT-GCCGGTGGGCTTAGCCCC-CC------GTGGGCG--GCCCAATCTCAATCCCACCGCGGTGCTCTTCATTGAGTGTCGAGGTGGGCCGGCACGTTTACTTTGAACAAATTAGA-GTGCTTAAAGCAGGCTAAAACATCGCCTGAATACTGTGTGCATGGAATAATGGAATAGGACCTCGGTTCTATTTTGTTGGTTTTCGGAACCCCGAGGTAATGATTAATAGGAACGGATGGGGGCATTCGTATTGCGACGTTAGAGGTGAAATTCTTGGANCGTCGCAAGACGGACAGAAGCGAAAGCATTTGCCAAAAACGCTTTCATTGATCAAGAACGAAAGTTAGAGGTTCGAAGGCGATCAGATACCGCCCTAGTTCTAACCATAAACGATGCCAGCTAGCGATCCG-CCGACGTTCCTCCGATGACTCGGCGGGCAGCTTCCGGGAAACCAAAGCTTTTGGGTTCC-GGGGGAAGTATGGTTGCAAAGCTGAAACTTAAAGGAATTGACGGAAGGGCACCACCAGGAGTGGAGCCTGCGGCTTAATTTGACTCAACACGGGAAACCTCACCAGGCCCGGACACCGGAAGG-ATTGACAGATTGAGAGC--------------------------------------------------------------------------------------------------------------------------------------------------------------------------------------------------------------------------------------------------------------------------------------------------------------------------------------------------------------------------------------------------------------------------------------------------------------------------------------------------------------------------------------------------------------------------------------------------------------------------------------------------------------------------------------------------------------------------------------------------------------------------------------------------------------------------------------------------------------------------------------------------------------------------------------------------------------------------------------------------------------------------------------------------------------------------------------------------------------------------------------------------------------------------------------------------------------------------------------------------------------------------------------------------------------------------------------------------------------------------------------------------------------------------------------------------------------------------------------------------------------------------------------------------------------------------------------------------------------------------------------------------------------------------------------------------------------------------------------------------------------------------------------------------------------------------------------------------------------------------------------------------------------------------------------------------------------------------------------------------------------------------------------------------------------------------------------------------------------------------------------------------------------------------------------------------------------------------------------------------------------------------------------------------------------------------------------------------------------------------------------------------------------------------------GTCGCAAACTTTTCTTTCGATAAGAACTCTCAAAAAAAATTACGCTGTTATCCCTAAGGTAATTTAATCTTTTAATCAT--A---A---A-ATATGGATC---ATCTACTCATATATCAATGT-A----TA---T-A--T--AT-ATAAAAAGTTTATTAAATTTTTAAATCACCCCAATCAAATA-T--T-AA-T-T-TT-T-AAA-A-TT-AAAT----TAA-T-AATA-CTT-AAA--C-TT--TTA--AAA-AT-A--AA-AAA-TAATATAAAACTCTATAGGGTCTTCTCGTCTTTTAAATTTATTTAAGCTTTTTAACTTAAAAATAAAATTCTAA-TT-AAAATTA-AAC-TG-AGACAGTATTTTTCTCGTCCAGCCATTCATACCAGTTCCCAATTAAAAAACTAATTATTATGCTACCTTTGCACAGTCAAAATACTGCGGCCATTTAAA--------TATTCATAGGGCAGGCTAGACTTTAAATTATAATCAAAAAGACATG---------------------------------------------------------------------------------------------------------------------------------------------------------------------------------------------------------------------------------------------------------------------------------------------------------------------------------------------------------------------------------------------------------------------------------------------------------------------------------------------------------------------------------------------------------------------------------------------------------------------------------------------------------------------------------------------------------------------------------------------------------------------------------------------------------------------------------------------------------------------------------------------------------------------------------------------------------------------------------------------------------------------------------------------------------------------------------------------------------------------------------------------------------------------------------------------------------------------------------------------------------------------------------------------------------------------------------------------------------------------------------------------------------------------------------------------------------------------------------------------------------------------------------------------------------------------------------------------------------------------------------------------------------------------------------------------------------------------------------------------------------------------------------------------------------------------------------------------------------------------------------------------------------------------------------------------------------------------------------------------------------------------------------------------------------------------------------------------------------------------------------------------------------------------------------------------------------------------------------
	Cheironitis_hoplosternus	ACGAAAAATAACGATACGGGACTCATCCGAGGCCCCGTAATCGGAATGAGTACACTCTAAACCCTTTAACGAGGATCAATTGGAGGGCAAGTCTGGTGCCAGCAGCCGCGGTAATTCCAGCTCCAATAGCGTATATTAAAGTTGTTGCGGTTAAAAAGCTCGTAGTCGAATTTGTGTCCCGCGCCGCCGGTTCATCGCTCGCGGTGTCAACTGGCGTGTCCGCGGGACGTCCT-GCCGGTGGGCTTAGCTTC-CT----CGCGGGGCG--GCCCAATCTCAATCCCACCGCGGTGCTCTTCACTGAGTGTCGAGGTGGGCCGGCACGTTTACTTTGAACAAATTAGA-GTGCTTAAAGCAGGCTAAAATATTGCCTGAATACTGTGTGCATGGAATAATGGAATAGGACCTCGGTTCTATTTTGTTGGTTTTCGGAACCCCGAGGTAATGATTAATAGGAACGGATGGGGGCATTCGTATTGCGACGTTAGAGGTGAAATTCTTGGATCGTCGCAAGACGGACAGAAGCGAAAGCATTTGCCAAAAACGCTTTCATTGATCAAGAACGAAAGTTAGAGGTTCGAAGGCGATCAGATACCGCCCTAGTTCTAACCATAAACGATGCCAGCTAGCGATCCG-CCGACGTTCCTCCGATGACTCGGCGGGCAGCTTCCGGGAAACCAAAGCTTTTGGGATCC-GGGGGAAGTATGGTTGCAAAGCTGAAACTTAAAGGAATTGACGGAAGGGCACCACCAGGAGTGGAGCCTGCGGCTTAATTTGACTCAACACGGGAAACCTCACCAGGCCCGGACACCGGAAGG-ATTGACAGATTGAGAGCTATATTTTAATTCTCCCAGGATTCGGTATAATTTCCCATATTATTAGCCAAGAAACTAGAAAAAAGGAAACTTTTGGAACTTTAGGAATAATTTATGCTATAATAACTATTGGTTTATTGGGATTTATTGTATGGGCCCATCATATATTTACAGTAGGAATGGATGTTGATACCCGAGCATATTTCACATCAGCCACAATAATCATTGCAGTTCCTACAGGAATTAAAATTTTTAGTTGATTAGCCACTTTACATGGATCTCAGCTAACCTACTCACCGTCTCTCTTATGAGCTTTAGGATTTGTTTTTCTTTTTACAGTAGGTGGATTAACTGGGGTAGTTCTAGCTAACTCTTCTATTGACATTATTCTTCATGACACCTATTATGTAGTTGCACATTTTCACTATGTTTTATCTATGGGGGCTGTATTTGCTATTATAGCTGGATTAGTTCACTGATTTCCCCTATTTACGGGATTAACAATAAATCAAAAATTATTAAAAATTCAATTCATAATTATATTTATTGGAGTAAATCTTACATTTTTCCCCCAACATTTTCTTGGATTAAGAGGAATACCTCGACGTTATTCAGACTACCCAGATGCTTATACAACTTGAAATATTATTTCATCAATCGGGTCTCTAATTTCATTAATTAGAATTTTCCTATTCTTATTTATTATCTGAAATAGAATATCTTCTATCCGTAAATCAATTAGAACTTCAAATGTCTCCTCATCAATCGAATGGTTACAAAAGCTTCCACCTGCCGAACATAGATATGATGAACTACCAATACTA------------------------------------------------------------------------------------------------------------------------------------------------------------------------------------------------------------------------------------------------------------------------------------------------------------------------------------------------------------------------------------------------------------------------------------------------------------------------------------------------------------------------------------------------------------------------------------------------------------------------------------------------------------------------------------------------------------------------------------------------------------------------------------------------------------------------------------------------------------------------------------GAGTCATTGGGACT-A-CGC-GATAAACCTA-AAGGCGCAATGAAAGTAA----AGGTC----CGCCT------------CGCG------C-GGACCAAGGGAGGATGGG--TCCG------T-CCT-AG---GGCGG--GCCCCGCACTCCCGGGGCGTCTCGTTCTCATCGCGAGAAGAGGCGCACCCAGAGCGTACACGCTGGGACCCGAAAGATGGTGAACTATGCCTGGTCAGGACGAAGTCAGGGGAAACCCTGATGGAGGTCCGTAGCGATTCTGACGTGCAAATCGATCGTCGGAACTGGGTATAGGGGCGAAAGACTAATCGAACCTTCTAGTAGCTGGTTCCCTCCGAAGTTTCCCTCAGGATAGCTGGCGCTCGCC-TTT-GCGAGTTTCATTCGGTAAAGCGAATGATTAGAGGCATTGGGGTCGAAACGGCCTCAACCTATTCTCAAACTTTAAATGGGTGAGACCTCCGGCTTGCTTAAAGCGTGAA-GCCGCGAGAA--------------AC---TATGTAAAGAATCGATGAGTGCCAAGTGGGCCACTTTTGGTAAGCAGAACTGGCGCTGTGGGATGAACCAAACGCCGAGTTAAAGCGCCAAAATCGACGCTTATGGGACACCATGAAAGGCGT--------------------------GTCGCAAACTTTTCTTTCGATAAGAACTCTCAAAAAAAATTACGCTGTTATCCCTAAGGTAATTTAATCTTTTAATCAT--T---A---A-AAATGGATC---ATTTAATCATATATTAATGT-T----TT---A-A--T--AA-ATAAAAAGTTATTTTAATTTTTAAGTCACCCCAACTAAATA-T--A-AA-T-T-AA-A-CTT-A-TA-AAAT----TTA-A-AGTC-TTT-AAA--A-----T----AAA-AA-T--TT-AAT-TTATATAAAACTCTATAGGGTCTTCTCGTCTTTTAAATATATTTAAGCTTTTTAACTTAAATATAAAATTCTAA-TT-AAAATTA-AAT-TG-AGACAGTTTTTTTCTCGTCCAGCCATTCATTCCAGTTCTCAATTAAAAAACTAATTATTATGCTACCTTAGCACGATCAAAATATCGCGGCCATTCAATCC---AATAATTCATTGGGCAGGCTAGACTTTAAATTATACTCAAAAAGACATG---------------------------------------------------------------------------------------------------------------------------------------------------------------------------------------------------------------------------------------------------------------------------------------------------------------------------------------------------------------------------------------------------------------------------------------------------------------------------------------------------------------------------------------------------------------------------------------------------------------------------------------------------------------------------------------------------------------------------------------------------------------------------------------------------------------------------------------------------------------------------------------------------------------------------------------------------------------------------------------------------------------------------------------------------------------------------------------------------------------------------------------------------------------------------------------------------------------------------------------------------------------------------------------------------------------------------------------------------------------------------------------------------------------------------------------------------------------------------------------------------------------------------------------------------------------------------------------------------------------------------------------------------------------------------------------------------------------------------------------------------------------------------------------------------------------------------------------------------------------------------------------------------------------------------------------------------------------------------------------------------------------------------------------------------------------------------------------------------------------------------------------------------------------------------------------------------------------------------------
	Circellium_bacchus-3	ACGAAAAATAACGATACGGGACTCATCCGAGGCCCCGTAATCGGAATGAGTACACTCTAAACCCTTTAACGAGGATCAATTGGAGGGCAAGTCTGGTGCCAGCAGCCGCGGTAATTCCAGCTCCAATAGCGTATATTAAAGTTGTTGCGGTTAAAAAGCTCGTAGTCGAATTTGTGTCCCGCGCCGCCGGTTCATCGCTCGCGGTGTCAACTGGCGTGTCCGCGGGACGTCCTGGCCGGTGGGCTTAGCTCC-T-------GTGGGCG--GCCCAATTTCAATCCCACCGCGGTGCTCTTCACTGAGTGTCGAGGTGGGCCGGCACGTTTACTTTGAACAAATTAGA-GTGCTTAAAGCAGGCTAAAACATCGCCTGAATACTGTGTGCATGGAATAATGGAATAGGACCTCGGTTCTATTTTGTTGGTTTTCGGAACCCCGAGGTAATGATTAATAGGAACGGATGGGGGCATTCGTATTGCGACGTTAGAGGTGAAATTCTTGGATCGTCGCAAGACGGACAGAAGCGAAAGCATTTGCCAAAAACGCTTTCATTGATCAAGAACGAAAGTTAGAGGTTCGAAGGCGATCAGATACCGCCCTAGTTCTAACCATAAACGATGCCAGCTAGCGATCCG-CCGACGTTCCTCCGATGACTCGGCGGGCAGCTTCCGGGAAACCAAAGCTTTTGGGTTCC-GGGGGAAGTATGGTTGCAAAGCTGAAACTTAAAGGAATTGACGGAAGGGCACCACCAGGAGTGGAGCCTGCGGCTTAATTTGACTCAACACGGGAAACCTCACCAGGCCCGGACACCGGAAGG-ATTGACAGATTGAGAGCTATATTTTAATTTTACCAGGATTTGGAATAATTTCTCATATTATTAGTCAAGAAAGAAGAAAAAAGGAAACATTTGGTACTTTAGGAATAATTTACGCAATAATAGCAATTGGATTATTAGGTTTTATTGTATGAGCCCATCACATATTTACTGTTGGGATAGATGTTGATACCCGGGCTTATTTTACTTCTGCCACTATAATTATTGCAGTTCCAACCGGAATTAAAATTTTCAGATGATTAGCTACTCTTCATGGTATTCAATTAAATTACTCACCCGCTTTAATTTGAGCATTAGGTTTTGTATTTCTATTTACTGTTGGAGGTTTAACTGGGGTAGTATTAGCTAATTCATCAGTTGATATTGTTCTTCATGATACTTATTATGTAGTAGCCCACTTTCATTATGTATTATCAATAGGGGCTGTATTTGCCATTATAGCTGGCTTTATCCATTGATTCCCTTTATTTACTGGATTAACAATAAATTCTAAATTTTTAAAAATTCAATTTATTATTATATTTATTGGAGTAAATATAACTTTTTTCCCCCAACACTTTTTAGGATTAAGTGGTATACCTCGACGATATTCTGATTACCCTGATGCCTATACAACATGAAATATTATTTCATCAATTGGATCATTAATTTCTTTAGTAAGAATTTTTTTATTTTTATTTATTATTTGAGATAGATTTATTTCCTTACGAAAAGCTATTAGAACCTTAAGAATATCAACTTCCCTTGAATGAATACATTCTATACCCCCTGCTGAACATAGATATAATGAATTACCTATTCTA-----------------------------------------------------------------------------------------------------------------------------------------------------------------------------------------------------------------------------------------------------------------------------------------------------------------------------------------------------------------------------------------------------------------------------------------------------------------------------------------------------------------------------------------------------------------------------------------------------------------------------------------------------------------------------------------------------------------------------------------------------------------------------------------------------------------------------------------------------------------------------------------------------TA---GTAAACCTA-AAGGCGCAATGAAAGTAA----AGGTC----CGCCT------------CGCG------C-GGACCGAGGGAGGATGGG--CCCG------T-TTA-CG---GGCGG--GCCCCGCACTCCCGGGGCGTCTCGTTCTCATCGCGAGAAGAGGCGCACCCAGAGCGTACACGCTGGGACCCGAAAGATGGTGAACTATGCCTGGTCAGGACGAAGTCAGGGGAAACCCTGATGGAGGTCCGTAGCGATTCTGACGTGCAAATCGATCGTCGGAACTGGGTATAGGGGCGAAAGACTAATCGAACCTTCTAGTAGCTGGTTCCCTCCGAAGTTTCCCTCAGGATAGCTGGCGCTCGTC-TTT-GCGAGTCTCATTCGGTAAAGCGAATGATTAGAGGCATTGGGGTCGAAACGGCCTCAACCTATTCTCAAACTTTAAATGGGTGAGATCTCCGGCTTGCTTGAAGCGTGAA-GCCGCGAGAG--------------AT---C-------GGATCACAGAGTGCCAAGTGGGCCACTTTTGGTAAGCAGAACTGGCGCTGTGGGATGAACCAAACGCCGAGTTAAAGCGCCCAAATCGACGCTTATGGGATACCATGAAAGGCGTTGGTAACTTAAGACAGCAGGACGGGG------------------------GACTCTAAAAAAAAATTACGCTGTTATCCCTAAGGTAATTTAATCTTATAATCAT--A---A---A-TTATGGATC---ACTTATTCATACATCAATGT-T----AT---A-A--T--TT-AAAAAAAGTTCATTCAATTTTTTAATTGCCCCAACCAAATA-C--T-AA-T-T-TA-T-ATA-A-CT-AAATAT-TTTA-A-GATT-CTT-CAA--C-GA--TCA--ATT-AT-A--TA-AAC-GAATATAAAACTCTATAGGGTCTTCTCGTCTTTTAAGATTATTTAAGCTTTTTTACTTAAAAATAAAGTTCTAA-TT-TAAATTA-AAT-TG-AGACAGTCCTTCTCTCGTCAAACCATTCATTCCAGTTCCCAATTAAGAAACTAATTATTATGCTACCTTTGCACGGTCAAAGTACCGCAGCCATTTAAAAA-----TAATTCATAGGGCAGGCCAGACTTTAAATTATAATCAAAAAGACATG---------------------------------------------------------------------------------------------------------------------------------------------------------------------------------------------------------------------------------------------------------------------------------------------------------------------------------------------------------------------------------------------------------------------------------------------------------------------------------------------------------------------------------------------------------------------------------------------------------------------------------------------------------------------------------------------------------------------------------------------------------------------------------------------------------------------------------------------------------------------------------------------------------------------------------------------------------------------------------------------------------------------------------------------------------------------------------------------------------------------------------------------------------------------------------------------------------------------------------------------------------------------------------------------------------------------------------------------------------------------------------------------------------------------------------------------------------------------------------------------------------------------------------------------------------------------------------------------------------------------------------------------------------------------------------------------------------------------------------------------------------------------------------------------------------------------------------------------------------------------------------------------------------------------------------------------------------------------------------------------------------------------------------------------------------------------------------------------------------------------------------------------------------------------------------------------------------------------------------
	Cleptocaccobius_convexifrons	ACGAAAAATAACGATACGGGACTCATCCGAGGCCCCGTAATCGGAATGAGTACACTCTAAACCCTTTAACGAGGATCAATTGGAGGGCAAGTCTGGTGCCAGCAGCCGCGGTAACACCAGCTCCAAAAGCGTATATTAAAGTTGTTGCGGTTAAAAAGCTCGTAGTCGAATTTGTGTCCCGCGCCGCCGGTTCATCGCTCGCGGTGTCAACTGGCGTGTCCGCGGGACGTCCT-GCCGGTGGGCTTAGCTCT-T-------CGGGGCG--GCCCAATTTCAATCCCACCGCGGTGCTCTTTACTGAGTGTCGAGGTGGGCCGGCACGTTTACTTTGAACAAATTAGA-GTGCTTAAAGCAGGCTAAAATATCGCCTGAATACTGTGTGCATGGAATAATGGAATAGGACCTCGGTTCTATTTTGTTGGTTTTCGGAACCCCGAGGTAATGATTAATAGGAACGGATGGGGGCATTCGTATTGCGACGTTAGAGGTGAAATTCTTGGATCGTCGCAAGACGGACAGAAGCGAAAGCATTTGCCAAAAACGTTTTCATTGATCAAGAACGAAAGTTAGAGGTTCGAAGGCGATCAGATACCGCCCTAGTTCTAACCATAAACGATGCCAGCTAGCGATCCG-CCGACGTTCCTCCGATGACTCGGCGGGCAGCTTCCGGGAAACCAAAGCTTTTGGGATCC-GGGGGAAGTATGGTTGCAAAGCTGAAACTTAAAGGAATTGACGGAAGGGCACCACCAGGAGTGGAGCCTGCGGCTTAATTTGACTCAACACGGGAAACCTCACCAGGCCCGGACACCGGAAGG-ATTGACAGATTGAGAGC--TATTTTAATTTTACCAGGATTTGGAATAATTTCTCATATTATTAGTCAAGAAAGTATAAAAAAAGAAACTTTTGGTACTTTGGGAATAATTTATGCTATAATAGCTATTGGATTATTAGGATTTATTGTTTGAGCTCATCATATATTTACAGTGGGGATAGATGTTGATACACGAGCTTATTTTACATCAGCTACAATAATTATTGCAATTCCCACAGGAATTAAAATTTTTAGTTGAATAGCTACTCTCCACGGAATTCAATTAAATTATACACCATCAACTATTTGAGCTTTAGGATTTGTATTTTTATTTACAGTAGGGGGACTCACCGGAGTAATTTTAGCTAATTCATCTATTGATATTGTTCTTCATGATACTTATTATGTTGTAGCTCATTTTCATTATGTTCTTTCTATAGGAGCTGTATTTGCTATTATAGCAGGATTTATTCATTGATATCCATTATTTACTGGATTGACTATAAATCAAAAATTTTTAAAAATTCAATTTTTAATTATATTTATTGGTGTAAATATAACTTTCTTCCCTCAACATTTTTTAGGATTAAGAGGTATACCCCGACGTTATTCCGATTATCCTGATGCTTATTCAACTTGAAATATCATTTCTTCTATTGGATCATTAATTTCTTTGATTAGAATTTTTTTATTCTTATTTATTATTTGAGATAGATTTTCTTCAATACGAAAATCTATTGGAACATTAAATTTATCTACATCTATTGAATGATTACAAAAAATACCTCCGGCAGAACATAGATTTGATGAATTACCTATTTTA------------------------------------------------------------------------------------------------------------------------------------------------------------------------------------------------------------------------------------------------------------------------------------------------------------------------------------------------------------------------------------------------------------------------------------------------------------------------------------------------------------------------------------------------------------------------------------------------------------------------------------------------------------------------------------------------------------------------------------------------------------------------------------------------------------------------------------------------------------------------------------GAGTCATTGGGACT-T-AT---ATAAACCTA-AAGGCGCAATGAAAGTGA----AGGTC----CGCCT------------TGCG------C-GGACCGAGGGAGGATGGG--TCCG------T-TCT-CG---AACGG--GCCCCGCACTCCCGGGGCGTCTCGTTCTCATCGCGAGATGAGGCGCACCCAGAGCGTACACGCTGGGACCCGAAAGATGGTGAACTATGCCTGGTCAGGACGAAGTCAGGGGAAACCCTGATGGAGGTCCGTAGCGATTCTGACGTGCAAATCGATCGTCGGAACTGGGTATAGGGGCGAAAGACTAATCGAACCTTCTAGTAGCTGGTTCCCTCCGAAGTTTCCCTCAGGATAGCTGGCGCTCGTA--TT-GCGAGTCTCATTCGGTAAAGCGAATGATTAGAGGCATTGGGGTCGAAACGGCCTCAACCTATTCTCAAACTTTAAATGGGTGAGATCTCCGGCTTGCTTAAAGCATGAA-GCCGCGAGATA--------------T---C-------GGATCACCGAGTGCCAAGTGGGCCACTTTTGGTAAGCAGAACTGGCGCTGTGGGATGAACCAAACGCCGAGTTAAAGCGCCAAAATCGACGCTTATGGGATACCATGAAAGGCGTTGGTAACTTAAGACAGCAGGACGGTGGTCGCAAACTTTTTTTTCGATTAGAACTCTCAAAAAAAATTACGCTGTTATCCCTAAGGTAATTTAATCTTTTAATCAT--A---A---A-TTATGGATC---ATTTTTTCATAAATTAATGT-T----TT---A-AT-A--AT-AAAAAAAGTTATTTAAATTTTTTAATCACCCCAATTAAATA-A--T-TA-T-A-AA-A-ATA-T-TT-TTAA----ATT-A-AATT-CTT-AAA--A-TA--AAA--AAT-AA-A--CC-TAT-AATTATAAAACTCTATAGGGTCTTCTCGTCTTTTAAAGATATTTAAGCTTTTTTACTTAAAAATAAAATTTTAA-TT-CAATTTA-AAT-TG-AGACAGTCTTTCTTTCGTTTAACCTTTCATTCCAGTTCTTAATTAAAAAACTAATTATTATGCTACCTTTGCACGATCAAAATATCGCGGCCATTTAATTT-----TCAATCATTGGGCAGGTCGGACTTTAAATTATTATCAAAAAGACATG---------------------------------------------------------------------------------------------------------------------------------------------------------------------------------------------------------------------------------------------------------------------------------------------------------------------------------------------------------------------------------------------------------------------------------------------------------------------------------------------------------------------------------------------------------------------------------------------------------------------------------------------------------------------------------------------------------------------------------------------------------------------------------------------------------------------------------------------------------------------------------------------------------------------------------------------------------------------------------------------------------------------------------------------------------------------------------------------------------------------------------------------------------------------------------------------------------------------------------------------------------------------------------------------------------------------------------------------------------------------------------------------------------------------------------------------------------------------------------------------------------------------------------------------------------------------------------------------------------------------------------------------------------------------------------------------------------------------------------------------------------------------------------------------------------------------------------------------------------------------------------------------------------------------------------------------------------------------------------------------------------------------------------------------------------------------------------------------------------------------------------------------------------------------------------------------------------------------------------
	Copris_lugubris	ACGAAAAATAACGATACGGGACTCATCCGAGGCCCCGTAATCGGAATGAGTACACTCTAAACCCTTTAACGAGGATCAATTGGAGGGCAAGTCTGGTGCCAGCAGCCGCGGTAATTCCAGCTCCAATAGCGTATATTAAAGTTGTTGCGGTTAAAAAGCTCGTAGTCGAATTTGTGTCCCGCGCCGCCGGTTCATCGCTCGCGGTGTCAACTGGCGTGTCCGCGGGACGTCCT-GCCGGTGGGCTTAGCCCC-T-------GTGGGCG--GCCCAATCTCAATCCCACCGCGGTGCTCTTCACTGAGTGTCGAGGTGGGCCGGCACGTTTACTTTGAACAAATTAGA-GTGCTTAAAGCAGGCTAAAACATCGCCTGAATACTGTGTGCATGGAATAATGGAATAGGACCTCGGTTCTATTTTGTTGGTTTTCGGAACCCCGAGGTAATGATTAATAGGAACGGATGGGGGCATTCGTATTGCGACGTTAGAGGTGAAATTCTTGGATCGTCGCAAGACGGACAGAAGCGAAAGCATTTGCCAAAAACGCTTTCATTGATCAAGAACGAAAGTTAGAGGTTCGAAGGCGATCAGATACCGCCCTAGTTCTAACCATAAACGATGCCAGCTAGCGATCCG-CCGACGTTCCTCCGATGACTCGGCGGGCAGCTTCCGGGAAACCAAAGCTTTTGGGTTCC-GGGGGAAGTATGGTTGCAAAGCTGAAACTTAAAGGAATTGACGGAAGGGCACCACCAGGAGTGGAGCCTGCGGCTTAATTTGACTCAACACGGGAAACCTCACCAGGCCCGGACACCGGAAGG-ATTGACAGATTGAGAGCTATGTTTTAATTTTACCAGGATTTGGAATAATCTCACATATTATTAGACAAGAAAGAAGAAAAAAAGAAACATTTGGTACTTTAGGTATAATTTATGCTATAATAGCAATTGGTCTACTAGGATTTATTGTTTGAGCTCATCATATATTTACAGTAGGTATAGATGTAGATACACGAGCTTATTTTACTTCAGCAACTATAATTATTGCAGTACCTACAGGTATTAAAATTTTTAGATGATTAGCTACACTTCATGGAACTCAATTTAATTACTCTCCATCATTAATTTGAGCATTAGGATTTGTATTCTTATTTACAGTTGGAGGTTTAACAGGTGTTGTATTAGCAAATTCATCTGTTGATATTGTTCTTCATGATACTTATTATGTTGTAGCTCATTTTCATTATGTACTATCAATAGGAGCTGTATTTGCTATTATAGCAGGATTTGTTCATTGATTCCCACTATTTACTGGTCTAACTATAAATAATAAATTATTAAAAATTCAATTTTTAATTATATTTATTGGAGTTAATATAACATTCTTCCCACAACATTTCTTAGGACTAAGAGGAATACCTCGACGATATTCAGATTATCCTGATGCATATGTTACATGAAATATAATTTCATCAATTGGATCATTAATCTCAATAGTAAGAATTTTCTTATTTTTATTTATTATTTGAGATAGATTTATTTCTTTGCGAAAATCAATTACATCATTAAATATAGCATCATCAATTGAATGATTACAATCTATACCACCAGCAGAACATTCATATCAAGAACTTCCTATATTA----------------------------------------------------------------------------------------------------------------------------------------------------------------------------------------------------------------------------------------------------------------------------------------------------------------------------------------------------------------------------------------------------------------------------------------------------------------------------------------------------------------------------------------------------------------------------------------------------------------------------------------------------------------------------------------------------------------------------------------------------------------------------------------------------------------------------------------------------------------------------------------------------------------------------------------------------------------------------------------------------------------------------GG--GCCCCGCACTCCCGGGGCGTCTCGTCCTCATCGCGAGGAGAGGCGCACCCAGAGCGTACACGCTGGGACCCGAAAGATGGTGAACTATGCCTGGTCAGGACGAAGTCAGGGGAAACCCTGATGGAGGTCCGTAGCGATTCTGACGTGCAAATCGATCGTCGGAACTGGGTATAGGGGCGAAAGACTAATCGAACCTTCTAGTAGCTGGTTCCCTCCGAAGTTTCCCTCAGGATAGCTGGCGCTCGCC-TTT-GCGAGTCTCATTCGGTAAAGCGAATGATTAGAGGCATTGGGGTCGAAACGGCCTCAACCTATTCTCAAACTTTAAATGGGTGAGATCTCCGGCTTGCTTGAAGCGTGAA-GCCGCGAGAT--------------AT---C-------GGATCACAGAGTGCCAAGTGGGCCACTTTTGGTAAGCAGAACTGGCGCTGTGGGATGAACCAAACGCCGAGTTAAAGCGCCAAAATCGACGCTTATGGGATACCATGAAAGGCG---------------------------GTCGCAAACTTTTTTTTCGATAAGAACTCTAAAAAAAAATAACGCTGTTATCCCTAAGGTAATTTAAACTTATAATCAT--A---A---A-AAATGGATC---ATTCATTCATAAATCAATGT-A----AA---A-A--T--TT-AAAAAAAGTTATTTAAATTTTTTAATCACCCCAATTAAATA-C--T-AA-T-T-AT-T-ATT-A-TA-AAAA--------A-AATA-CTT-TAA----TT--TTA--AAA-AT-A--AT-AAA-TAATATTAAACTCTATAGGGTCTTCTCGTCTTTTAAGATTATTTAAGCTTTTTTACTTAAAAATAAAATTCAAA-TT-TAAATTA-AAT-TG-AGACAGTATCTTTCTCGTTCGACCTTTCATTCCAGTTCTCAATTAAAAAACTAATTATTATGCTACCTTTGTACGGTCAAAATACCGCAGCCATTAAAAAT------ATTTCATTGGGCAG-----------------------------------------------------------------------------------------------------------------------------------------------------------------------------------------------------------------------------------------------------------------------------------------------------------------------------------------------------------------------------------------------------------------------------------------------------------------------------------------------------------------------------------------------------------------------------------------------------------------------------------------------------------------------------------------------------------------------------------------------------------------------------------------------------------------------------------------------------------------------------------------------------------------------------------------------------------------------------------------------------------------------------------------------------------------------------------------------------------------------------------------------------------------------------------------------------------------------------------------------------------------------------------------------------------------------------------------------------------------------------------------------------------------------------------------------------------------------------------------------------------------------------------------------------------------------------------------------------------------------------------------------------------------------------------------------------------------------------------------------------------------------------------------------------------------------------------------------------------------------------------------------------------------------------------------------------------------------------------------------------------------------------------------------------------------------------------------------------------------------------------------------------------------------------------------------------------------------------------------------------------------
	Coproecus_hemisphaericus	ACGAAAAATAACGATACGGGACTCATCCGAGGCCCCGTAATCGGAATGAGTACACTCTAAACCCTTTAACGAGGATCAATTGGAGGGCAAGTCTGGTGCCAGCAGCCGCGGTAATTCCAGCTCCAATAGCGTATATTAAAGTTGTTGCGGTTAAAAAGCTCGTAGTCGAATTTGTGTCCCGCGCCGCCGGTTCATCGCTCGCGGTGTCAACTGGCGTGTCCGCGGGACGTCCT-GCCGGTGGGCTTAGCCCC-CC------GTGGGCG--GCCCAATCACAATCCCACCGCGGTGCTCTTGACTGAGTGTCGAGGTGGGCCGGCACGTTTACTTTGAACAAATTAGA-GTGCTTAAAGCAGGCTAAAACATCGCCTGAATACTGTGTGCATGGAATAATGGAATAGGACCTCGGTTCTATTTTGTTGGTTTTCGGAACCCCGAGGTAATGATTAATAGGAACGGATGGGGGCATTCGTATTGCGACGTTAGAGGTGAAATTCTTGGATCGTCGCAAGACGGACAGAAGCGAAAGCATTTGCCAAAAACGCTTTCATTGATCAAGAACGAAAGTTAGAGGTTCGAAGGCGATCAGATACCGCCCTAGTTCTAACCATAAACGATGCCAGCTAGCGATCCG-CCGACGTTCCTCCGATGACTCGGCGGGCAGCTTCCGGGAAACCAAAGCTTTTGGGTTCC-GGGGGAAGTATGGTTGCAAAGCTGAAACTTAAAGGAATTGACGGAAGGGCACCACCAGGAGTGGAGCCTGCGGCTTAATTTGACTCAACACGGGAAACCTCACCAGGCCCGGACACCGGAAGG-ATTGACAGATTGAGAGCAATATTTTAATTTTACCAGGATTTGGTATAATCTCTCATATTATTAGACAAGAAAGAAGAAAAAAAGAAACATTTGGTACTTTAGGAATAATTTATGCTATAATAGCAATTGGTCTTCTAGGATTTATTGTATGAGCACATCATATATTTACAGTAGGAATAGATGTTGATACACGAGCTTATTTTACTTCAGCTACTATAATTATTGCTGTACCTACAGGCATTAAAATTTTTAGATGATTAGCTACTTTACATGGAACACAACTTAATTACTCACCTTCTTTAATTTGAGCTTTAGGTTTTGTATTTTTATTTACAATAGGAGGTTTAACAGGAGTTGTATTAGCAAATTCTTCATTGGATATTGTTCTTCATGACACATACTATGTAGTAGCACATTTTCATTATGTATTATCTATAGGAGCAGTATTTGCTATTATAGCTGGATTTATTCATTGATTTCCATTATTTACAGGATTAACAATAAATTCTAAATTTTTAAAAATTCAATTTTTAATTATATTTATTGGAGTAAATATAACATTTTTTCCCCAACATTTTCTTGGATTAAGAGGAATACCTCGACGATACTCAGATTATCCAGATGCCTATATAACATGAAATGTAATTTCATCATTAGGATCACTAATTTCATTAGTTAGAATTTTTCTTTTCTTATTTATTATTTGAGAAGCATTTATTTCTATACGAAAATCTATTGGAACATTAAGAATAACTTCATCAATTGAATGATTACAACTTATACCTCCTGCTGAACATAGATATAATGAACTACCAATTTTA------------------------------------------------------------------------------------------------------------------------------------------------------------------------------------------------------------------------------------------------------------------------------------------------------------------------------------------------------------------------------------------------------------------------------------------------------------------------------------------------------------------------------------------------------------------------------------------------------------------------------------------------------------------------------------------------------------------------------------------------------------------------------------------------------------------------------------------------------------------------------------GAGTCATTGGGACT-C-TG---TTAAACCTA-AAGGCGCAATGAAAGTGA----AGGTC----CGCCT------------AGCG------C-GGACCGAGGGAGGATGGG--ACCG------T-CCG-AG---GGCGG--ACCCCGCACTCCCGGGGCGTCTCGTTCTCATCGCGAGAAGAGGCGCACCCAGAGCGTACACGCTGGGACCCGAAAGATGGTGAACTATGCCTGGTCAGGACGAAGTCAGGGGAAACCCTGATGGAGGTCCGTAGCGATTCTGACGTGCAAATCGATCGTCGGAACTGGGTATAGGGGCGAAAGACTAATCGAACCTTCTAGTAGCTGGTTCCCTCCGAAGTTTCCCTCAGGATAGCTGGCGCTCGCC-TTT-GCGAGTCTCATTCGGTAAAGCGAATGATTAGAGGCATTGGGGTCGAAACGGCCTCAACCTATTCTCAAACTTTAAATGGGTGAGATCTCCGGCTTGCTTAAAGCGTGAA-GCCGCGAGAG--------------AT---C-------GGATCACAGAGTGCCAAGTGGGCCACTTTTGGTAAGCAGAACTGGCGCTGTGGGATGAACCAAACGCAGAGTTAAAGCGCCCAAATCGACGCTTATGGGATACCATGAAAGGCGTTGGTAACTTAAGACAGCAGGACGGTGGTCGCAAACTTTTTTTTCGATAAGAACTCTCAAAAAAAATAACGCTGTTATCCCTAAGGTAATTTAATCTTATAATCAT--A---A---A-TTATGGATC---ATTTATTCATAAATTAATGT-T----AT---T-T--T--TT-AAAAAAAGTTTTTTTAATTTTTCAATCACCCCAACTAAATA-T--T-AA-A-T-AA-A-ATA-A-AT-AAAT----TTA---TACT-TTA-AAT--T-TT--ATA--ATT-AT-T--TT-ATT-TAATATTAAACTCTATAGGGTCTTCTCGTCTTTTAAAAATATTTAAGCTTTTTAACTTAAATATAAAATTCTAA--T-AAAATTA-AAT-TG-AGACAGTATTTTTCTTGTCCAATCATTCATACCAGTTCTTAATTAAAAAACTAATTATTATGCTACCTTTGCACGGTCAAAATACCGCGGCCATTTAAATT------TTTTCATAGGGCAGATTAGACTTTAAATTATAATCAAAAAGACATG---------------------------------------------------------------------------------------------------------------------------------------------------------------------------------------------------------------------------------------------------------------------------------------------------------------------------------------------------------------------------------------------------------------------------------------------------------------------------------------------------------------------------------------------------------------------------------------------------------------------------------------------------------------------------------------------------------------------------------------------------------------------------------------------------------------------------------------------------------------------------------------------------------------------------------------------------------------------------------------------------------------------------------------------------------------------------------------------------------------------------------------------------------------------------------------------------------------------------------------------------------------------------------------------------------------------------------------------------------------------------------------------------------------------------------------------------------------------------------------------------------------------------------------------------------------------------------------------------------------------------------------------------------------------------------------------------------------------------------------------------------------------------------------------------------------------------------------------------------------------------------------------------------------------------------------------------------------------------------------------------------------------------------------------------------------------------------------------------------------------------------------------------------------------------------------------------------------------------------
	Coptodactyla_glabricollis	ACGAAAAATAACGATACGGGACTCATCCGAGGCCCCGTAATCGGAATGAGTACACTCTAAACCCTTTAACGAGGATCAATTGGAGGGCAAGTCTGGTGCCAGCAGCCGCGGTAATTCCAGCTCCAATAGCGTATATTAAAGTTGTTGCGGTTAAAAAGCTCGTAGTCGAATTTGTGTCCCGCACCGCCGGTTCATCGCTCGCGGTGTCAACTGGCGCGTCCGCGGGACGTCCT-GCCGGTGGGCTCAGCCCC-TC-----GCGGGGCG--GCCCAATCTCAATCCCACCGCGGTGCTCTTCACTGAGTGTCGAGGCGGGCCGGCACGTTTACTTTGAACAAATTAGA-GTGCTTAAAGCAGGCTAAAACGCCGCCTGAATATCGTGTGCATGGAATAATGGAATAGGACCTCGGTTCTATTTTGTTGGTTTTCGGAACCCCGAGGTAATGATTAATAGGAACGGATGGGGGCATTCGTATTGCGACGTTAGAGGTGAAATTCTTGGATCGTCGCAAGACGGACAGAAGCGAAAGCATTTGCCAAAAACGCTTTCATTGATCAAGAACGAAAGTTAGAGGTTCGAAGGCGATCAGATACCGCCCTAGTTCTAACCATAAACGATGCCAGCTAGCGATCCG-CCGACGTTCCTCCGATGACTCGGCGGGCAGCTTCCGGGAAACCAAAGCTTTTGGGTTCC-KGGGGAAGTATGGTTGCAAAGCTGAAACTTAAAGGAATTGACGGAAGGGCACCACCAGGAGTGGAGCCTGCGGCTTAATTTGACTCAACACGGGAAACCTCACCAGGCCCGGACACCGGAAGG-ATTGACAGATTGAGAGCTATATTCTAATTTTACCAGGATTTGGAATAATTTCTCATATTATTAGTCAAGAAAGAAGAAAAAAGGAAACTTTCGGAACTTTAGGAATAATTTATGCTATAATAGCAATTGGCTTATTAGGATTTATTGTTTGAGCTCATCATATATTTACAGTAGGAATAGATGTTGATACACGAGCTTATTTTACTTCAGCTACTATAATTATTGCTGTACCAACTGGAATTAAAATTTTTAGATGATTAGCAACTTTACATGGAACACAATTAAATTATTCACCTTCATTAATTTGAGCTTTAGGATTTGTATTTTTATTTACTATAGGAGGATTAACAGGAGTTATTTTAGCCAATTCTTCAATTGATATTGTACTTCATGATACTTATTATGTAGTAGCTCATTTTCATTATGTATTATCAATAGGAGCAGTATTTGCAATTATAGCAGGATTTGTTCATTGATTTCCTTTATTTACTGGTTTAACTATAAATTCTAAATATTTAAAAATTCAATTTTTAATTATATTTATTGGTGTTAATATAACATTTTTTCCTCAACATTTTCTAGGATTAAGAGGTATACCTCGACGTTATTCTGATTATCCAGATGCTTATATAACTTGAAATGTAATTTCATCTATTGGATCATTAATTTCATTAGTAAGAATTTTCTTATTTTTATTTATTATTTGAGATGCTTTTATTTCTATACGAAAATCTATTGGAACATTAAATTTAACAACATCTATTGAATGATTCCAACTTTTACCCCCTGCGGAACATAGATATAATGAATTACCTATTTTA------------------------------------------------------------------------------------------------------------------------------------------------------------------------------------------------------------------------------------------------------------------------------------------------------------------------------------------------------------------------------------------------------------------------------------------------------------------------------------------------------------------------------------------------------------------------------------------------------------------------------------------------------------------------------------------------------------------------------------------------------------------------------------------------------------------------------------------------------------------------------------GAGTCATTGGGACT-C-TA---TTAAACCT--AAGGCGCAATGAAAGTAA----AGGTC----CGCCT------------NGCG------C-GGACCGAGGGAGGATGGG--CCCG------C-CCC-GG---TGCCG--GCCCCGCACTCCCGGGGCGTCTCGTTCTCATCGCGAGAAGAGGCGCACCCAGAGCGTACACGCTGGGACCCGAAAGATGGTGAACTATGCCTGGTCAGGACGAAGTCAGGGGAAACCCTGATGGAGGTCCGTAGCGATTCTGACGTGCAAATCGATCGTCGGAACTGGGTATAGGGGCGAAAGACTAATCGAACCTTCTAGTAGCTGGTTCCCTCCGAAGTTTCCCTCAGGATAGCTGGCGCTCGCC-TTT-GCGAGTCTCATTCGGTAAAGCGAATGATTAGAGGCATTGGGGTCGAAACGGCCTCAACCTATTCTCAAACTTTAAATGGGTGAGATCTCCGGCTTGCTTAAAGCATGAA-GCCGCGAGAG--------------AT---C-------GGATCACAGAGTGCCAAGTGGGCCACTTTTGGTAAGCAGAACTGGCGCTGTGGGATGAACCAAACGCCGAGTTAAAGCGCCCAAATCGACGCTTATGGGATACCATGAAAGGCGTTGGTAACTTA----------------GTCGCAAACTTTTTTTTCGATAAGAACTCTCAAAAAAAATTACGCTGTTATCCCTAAGGTAATTTAATCTTATAATCAT--A---A---A-ATATGGATC---AATTATTCATATATCAATGTAT----TT---T-T--T--TT-AAAAAAAGTTTATTTAATTTTTCAATCACCCCAATCAAATA-T--T-AA-C-T-AT-T-ATAAA-TT-AAAC----CTA-T-AATA-CTT-TAG--T-TT--TCA--ATT-AT-A--AT-ATA-TAATATAAAACTCTATAGGGTCTTCTCGTCTTTTAAGAATATTTAAGCTTTTTTACTTAAATATAAAATTCTAA-TT-TAAATTA-AAT-TG-AGACAGTATTTTTTTCGTTCGACCATTCATACCAGTTTTCAATTAAAAAACTAATTATTATGCTACCTTTGCACGGTCAAAATACCGCGGCCATTTAAATAT-----AATTCATTGGGCAGGTCAGACTTTAAATTATAATCAAAAAGACATG---------------------------------------------------------------------------------------------------------------------------------------------------------------------------------------------------------------------------------------------------------------------------------------------------------------------------------------------------------------------------------------------------------------------------------------------------------------------------------------------------------------------------------------------------------------------------------------------------------------------------------------------------------------------------------------------------------------------------------------------------------------------------------------------------------------------------------------------------------------------------------------------------------------------------------------------------------------------------------------------------------------------------------------------------------------------------------------------------------------------------------------------------------------------------------------------------------------------------------------------------------------------------------------------------------------------------------------------------------------------------------------------------------------------------------------------------------------------------------------------------------------------------------------------------------------------------------------------------------------------------------------------------------------------------------------------------------------------------------------------------------------------------------------------------------------------------------------------------------------------------------------------------------------------------------------------------------------------------------------------------------------------------------------------------------------------------------------------------------------------------------------------------------------------------------------------------------------------------------
	Deltochilum_gibbosum-2-1	ACGAAAAATAACGATACGGGACTCATCCGAGGCCCCGTAATCGGAATGAGTACACTCTAAATCCTTTAACGAGGATCAATTGGAGGGCAAGTCTGGTGCCAGCAGCCGCGGTAATTCCAGCTCCAATAGCGTATATTAAAGTTGTTGCGGTTAAAAAGCTCGTAGTCGAACTTGTGTCCCGCGCCGCCGGTTCATCGCTCGCGGTGTCAACTGGCGTGTCCGCGGGACNTCCT-GCCGGTGGGCTTAGCTCC-TCCTGGCGGGGGGCG--GCCCAATCTCAATCCCACCGCGGTGCTCTTCGCTGAGTGTCGAGGCGGGCCGGCACGTTTACTTTGAACAAATTAGA-GTGCTTAAAGCAGGCTAAAACCTCGCCTGAATACTGTGTGCATGGAATAATGGAATAGGACCTCGGTTCTATTTTGTTGGTTTTCGGAACCCCGAGGTAATGATTAATAGGAACGGATGGGGGCATTCGTATTGCGACGTTAGAGGTGAAATTCTTGGATCGTCGCAAGACGGACGGAAGCGAAAGCATTTGCCAAAAACGTTTTCATTGATCAAGAACGAAAGTTAGAGGTTCGAAGGCGATCAGATACCGCCCTAGTTCTAACCATAAACGATGCCAGCTAGCGATCCG-CCGACGTTCCTCCGATGACTCGGCGGGCAGCTTCCGGGAAACCAAAGCTTTTGGGTTCC-GGGGGAAGTATGGTTGCAAAGCTGAAACTTAAAGGAATTGACGGAAGGGCACCACCAGGAGTGGAGCCTGCGGCTTAATTTGACTCAACACGGGAAACCTCACCAGGCCCGGACACCGGAAGG-ATTGACAGATTGAGAGC----------TTTTACCTGGTTTTGGAATAATCTCTCATATTATTAGACAAGAAAGAAATAAAAAAGAAACTTTTGGTACATTAGGTATAATTTATGCTATAATAGCAATTGGTCTTTTAGGATTTATTGTTTGAGCTCATCATATATTTACAGTAGGAATAGATGTTGATACACGAGCTTATTTTACATCAGCAACAATAATTATTGCAGTTCCAACTGGAATTAAAATTTTCAGTTGATTAGCAACTTTACATGGAACACAACTTAATTACTCTCCATCATTAATTTGAGCTTTAGGATTTGTATTTTTATTTACTGTTGGTGGATTAACAGGAGTAATTCTAGCTAATTCATCTCTTGATATTGTTCTTCATGATACTTATTATGTTGTAGCACATTTTCATTATGTATTATCTATAGGAGCAGTATTTGCTATTATAGCTGGTTTTATCCATTGATTCCCTTTATTTACAGGATTAACAATAAATTCAAAATTTTTAAAAATTCAATTCCTTATTATATTTATTGGAGTTAACATAACTTTTTTTCCACAACATTTTTTAGGACTAAGTGGTATACCACGACGATATTCAGATTACCCTGACGCTTACATAACTTGAAATGTAATTTCATCTATTGGATCTTTAATTTCATTAAGAAGAATTTTCTTATTTTTATTTATTATTTGAGAAAGATTTACATCAATACGAAAATCTATTGGAACTTTAAGAATAACTACTTCAATTGAATGATTTCAATCTATACCACCAGCAGAACATAGTTATTCTGAACTTCCTATTTTA------------------------------------------------------------------------------------------------------------------------------------------------------------------------------------------------------------------------------------------------------------------------------------------------------------------------------------------------------------------------------------------------------------------------------------------------------------------------------------------------------------------------------------------------------------------------------------------------------------------------------------------------------------------------------------------------------------------------------------------------------------------------------------------------------------------------------------------------------------------------------------GAGTCATTGGGACT-T-GTC-GTTAAACCTA-AAGGCGCAATGAAAGTAA----AGGTC----CGCGCC----CTCTC--GGCG------C-GGACCGAGGGAAGATGGG--CCCG------T-CTT-CG---GGCGG--GCCCCGCACTCCCGGGGCGTCTCGCCCTCAACGCGAGGAGAGGCGCACCCAGAGCGTACACGCTGGGACCCGAAAGATGGTGAACTATGCCTGGTCAGGACGAAGTCAGGGGAAACCCTGATGGAGGTCCGTAGCGATTCTGACGTGCAAATCGATCGTCGGAACTGGGTATAGGGGCGAAAGACTAATCGAACCATCTAGTAGCTGGTTCCCTCCGAAGTTTCCCTCAGGATAGCTGGCGCTCGCC--TT-GCGAGTCTCATTCGGTAAAGCGAATGATTAGAGGCATTGGGGTCGAAACGGCCTCAACCTATTCTCAAACTTTAAATGGGTGAGATCTCCGGCTTGCTTAAAGCGTGAA-GCCGCGAGAT--------------GT---C-------GGATCACAGAGTGCCAAGTGGGCCAATTTTGGTAAGCAGAACTGGCGCTGTGGGATGAACCAAACGCCGAGTTAAAGCGCCCAAATCGACGCTTATGGGATACCATGAAAGGCG---------------------------GTCGCAAACTTTTTTTTCGATAAGAACTCTCAAGAAAAATTACGCTGTTATCCCTAAGGTAATTTAATCTTTTAATCAT--A---A---T-ATATGGATC---ATTTATTCATAAATCAATGT-A----CT---T-A--T--AT-AAAAAAAGTTCTTCTAATTTTTTTGTCACCCCAACAAAATA-T--T-TT-A-T-AA-T-TAA---AT-AAAT----ATT-A-AATA-CTT-AAA--A-TT--ATC---AA-TA-A--TC-ATA-AAATATAAAACTCTATAGGGTCTTCTCGTCTTTTAAAATTATTTAAGCTTTTTTACTTAAAAATAAAATTCTAA--T-TAAATTA-AAT-TG-AGACAGTCATTTTCTCGTCCAACCATTCATACCAGCTTTCAATTAAAAAACTAATTATTATGCTACCTTAGTACGGTCAAAATACCGCAGCCATTCAAA--------TAATCATTGGGCAGGTTAGACTTTAAATTATAATCAAAAAGACATG---------------------------------------------------------------------------------------------------------------------------------------------------------------------------------------------------------------------------------------------------------------------------------------------------------------------------------------------------------------------------------------------------------------------------------------------------------------------------------------------------------------------------------------------------------------------------------------------------------------------------------------------------------------------------------------------------------------------------------------------------------------------------------------------------------------------------------------------------------------------------------------------------------------------------------------------------------------------------------------------------------------------------------------------------------------------------------------------------------------------------------------------------------------------------------------------------------------------------------------------------------------------------------------------------------------------------------------------------------------------------------------------------------------------------------------------------------------------------------------------------------------------------------------------------------------------------------------------------------------------------------------------------------------------------------------------------------------------------------------------------------------------------------------------------------------------------------------------------------------------------------------------------------------------------------------------------------------------------------------------------------------------------------------------------------------------------------------------------------------------------------------------------------------------------------------------------------------------------------
	Demarziella_interrupta	ACGAAAAATAACGATACGGGACTCATCCGAGGCCCCGTAATCGGAATGAGTACACTCTAAACCCTTTAACGAGGATCAATTGGAGGGCAAGTCTGGTGCCAGCAGCCGCGGTAATTCCAGCTCCAATAGCGTATATTAAAGTTGTTGCGGTTAAAAAGCTCGTAGTCGAATTTGTGTCCCGCGCCGCCGGTTCATCGCTCGCGGTGTCAACTGGCGTGTCCGCGGGACGTCCT-GCCGGTGGGCTTAGCCCC-TC------GTGGGCG--GCCCAATCTCAATCCCACCGCGGTGCTCTTCACTGAGTGTCGAGGTGGGCCGGCACGTTTACTTTGAACAAATTAGA-GTGCTTAAAGCAGGCTAAAACATCGCCTGAATACTGTGTGCATGGAATAATGGAATAGGACCTCGGTTCTATTTTGTTGGTTTTCGGAACCCCGAGGTAATGATTAATAGGAACGGATGGGGGCATTCGTATTGCGACGTTAGAGGTGAAATTCTTGGATCGTCGCAAGACGGACAGAAGCGAAAGCATTTGCCAAACACGCTTTCATTGATCAAGAACGAAAGTTAGAGGTTCGAAGGCGATCAGATACCGCCCTAGTTCTAACCATAAACGATGCCAGCTAGCGATCCG-CCGACGTTCCTCCGATGACTCGGCGGGCAGCTTCCGGGAAACCAAAGCTTTTGGGTTCC-GGGGGAAGTATGGTTGCAAAGCTGAAACTTAAAGGAATTGACGGAAGGGCACCACCAGGAGTGGAGCCTGCGGCTTAATTTGACTCAACACGGGAAACCTCACCAGGCCCGGACACCGGAAGG-ATTGACAGATTGAGAGC------------------------------------------------------------------------------------------------------------------------------------------------------------------------------------------------------------------------------------------------------------------------------------------------------------------------------------------------------------------------------------------------------------------------------------------------------------------------------------------------------------------------------------------------------------------------------------------------------------------------------------------------------------------------------------------------------------------------------------------------------------------------------------------------------------------------------------------------------------------------------------------------------------------------------------------------------------------------------------------------------------------------------------------------------------------------------------------------------------------------------------------------------------------------------------------------------------------------------------------------------------------------------------------------------------------------------------------------------------------------------------------------------------------------------------------------------------------------------------------------------------------------------------------------------------------------------------------------------------------------------------------------------------------------------------------------------------------------GAGTCATTGGGACT-C-TA---TTAAACCTA-AAGGCGCAATGAAAGTAA----AGGCC----CGCCT------------CGCG------C-GGACCGAGGGAGGATGGG--TCCG------T-CTC-CG---GGCGG--ACCCCGCACTCCCGGGGCGTCTCGCTCTCATCGCGAGAAGAGGCGCACCCAGAGCGTACACGCTGGGACCCGAAAGATGGTGAACTATGCCTGGTCAGGACGAAGTCAGGGGAAACCCTGATGGAGGTCCGTAGCGATTCTGACGTGCAAATCGATCGTCGGAACTGGGTATAGGGGCGAAAGACTAATCGAACCTTCTAGTAGCTGGTTCCCTCCGAAGTTTCCCTCAGGATAGCTGGCGCTCGCC-TTT-GCGAGTCTCATTCGGTAAAGCGAATGATTAGAGGCATTGGGGTCGAAACGGCCTCAACCTATTCTCAAACTTTAAATGGGTGAGATCTCCGGCTTGCTTAAAGCATGAA-GCCGCGAGAG--------------AT---C-------GGATCACAGAGTGCCAAGTGGGCCACTTTTGGTAAGCAGAACTGGCGCTGTGGGATGAACCAAACGCCGAGTTAAAGCGCCAAAATCGACGCTTATGGGATACCATGAAAGGCGTTGGTAACTTAAGACAGCAGGACGG--GTCGCAAACTTCTTTTTCGATAAGAACTCTCAAAAAAAATAACGCTGTTATCCCTAAGGTAATTTAATCTTTTAATCAT--A---A--AT-ATATGGATC---AAATATTCATAAATTAATGT-A----AA---A-A--A--TG-AAAAAAAGTTTTTTTAATTTTTCAATCACCCCAACTAAATA-T--T-TT-T-A-AA-T-ATA-T-TC-AAAT----CTA-A-AATA-CCT-TAA--T-TT--CTA--AAT-AT----AT-TTA-AAATATAAAACTCTATAGGGTCTTCTCGTCTTTTAAAAATATTTAAGCTTTTTTACTTAAATATAAAATTCTAA-TT-TAAATTA-AAT-TG-AGACAGCTTTTTTCTCGTCCAACCATTCATACCAGTTCCCAATTAAAAAACTAATTATTATGCTACCTTTGCACGGTCAAAATACCGCGGCCATTTAAAATA----TAATTCATAGGGCAGGTCAGACTTTAAATTATAATCAAAAAGACATG---------------------------------------------------------------------------------------------------------------------------------------------------------------------------------------------------------------------------------------------------------------------------------------------------------------------------------------------------------------------------------------------------------------------------------------------------------------------------------------------------------------------------------------------------------------------------------------------------------------------------------------------------------------------------------------------------------------------------------------------------------------------------------------------------------------------------------------------------------------------------------------------------------------------------------------------------------------------------------------------------------------------------------------------------------------------------------------------------------------------------------------------------------------------------------------------------------------------------------------------------------------------------------------------------------------------------------------------------------------------------------------------------------------------------------------------------------------------------------------------------------------------------------------------------------------------------------------------------------------------------------------------------------------------------------------------------------------------------------------------------------------------------------------------------------------------------------------------------------------------------------------------------------------------------------------------------------------------------------------------------------------------------------------------------------------------------------------------------------------------------------------------------------------------------------------------------------------------------------
	Dendropaemon_bahianus	ACGAAAAATAACGATACGGGACTCATCCGAGGCCCCGTAATCGGAATGAGTACACTCTAAATCCTTTAACGAGGATCAATTGGAGGGCAAGTCTGGTGCCAGCAGCCGCGGTAATTCCAGCTCCAATAGCGTATATTAAAGTTGTTGCGGTTAAAAAGCTCGTAGTCGAATTTGTGTCCCGCGCCGCCGGTTCATCGCTCGCGGTGTCAACTGGCGTGTCCGCGGGACGTCCT-GCCGGTGGGCTCAGCCTC-TA-----CGGGGGCG--GCCCAATCTCAATCCCACCGCGGTGCTCTTCACTGAGTGTCGAGGTGGGCCGGCACGTTTACTTTGAACAAATTAGA-GTGCTTAAAGCAGGCTAAAACCTCGCCTGAATACTGTGTGCATGGAATAATGGAATAGGACCTCGGTTCTATTTTGTTGGTTTTCGGAACCCCGAGGTAATGATTAATAGGAACGGATGGGGGCATTCGTATTGCGACGTTAGAGGTGAAATTCTTGGATCGTCGCAAGACGGACAGAAGCGAAAGCATTTGCCAAAAACGTTTTCATTGATCAAGAACGAAAGTTAGAGGTTCGAAGGCGATCAGATACCGCCCTAGTTCTAACCATAAACGATGCCAGCTAGCGATCCG-CCGACGTTCCTCCGATGACTCGGCGGGCAGCTTCCGGGAAACCAAAGCTTTTGGGTTCC-GGGGGAAGTATGGTTGCAAAGCTGAAACTTAAAGGAATTGACGGAAGGGCACCACCAGGAGTGGAGCCTGCGGCTTAATTTGACTCAACACGGGAAACCTCACCAGGCCCGGACACCGGAAGG-ATTGACAGATTGAGAGC-----------------------------------------------------------------------------------------------------------------------------TATTGTATGAGCTCACCACATATTTACAGTAGGAATAGATGTTGATACACGGGCATATTTTACTTCAGCAACTATAATTATTGCAATTCCAACTGGAATTAAAATTTTTAGATGATTAGCTACCTTACATGGCACTCAATTAAATTATTCACCCTCATTAATTTGAGCCTTAGGCTTTGTATTTTTATTTACAATAGGCGGTTTAACTGGAGTTGTATTAGCAAACTCATCTATTGATATCATTTTACATGATACTTATTATGTAGTTGCACATTTCCATTATGTTTTATCAATAGGCGCAGTATTTGCTATTATAGCAGGATTCGTACACTGATTTCCTCTCTTTACTGGACTTACAATAAACTCTAAATTTTTAAAAATTCAATTTTTAATTATATTTATTGGTGTTAATATAACATTTTTCCCTCAACACTTCTTAGGATTAAGAAGAATACCACGTCGTTATTCAGATTATCCAGATGCATATATAACATGAAATGTTATTTCATCAATCGGATCAATAATTTCCTTAGTAAGAATTTTTTTATTTTTATTTATTATTTGAGATAGATTTATTTCAATACCAAAATCAATTGGAACTTTAAGAATAAATACATCTATTGAATGAATAC-----------------------------------------------------------------------------------------------------------------------------------------------------------------------------------------------------------------------------------------------------------------------------------------------------------------------------------------------------------------------------------------------------------------------------------------------------------------------------------------------------------------------------------------------------------------------------------------------------------------------------------------------------------------------------------------------------------------------------------------------------------------------------------------------------------------------------------------------------------------------------------------------------------------------------------GAGTCATTGGGACT-T-AT---TTAAACCTA-AAGGCGCAATGAAAGTAA----AGGTC----CGCCT------------CGCG------C-GGACCTAGGGAGGATGCG--CCCG------A-CCA-CG---GTCGG--GCACCGCACTCCCGGGGCGTCTCGTTCTCACAGCGAGAAGAGGCGCACCCAGAGCGTACACGCTGGGACCCGAAAGATGGTGAACTATGCCTGGTCAGGACGAAGTCAGGGGAAACCCTGATGGAGGTCCGTAGCGATTCTGACGTGCAAATCGATCGTCGGAACTGGGTATAGGGGCGAAAGACTAATCGAACCTTCTAGTAGCTGGTTCCCTCCGAAGTTTCCCTCAGGATAGCTGGCGCTCGCC-TTT-GCGAGTCTCATTCGGTAAAGCGAATGATTAGAGGCATTGGGGTCGAAACGGCCTCAACCTATTCTCAAACTTTAAATGGGTGAGATCTCCGGCTTGCTTGAACGGTGAA-GCCGCGAGAGA-----------TCAT---C-------GGATCACAGAGTGCCAAGTGGGCCACTTTTGGTAAGCAGAACTGGCGCTGTGGGATGAACCAAACGCCGAGTTAAAGCGCCTAAATCGACGCTTATGGGATACCATGAAAGGCG---------------------------GTCGCAAACTTTTTTTTCGATAAGTACTCT-AAAAAAAATTACGCTGTTATCCCTAAGGTAATTTAATCTTTTAATCAT--T---A---A-TAATGGATC---ACTTAATCATATATCTATGT-T----TA---A-A--T--TT-AAAAAAAATTATTTTAATTTTTTAATTGCCCCAACCAAATA-T--A-AT-T-T-AA-T-ATA-A-TT-AAAT----CTA-A-AATT-CTT-TAA--C-TT--TTA--AAA-AA-A--TT-AAA-TTATATAAAACTCTATAGGGTCTTCTCGTCTTTTAAAAATATTTAAGCTTTTTTACTTAAAAATAAAATTCTAA-TT-TAAATTA-AAT-TG-AGACAGTCTTTTTCTCGTGCGACCTTTCATACCAGTTCCCAATTAAAAAACTAATTATTATGCTACCTTTGCACGGTCAGAGTACCGCAGCCATTTAAAAAT-AACTTATTCATAGGGCAGGTCAGACTTTAAATTATAATCAAAAAGACATG---------------------------------------------------------------------------------------------------------------------------------------------------------------------------------------------------------------------------------------------------------------------------------------------------------------------------------------------------------------------------------------------------------------------------------------------------------------------------------------------------------------------------------------------------------------------------------------------------------------------------------------------------------------------------------------------------------------------------------------------------------------------------------------------------------------------------------------------------------------------------------------------------------------------------------------------------------------------------------------------------------------------------------------------------------------------------------------------------------------------------------------------------------------------------------------------------------------------------------------------------------------------------------------------------------------------------------------------------------------------------------------------------------------------------------------------------------------------------------------------------------------------------------------------------------------------------------------------------------------------------------------------------------------------------------------------------------------------------------------------------------------------------------------------------------------------------------------------------------------------------------------------------------------------------------------------------------------------------------------------------------------------------------------------------------------------------------------------------------------------------------------------------------------------------------------------------------------------------------
	Dicranocara_deschodti	ACGAAAAATAACGATACGGGACTCATCCGAGGCCCCGTAATCGGAATGAGTACACTCTAAACCCTTTAACGAGGATCAATTGGAGGGCAAGTCTGGTGCCAGCAGCCGCGGTAATTCCAGCTCCAATAGCGTATATTAAAGTTGTTGCGGTTAAAAAGCTCGTAGTCGAATTTGTGTCCCGCGCCGCCGGTTCATCGCTCGCGGTGTCAACTGGCGTGTCCGCGGGACGTCCT-GCCGGTGGGCTTAGCCCT-TT-----AGGGGGCG--GCCCAATCTCAATCCCACCGCGGTGCTCTTCATTGAGTGTCGAGGTGGGCCGGCACGTTTACTTTGAACAAATTAGA-GTGCTTAAAGCAGGCTAAAACATCGCCTGAATACTGTGTGCATGGAATAATGGAATAGGACCTCGGTTCTATTTTGTTGGTTTTCGGAACCCCGAGGTAATGATTAATAGGAACGGATGGGGGCATTCGTATTGCGACGCTAGAGGTGAAATTCTTGGATCGTCGCAAGACGGACAGAAGCGAAAGCATTTGCCAAAAACGCTTTCATTGATCAAGAACGAAAGTTAGAGGTTCGAAGGCGATCAGATACCGCCCTAGTTCTAACCATAAACGATGCCAGCTAGCGATCCG-CCGACGTTCCTCCGATGACTCGGCGGGCAGCTTCCGGGAAACCAAAGCTTTTGGGTTCC-GGGGGAAGTATGGTTGCAAAGCTGAAACTTAAAGGAATTGACGGAAGGGCACCACCAGGAGTGGAGCCTGCGGCTTAATTTGACTCAACACGGGAAACCTCACCAGGCCCGGACACCGGAAGG-ATTGACAGATTGAGAGC-------------------------------------------------------------AAAAAGAAACATTTGGAACATTAGGAATAATCTATGCAATAATAGCAATTGGATTACTTGGATTTATTGTATGAGCTCATCATATATTTACAGTTGGAATAGATGTTGATACACGAGCTTATTTTACCTCAGCTACTATAATTATTGCTGTTCCTACCGGAATTAAAATTTTTAGATGACTAGCAACATTACATGGATCTCAATTAAATTACTCTCCATCATTAATTTGAGCCTTAGGATTCGTATTTCTTTTTACTATAGGAGGATTAACAGGTGTAATTCTAGCAAATTCATCTATTGATATTGTTCTTCATGATACTTATTATGTAGTTGCTCATTTTCATTATGTTTTATCAATAGGAGCTGTATTTGCAATTATAGGAGGTTTTATTCATTGATTCCCTCTATTTACAGGATTAACAATAAATAATAAATATTTAAAAATTCAATTTTTTATTATATTTATTGGTGTTAATATAACTTTTTTCCCACAACATTTCCTTGGATTAAGAGGAATACCACGACGATACTCAGATTACCCAGATGCATATATAACTTGAAATGTAATTTCATCAATTGGATCATTAATTTCAT-----------------------------------------------------------------------------------------------------------------------------------------------------------------------------------------------------------------------------------------------------------------------------------------------------------------------------------------------------------------------------------------------------------------------------------------------------------------------------------------------------------------------------------------------------------------------------------------------------------------------------------------------------------------------------------------------------------------------------------------------------------------------------------------------------------------------------------------------------------------------------------------------------------------------------------------------------------------------------------------------------------------------------------------GAGTCATTGGGATT---AA---CTAAACCTA-AAGGCGCAATGAAAGTGA----AGGTT----CGCCT------------CGCG------C-GAACCGAGGGAGGATGGA--CGCG------C-GAT-CG---TGCGC--GTCCCGCACTCCCGGGGCGTCTCGTTCTCATCGCGAGAAGAGGCGCACCTAGAGCGTACACGCTGGGACCCGAAAGATGGTGAACTATGCTTGGTCAGGACGAAGTCAGGGGAAACCCTGATGGAGGTCCGTAGCGATTCTGACGTGCAAATCGATCGTCGGAACTGAGTATAGGAGCGAAAGACTAATCGAACCATCTAGTAGCTGGTTCCCTCCGAAGTTTCCCTCAGGATAGCTGGCGCTCGCC-TTT-GCGAGTCTCATTCGGTAAAGCGAATGATTAGAGGCATTGGGGTCGAAACGGCCTCAACCTATTCTCAAACTTTAAATGGGTGAGATCTCCGGCTTGCTTAAATTGTGAA-GCCGCGAGAAC----------GCAATT-GT-------GGATCA--GAGTGCCAAGTGGGCCACTTTTGGTAAGCAGAACTGG----------------------------------------------------------------------------------------------------------------------------------AAAAATTACGCTGTTATCCCTAAGGTAATTTTATCTATTAATCAA--A---A---A-TATTGGATC---AAAAACACATAAATCAATGA-A----TT---A-A--A--AA-TAAAAAAGTTCCTTAAATTTTTCAATCACCCCAATCAATTA-C--A-AA-A-T-AT-C-ATA-T-AA-ATTT----AAA-C-TATT-CTT-AAT--T-----TTT--CAT-AA-A--AT-ATT-TTATATAAAACTCTATAGGGTCTTCTCGTCTTTTAAATTTATTTAAGCTTTTTTACTTAAAAATAAAATTCTAA-TT-TAAATTA-AAT-TG-AGACAGATTTTTTCTCATCCAACCATTCATACCAGTTCTCAATTAAAAAACTAATTATTATGCTACCTTTGCACGGTCAGTATACCGCGGCCATTAAAATAT----TAATTCATTGGGCAGGTTAGACTTTAAATTATAATCAAAAAGAC------------------------------------------------------------------------------------------------------------------------------------------------------------------------------------------------------------------------------------------------------------------------------------------------------------------------------------------------------------------------------------------------------------------------------------------------------------------------------------------------------------------------------------------------------------------------------------------------------------------------------------------------------------------------------------------------------------------------------------------------------------------------------------------------------------------------------------------------------------------------------------------------------------------------------------------------------------------------------------------------------------------------------------------------------------------------------------------------------------------------------------------------------------------------------------------------------------------------------------------------------------------------------------------------------------------------------------------------------------------------------------------------------------------------------------------------------------------------------------------------------------------------------------------------------------------------------------------------------------------------------------------------------------------------------------------------------------------------------------------------------------------------------------------------------------------------------------------------------------------------------------------------------------------------------------------------------------------------------------------------------------------------------------------------------------------------------------------------------------------------------------------------------------------------------------------------------------------------------------
	Onthophagus_diabolicus	ACGAAAAATAACGATACGGGACTCATCCGAGGCCCCGTAATCGGAATGAGTACACTCTAAACCCTTTAACGAGGATCAATTGGAGGGCAAGTCTGGTGCCAGCAGCCGCGGTAACACCAGCTCCAATAGCGTATATTAAAGTTGTTGCGGTTAAAAAGCTCGTAGTCGAATTTGTGTCCCGCGCCGCCGGTTCATCGCTCGCGGTGTTAACTGGCGTGTCCGCGGGACGTCCT-GCCGGTGGGCTTAGCTCT-C---------GGGCG--GCCCAATCTCAATCCCACCGCGGTGCTCTTTACTGAGTGTCGAGGTGGGCCGGCACGTTTACTTTGAACAAATTAGA-GTGCTTAAAGCAGGCTAAAATATCGCCTGAATACTGTGTGCATGGAATAATGGAATAGGACCTCGGTTCTATTTTGTTGGTTTTCGGAACCCCGAGGTAATGATTAATAGGAACGGATGGGGGCATTCGTATTGCGACGTTAGAGGTGAAATTCTTGGATCGTCGCAAGACGGACAGAAGCGAAAGCATTTGCCAAAAACGTTTTCATTGATCAAGAACGAAAGTTAGAGGTTCGAAGGCGATCAGATACCGCCCTAGTTCTAACCATAAACGATGCCAGCTAGCGATCCG-CCGACGTTCCTCCGATGACTCGGCGGGCAGCTTCCGGGAAACCAAAGCTTTTGGGATCC-GGGGGAAGTATGGTTGCAAAGCTGAAACTTAAAGGAATTGACGGAAGGGCACCACCAGGAGTGGAGCCTGCGGCTTAATTTGACTCAACACGGGAAACCTCACCAGGCCCGGACACCGGAAGG-ATTGACAGATTGAGAGC------------------------------------------------------------------------------------------------------------------------------------------------------------------------------------------------------------------------------------------------------------------------------------------------------------------------------------------------------------------------------------------------------------------------------------------------------------------------------------------------------------------------------------------------------------------------------------------------------------------------------------------------------------------------------------------------------------------------------------------------------------------------------------------------------------------------------------------------------------------------------------------------------------------------------------------------------------------------------------------------------------------------------------------------------------------------------------------------------------------------------------------------------------------------------------------------------------------------------------------------------------------------------------------------------------------------------------------------------------------------------------------------------------------------------------------------------------------------------------------------------------------------------------------------------------------------------------------------------------------------------------------------------------------------------------------------------------------------GAGTCATTGGGACT-C-TA---ATAAACCTA-AAGGCGCAATGAAAGTAA----AAGTC----CGCCT------------TGCG------C-GGACCTAGGGAGGATGGG--ACCG------T-TCT-CG---AACGG--ACCCCGCACTCCCGGGGCGTCTCGTTCTCATCGCGAGAAGAGGCGCACCCAGAGCGTACACGCTGGGACCCGAAAGATGGTGAACTATGCCTGGTCAGGACGAAGTCAGGGGAAACCCTGATGGAGGTCCGTAGCGATTCTGACGTGCAAATCGATCGTCGGAACTGGGTATAGGGGCGAAAGACTAATCGAACCTTCTAGTAGCTGGTTCCCTCCGAAGTTTCCCTCAGGATAGCTGGCGCTCGCA--TT-GCGAGTCTCATTCGGTAAAGCGAATGATTAGAGGCATTGGGGTCGAAACGGCCTCAACCTATTCTCAAACTTTAAATGGGTGAGATCTCCGGCTTGCTTAAATAGTGAA-GCCGCGAGAT----------ATTATT---C-------GGATCAATGAGTGCCAAGTGGGCCACTTTTGGTAAGCAGAACTGGCGCTGTGGGATGAACCAAACGCCGAGTTAAAGCGCCAAAATCGACGCTTATGGGATACCATGAAAGGCGTTGGTAACTTAAGACAGCAGGACGGTGGTCGCAAACTTTTTTTTCGATTAGAACTCTCAAAAAAAATAACGCTGTTATCCCTAAGGTAATTTAATCTTATAATCAT--A---A---A-ATATGGATC---ACTTATTCATACATCAATGT-T----AA---A-T--A--AT-AAAAAAAGTTAATTCAATTTTTTAATCGCCCCAATTAAATA-C--T-TA-A-T-AA-T-TAC-T-AA-AAAA----TTA-T-AATT-CTT-TAA--T-AT--TTT--TAA-TA-C--CA-ATT-AAATATAAAACTCTATAGGGTCTTCTCGTCTTTTAAAATTATTTAAGCTTTTTAACTTAAAAATAAAATTCTAA--T-TAAATTA-AAT-TG-AGACAGTCTCTTTCTCGTTCGACCTTTCATTCCAGTTCCCAATTAAAAAACTAATGATTATGCTACCTTTGCACGATCAAATTATCGCGGCCATTTAATAT---TATCTATCATAGGGCAGGTCAGACTTTAAATTATTATCAAAAAGACATG---------------------------------------------------------------------------------------------------------------------------------------------------------------------------------------------------------------------------------------------------------------------------------------------------------------------------------------------------------------------------------------------------------------------------------------------------------------------------------------------------------------------------------------------------------------------------------------------------------------------------------------------------------------------------------------------------------------------------------------------------------------------------------------------------------------------------------------------------------------------------------------------------------------------------------------------------------------------------------------------------------------------------------------------------------------------------------------------------------------------------------------------------------------------------------------------------------------------------------------------------------------------------------------------------------------------------------------------------------------------------------------------------------------------------------------------------------------------------------------------------------------------------------------------------------------------------------------------------------------------------------------------------------------------------------------------------------------------------------------------------------------------------------------------------------------------------------------------------------------------------------------------------------------------------------------------------------------------------------------------------------------------------------------------------------------------------------------------------------------------------------------------------------------------------------------------------------------------------------
	Diorygopyx_simpliciclunis-1	ACGAAAAATAACGATACGGGACTCATCCGAGGCCCCGTAATCGGAATGAGTACACTCTAAACCCTTTAACGAGGATCAATTGGAGGGCAAGTCTGGTGCCAGCAGCCGCGGTAATTCCAGCTCCAATAGCGTATATTAAAGTTGTTGCGGTTAAAAAGCTCGTAGTCGAATTTGTGTCCCGCGCCGCCGGTTCATCGCTCGCGGTGTCAACTGGCGTGTCCGCGGGACGTCCT-GCCGGTGGGCTTAGCCCC-TC------GCGGGCG--GCCCAATCTCAATCCCACCGCGGTGCTCTTCACTGAGTGTCGAGGTGGGCCGGCACGTTTACTTTGAACAAATTAGA-GTGCTTAAAGCAGGCTAAAACATCGCCTGAATACTGTGTGCATGGAATAATGGAATAGGACCTCGGTTCTATTTTGTTGGTTTTCGGAACCCCGAGGTAATGATTAATAGGAACGGATGGGGGCATTCGTATTGCGACGTTAGAGGTGAAATTCTTGGATCGTCGCAAGACGGACAGAAGCGAAAGCATTTGCCAAAAACGCTTTCATTGATCAAGAACGAAAGTTAGAGGTTCGAAGGCGATCAGATACCGCCCTAGTTCTAACCATAAACGATGCCAGCTAGCGATCCG-CCGACGTTCCTCCGATGACTCGGCGGGCAGCTTCCGGGAAACCAAAGCTTTTGGGTTCC-GGGGGAAGTATGGTTGCAAAGCTGAAACTTAAAGGAATTGACGGAAGGGCACCACCAGGAGTGGAGCCTGCGGCTTAATTTGACTCAACACGGGAAACCTCACCAGGCCCGGACACCGGAAGG-ATTGACAGATTGAGAGC--------AATTCTACCAGGNTTTGGTATAATCTCACATATTATTAGACAAGAAAGTAGAAAAAAAGAAACTTTTGGCACTTTAGGAATAATTTATGCAATAATAGCAATTGGTCTTTTAGGATTTATTGTATGAGCACATCATATATTTACTGTAGGTATAGATGTTGATACCCGAGCATATTTTACTTCAGCAACAATAATTATTGCAGTACCTACTGGTATTAAAATTTTTAGATGACTTGCTACACTTCATGGAACACAACTAAATTACTCCCCATCTTTAATCTGAGCATTAGGATTTGTATTCTTATTTACAGTTGGAGGATTAACTGGAGTCATTTTAGCTAATTCCTCTATTGATATTGTATTACATGATACATATTATGTTGTAGCACACTTTCATTATGTATTATCAATAGGGGCAGTATTTGCTATTATAGCAGGATTTATCCACTGATTCCCACTTTTTACAGGATTAACTATAAATTCTAAATTTTTAAAAATTCAATTTCTAATTATATTTATTGGAGTAAACATAACTTTTTTCCCACAACATTTCTTAGGTTTAAGAGGAATACCTCGACGTTATTCAGACTACCCTGATGCTTATACAACATGAAATATCATTTCATCTATTGGATCACTAATTTCATTAGTCAGAATTTTTTTATTTTTATTTATTATTTGAGATGCATTTGTATCAATACGAAAATCAATTAGCCCATTAAGAATAACAACATCAATTGAATGATTTCAATTAATACCACCAGCTGAACATAGATATAATGAATTACCTATTTTA------------------------------------------------------------------------------------------------------------------------------------------------------------------------------------------------------------------------------------------------------------------------------------------------------------------------------------------------------------------------------------------------------------------------------------------------------------------------------------------------------------------------------------------------------------------------------------------------------------------------------------------------------------------------------------------------------------------------------------------------------------------------------------------------------------------------------------------------------------------------------------GAGTCATTGGGACT-C-TA---CTAAACCTA-AAGGCGCAATGAAAGTAAAAACAGGTC----GGCCT------------CGCG------C-CGACCGAGGGAGGATGGG--TCCG------C-CAC-GG---TGCGG--GCCCCGCACTCCCGGGGCGTCTCGTTCTCATCGCGAGAAGAGGCGCACCCAGAGCGTACACGCTGGGACCCGAAAGATGGTGAACTATGCCTGGTCAGGACGAAGTCAGGGGAAACCCTGATGGAGGTCCGTAGCGATTCTGACGTGCAAATCGATCGTCGGAACTGGGTATAGGGGCGAAAGACTAATCGAACCTTCTAGTAGCTGGTTCCCTCCGAAGTTTCCCTCAGGATAGCTGGCGCTCGCC-TTT-GCGAGTCTCATTCGGTAAAGCGAATGATTAGAGGCATTGGGGTCGAAACGGCCTCAACCTATTCTCAAACTTTAAATGGGTGAGATCTCCGGCTTGCTTAAAGCTTGAA-GCCGCGAGAT--------------AT---C-------GGATCGAAGAGTGCCAAGTGGGCCACTTTTGGTAAGCAGAACTGGCGCTGTGGGATGAACCAAACGCAGAGTTAAAGCGCCCAAATCGACGCTTATGGGATACCATGAAAGGCGTTGGTAACTTAAGACAGCAGGACGGTGGTCGCAAACTTTTTTTTCGATAAGAACTCTTAAAAAAAATAACGCTGTTATCCCTAAGGTAATTTAATCTTATAATCAT--AT--A---A-AAATGGATC---ATTAATTCATATATCAATGT-T----TT---T-A--A--TT-AAAAAAAGTTTATTTAATTTTTCAATCACCCCAATTAAATA-C--T-AA-T-A-TA-T-TTT-A-AT-TAAA----TAA-A-AATA-CTT-TAT--A-TT--ATA--AAT-AA-T--AT-AAT-TAATATAAAACTCTATAGGGTCTTCTCGTCTTCTAAATTTATTTAAGCTTTTTAACTTAAAAATAAAATTCTAA-TT-TAAATTA-AAT-TG-AGACAGAATTTTTCTCGTCTAACCATTCATACCAGTTCTCAATTAAAAAACTAATTATTATGCTACCTTTGCACGGTTAAAATACCGCGGCCATTTAAA-------TAATTCATAGGGCAGGCCAGACTTTAAATCATAATCAAAAAGACATG---------------------------------------------------------------------------------------------------------------------------------------------------------------------------------------------------------------------------------------------------------------------------------------------------------------------------------------------------------------------------------------------------------------------------------------------------------------------------------------------------------------------------------------------------------------------------------------------------------------------------------------------------------------------------------------------------------------------------------------------------------------------------------------------------------------------------------------------------------------------------------------------------------------------------------------------------------------------------------------------------------------------------------------------------------------------------------------------------------------------------------------------------------------------------------------------------------------------------------------------------------------------------------------------------------------------------------------------------------------------------------------------------------------------------------------------------------------------------------------------------------------------------------------------------------------------------------------------------------------------------------------------------------------------------------------------------------------------------------------------------------------------------------------------------------------------------------------------------------------------------------------------------------------------------------------------------------------------------------------------------------------------------------------------------------------------------------------------------------------------------------------------------------------------------------------------------------------------------------
	Eodrepanus_bechynei	ACGAAAAATAACGATACGGGACTCATCCGAGGCCCCGTAATCGGAATGAGTACACTCTAAACCCTTTAACGAGGATCAATTGGAGGGCAAGTCTGGTGCCAGCAGCCGCGGTAACACCAGCTCCAATAGCGTATATTAAAGTTGTTGCGGTTAAAAAGCTCGTAGTCGAATTTGTGTCCCGCGCCGCCGGTTCATCGCTCGCGGTGTTAACTGGCGTGTCCGCGGGACGTCCT-GCCGGTGGGCTTAGCTCT-C---------GGGCG--GCCCAATCTCAATCCCACCGCGGTGCTCTTTACTGAGTGTCGAGGTGGGCCGGCACGTTTACTTTGAACAAATTAGA-GTGCTTAAAGCAGGCTAAAATATCGCCTGAATACTGTGTGCATGGAATAATGGAATAGGACCTCGGTTCTATTTTGTTGGTTTTCGGAACCCCGAGGTAATGATTAATAGGAACGGATGGGGGCATTCGTATTGCGACGTTAGAGGTGAAATTCTTGGATCGTCGCAAGACGGACAGAAGCGAAAGCATTTGCCAAAAACGTTTTCATTGATCAAGAACGAAAGTTAGAGGTTCGAAGGCGATCAGATACCGCCCTAGTTCTAACCATAAACGATGCCAGCTAGCGATCCG-CCGACGTTCCTCCGATGACTCGGCGGGCAGCTTCCGGGAAACCAAAGCTTTTGGGATCC-GGGGGAAGTATGGTTGCAAAGCTGAAACTTAAAGGAATTGACGGAAGGGCACCACCAGGAGTGGAGCCTGCGGCTTAATTTGACTCAACACGGGAAACCTCACCAGGCCCGGACACCGGAAGG-ATTGACAGATTGAGAGCTATATTTTAATTTTACCTGGATTTGGTATAATTTCTCATATTATTAGACAAGAAAGAAGAAAAAAAGAAACCTTTGGAACTTTAGGAATAATTTATGCTATAATAGCTATTGGTTTATTAGGATTTATTGTTTGAGCCCATCATATATTTACAATTGGAATAGATGTTGATACTCGAGCTTATTTTACATCAGCTACCATAATTATTGCTGTTCCTACAGGAATTAAAATTTTTAGATGACTAGCTACTTTACATGGAACTCAACTAAACTATTCTCCAGCTATAATTTGAGCTTTTGGATTTGTATTTTTATTTACTGTTGGAGGATTAACAGGAGTAATTTTAGCTAATTCCTCTATTGATATTGTTTTACATGATACTTATTATGTTGTAGCTCATTTTCATTATGTTCTTTCAATAGGGGCCGTATTTGCTATTATAGCTGGATTTATTCATTGATTTCCTTTATTTACAGGTTTAATAATAAATCAAAAATTTTTAAAAATTCAATTTTTAATTATATTTATAGGTGTTAATCTAACATTTTTTCCACAACATTTTTTAGGATTAAGAGGAATACCACGACGTTATTCTGATTATCCGGATGCTTACACAACATGAAATATTATTTCCTCAATTGGATCACTAATTTCACTAATTAGAATTTTTTTATTTTTATTTATTATTTGAGATAGATTATCTTCAATACGTAAATCTATTGGAACATTAAATTTATCAACTTCAATTGAATGATTACAAAATATACCACCAGCAGAACATAGATTTAATGAATTACCTATATTA------------------------------------------------------------------------------------------------------------------------------------------------------------------------------------------------------------------------------------------------------------------------------------------------------------------------------------------------------------------------------------------------------------------------------------------------------------------------------------------------------------------------------------------------------------------------------------------------------------------------------------------------------------------------------------------------------------------------------------------------------------------------------------------------------------------------------------------------------------------------------------GAGTCATTGGGACT-C-TA---ATAAACCTA-AAGGCGCAATGAAAGTAA----AAGTC----TGCCT------------TGCG------C-GGACCGAGGGAGGATGAG--ACCG------T-CCT-CG---GACGG--ACTCCGCACTCCCGGGGCGTCTCGTTCTCATCGCGAGAAGAGGCGCACCCAGAGCGTACACGCTGGGACCCGAAAGATGGTGAACTATGCCTGGTCAGGACGAAGTCAGGGGAAACCCTGATGGAGGTCCGTAGCGATTCTGACGTGCAAATCGATCGTCGGAACTGGGTATAGGGGCGAAAGACTAATCGAACCTTCTAGTAGCTGGTTCCCTCCGAAGTTTCCCTCAGGATAGCTGGCGCTCGCA--TT-GCGAGTCTCATTCGGTAAAGCGAATGATTAGAGGCATTGGGGTCGAAACGACCTCAACCTATTCTCAAACTTTAAATGGGTGAGATCTCCGGCTTGCTTAAATAGTGAA-GCCGCGAGA-------------TATT---C-------GGATCAATGAGTGCCAAGTGGGCCACTTTTGGTAAGCAGAACTGGCGCTGTGGGATGAACCAAACGCCGAGTTAAAGCGCCAAAATCGACGCTTATGGGATACCATGAAAGGCGTTGGTAACTTAAGACAGCAGGACGGTGGTCGCAAACTTTTTTTTTAATAAGAACTCTCAAAAAAAATTACGCTGTTATCCCTAAGGTAATTTAATCTTTTAATCAT--A---A---A-ATATGGATC---AATAATTCATACATCAATGT-T----AA---ATC--A--AT-AAAAAAAGTTCATTAAATTTTCTAGTCACCCCAACTAAATA-T--T-TA-T-A-AA-T-AAT---AT-AAAC----AAT-T-TATT-CTT-CAC--T-AT--TAA--TTA-AA-A--CT-TAA-AAATATAAAACTCTATAGGGTCTTCTCGTCTTTTAAATATATTTAAGCTTTTTTACTTAAAAATAAAATTCTAA-TT-AAATTTA-AAT-TG-AGACAGTTTTTTTTTCGTTCGACCTTTCATTCCAGTTCTCAATTAAAAAACTAATGATTATGCTACCTTTGCACGATCAAAATATCGCGGCCATTTAATAA----ATTTATCATAGGGCAGGTCAGACTTTAAATTATTATCAAAAAGACATG---------------------------------------------------------------------------------------------------------------------------------------------------------------------------------------------------------------------------------------------------------------------------------------------------------------------------------------------------------------------------------------------------------------------------------------------------------------------------------------------------------------------------------------------------------------------------------------------------------------------------------------------------------------------------------------------------------------------------------------------------------------------------------------------------------------------------------------------------------------------------------------------------------------------------------------------------------------------------------------------------------------------------------------------------------------------------------------------------------------------------------------------------------------------------------------------------------------------------------------------------------------------------------------------------------------------------------------------------------------------------------------------------------------------------------------------------------------------------------------------------------------------------------------------------------------------------------------------------------------------------------------------------------------------------------------------------------------------------------------------------------------------------------------------------------------------------------------------------------------------------------------------------------------------------------------------------------------------------------------------------------------------------------------------------------------------------------------------------------------------------------------------------------------------------------------------------------------------------------
	Drepanopodus_costatus	ACGAAAAATAACGATACGGGACTCATCCGAGGCCCCGTAATCGGAATGAGTACACTCTAAACCCTTTAACGAGGATCAATTGGAGGGCAAGTCTGGTGCCAGCAGCCGCGGTAATTCCAGCTCCAATAGCGTATATTAAAGTTGTTGCGGTTAAAAAGCTCGTAGTCGAATTTGTGTCCCGCGCCGCCGGTTCATCGCTCGCGGTGTCAACTGGCGTGTCCGCGGGACGTCCT-GCCGGTGGGCTTAGCCCC-T-------GCGGGCG--GCCCAATCTCAATCCCACCGCGGTGCTCTTCACCGAGTGTCGAGGTGGGCCGGCACGTTTACTTTGAACAAATTAGA-GTGCTTAAAGCAGGCTAAAACATCGCCTGAATACTGTGTGCATGGAATAATGGAATAGGACCTCGGTTCTATTTTGTTGGTTTTCGGAACCCCGAGGTAATGATTAATAGGAACGGATGGGGGCATTCGTATTGCGACGTTAGAGGTGAAATTCTTGGATCGTCGCAAGACGGACAGAAGCGAAAGCATTTGCCAAAAACGCTTTCATTGATCAAGAACGAAAGTTAGAGGTTCGAAGGCGATCAGATACCGCCCTAGTTCTAACCATAAACGATGCCAGCTAGCGATCCG-CCGACGTTCCTCCGATGACTCGGCGGGCAGCTTCCGGGAAACCAAAGCTTTTGGGTTCC-GGGGGAAGTATGGTTGCAAAGCTGAAACTTAAAGGAATTGACGGAAGGGCACCACCAGGAGTGGAGCCTGCGGCTTAATTTGACTCAACACGGGAAACCTCACCAGGCCCGGACACCGGAAGG-ATTGACAGATTGAGAGC---------ATTTTACCAGGATTTGGTATAATTTCTCATATTATTAGACAAGAAAGAAGAAAAAAAGAAACTTTTGGAACATTAGGTATAATTTATGCTATAATAACAATTGGTTTATTAGGATTTATTGTTTGAGCACATCATATATTTACTGTAGGAATAGATGTTGATACACGAGCATATTTTACTTCAGCAACAATAATTATTGCTGTACCAACAGGTATTAAAATTTTTAGATGATTAGCTACTTTCCATGGATCTCAACTTAATTATTCTCCATCTCTAATTTGAGCTTTAGGATTTGTATTCTTATTTACAGTTGGTGGATTAACAGGTGTTATTTTAGCTAATTCATCAATTGATATTGTTTTACATGATACTTATTATGTAGTAGCTCATTTCCATTATGTTCTTTCAATAGGAGCAGTATTCGCAATTATAGCAGGATTTGTTCATTGATTCCCATTATTTACAGGACTAACAATAAATGCTAAATTTTTAAAAATTCAATTTTTAATTATATTTATTGGAGTAAATATAACATTCTTTCCTCAACACTTTTTAGGTCTAAGAGGTATACCACGTCGATACTCTGACTACCCAGATGCTTATTTAACATGAAATATAGTATCATCAATTGGGTCATTAATTTCATTAATTAGAATTTTTGTATTCTTATTTATTATTTGAGATAGATTTATCTCTATACGAAAATCAATTACACCTCTAAGAACATCTTCATCAATTGAATGATTCCAACAAATACCTCCTGCAGAACATAGATATAGAGAA------------------------------------------------------------------------------------------------------------------------------------------------------------------------------------------------------------------------------------------------------------------------------------------------------------------------------------------------------------------------------------------------------------------------------------------------------------------------------------------------------------------------------------------------------------------------------------------------------------------------------------------------------------------------------------------------------------------------------------------------------------------------------------------------------------------------------------------------------------------------------------------------GAGTCATTGGGACT-C-TA---CTAAACCAA-AAGGCGCAATGAAAGTAA----AGGTC----CGCCT------------CGCG------C-GGACCGAGGGAGGACGCG--CCCG------T-CCG-CG---GACGG--GCGCCGCACTCCCGGGGCGTCTCGTTCTCATCGCGAGAAGAGGCGCACCCAGAGCGTACACGCTGGGACCCGAAAGATGGTGAACTATGCCTGGTCAGGACGAAGTCAGGGGAAACCCTGATGGAGGTCCGTAGCGATTCTGACGTGCAAATCGATCGTCGGAACTGGGTATAGGGGCGAAAGACTAATCGAACCTTCTAGTAGCTGGTTCCCTCCGAAGTTTCCCTCAGGATAGCTGGCGCTCGCC-TTC-GCGAGTCTCATTCGGTAAAGCGAATGATTAGAGGCATTGGGGTCGAAACGGCCTCAACCTATTCTCAAACTTTAAATGGGTGAGATCTCCGGCTTGCTTGAAGCGTGAA-GCCGCGAGAG--------------AT---C-------GGATCGAAGAGTGCCAAGTGGGCCACTTTTGGTAAGCAGAACTGGCGCTGTGGGATGAACCAAACGCCGAGTTAAAGCGCCCAAATCGACGCTTATGGGATACCATGAAAGGCGTTGGTAACTTAAGACAGCAGGACGGTGGTCGCAATCTCTTTTTTCGATATGAACTCTAGAAAAGAATAACGCTGTTATCCCTAAGGTAATTTGATCTTATAATCAT--A---A---A-TAATGGATC---ATCTACTCATATATCAATGG-T----TT---A-A--T--AT-AAAAAAAGTTAATTCAATTTTTTAATTGCCCCAACCAAATA-T--G-CA-T-A-TA-A-ATA-T-TT-AAAT----TAT-A-AATA-CTT-AAG--T-CT--TCA--AAT-AT-C--TA-CAT-AAATATAAAATTCTATAGGGTCTTCTCGTCTTTTAAAATTATTTAAGCTTTTTTACTTAAATATAAAATTCTAA-TT-TAAATTA-AAT-TG-AGACAGTCTTTCCCTCGTCAAACCTTTCATACCAGTTCTCAATTAAAAAACTAATTATTATGCTACCTTTGCACGGTCAGGGTACCGCGGCCATTTAAAAGC---TATATTCATAGGGCAGGTCAGACTTTATATTATAATCAAAAAGACATG---------------------------------------------------------------------------------------------------------------------------------------------------------------------------------------------------------------------------------------------------------------------------------------------------------------------------------------------------------------------------------------------------------------------------------------------------------------------------------------------------------------------------------------------------------------------------------------------------------------------------------------------------------------------------------------------------------------------------------------------------------------------------------------------------------------------------------------------------------------------------------------------------------------------------------------------------------------------------------------------------------------------------------------------------------------------------------------------------------------------------------------------------------------------------------------------------------------------------------------------------------------------------------------------------------------------------------------------------------------------------------------------------------------------------------------------------------------------------------------------------------------------------------------------------------------------------------------------------------------------------------------------------------------------------------------------------------------------------------------------------------------------------------------------------------------------------------------------------------------------------------------------------------------------------------------------------------------------------------------------------------------------------------------------------------------------------------------------------------------------------------------------------------------------------------------------------------------------------------
	Epirinus_aeneus-2	ACGAAAAATAACGATACGGGACTCATCCGAGGCCCCGTAATCGGAATGAGTACACTCTAAACCCTTTAACGAGGATCAATTGGAGGGCAAGTCTGGTGCCAGCAGCCGCGGTAATTCCAGCTCCAATAGCGTATATTAAAGTTGTTGCGGTTAAAAAGCTCGTAGTCGAATTTGTGTCCCGCGCCGCCGGTTCATCGCTCGCGGTGTTAACTGGCGTGTCCGCGGGACGTCCT-GCCGGTGGGCTTAGCCTT-C-------GCGGGCG--GCCCAATCTCAATCCCACCGCGGTGCTCTTCGCTGAGTGTCGAGGCGGGCCGGCACGTTTACTTTGAACAAATTAGA-GTGCTTAAAGCAGGCTAAAACATCGCCTGAATACTGTGTGCATGGAATAATGGAATAGGACCTCGGTTCTATTTTGTTGGTTTTCGGAACCCCGAGGTAATGATTAATAGGAACGGATGGGGGCATTCGTATTGCGACGTTAGAGGTGAAATTCTTGGATCGTCGCAAGACGGACAGAAGCGAAAGCATTTGCCAAAAACGTTTTCATTGATCAAGAACGAAAGTTAGAGGTTCGAAGGCGATCAGATACCGCCCTAGTTCTAACCATAAACGATGCCAGCTAGCGATCCG-CCGACGTTCCTCCGATGACTCGGCGGGCAGCTTCCGGGAAACCAAAGCTTTTGGGTTCT-GGGGGAAGTATGGTTGCAAAGCTGAAACTTAAAGGAATTGACGGAAGGGCACCACCAGGAGTGGAGCCTGCGGCTTAATTTGACTCAACACGGGAAACCTCACCAGGCCCGGACACCGGAAGG-ATTGACAGATTGAGAGC--------AATTCTCCCTGGATTTGGGATAATTTCCCATATTATTAGACAAGAAAGAAGAAAAAAGGAAACATTTGGAACTTTAGGAATAATTTATGCTATAATAGCAATTGGATTATTAGGATTTATTGTTTGAGCTCATCACATATTTACTGTAGGAATAGATGTTGATACTCGAGCTTATTTTACTTCAGCTACTATAATTATTGCTATCCCTACAGGAATTAAAATTTTTAGATGATTAGCAACATTACATGGAACTCAACTAAATTATTCACCTTCAATAATTTGAGCTCTAGGATTTGTATTTTTATTTACAATAGGGGGGCTAACAGGAGTTGTTTTAGCAAATTCATCTATTGATATTGTACTACATGATACTTACTATGTAGTAGCTCATTTTCATTATGTTCTTTCAATAGGGGCGGTATTTGCAATTATAGCTGGATTTATCCATTGATTCCCCTTATTTACTGGCTTAACTATAAATTCTAAATACTTAAAAATTCAATTTTTAATTATATTTATTGGAGTAAATATAACATTCTTCCCCCAACATTTTCTAGGTTTAAGAGGAATACCTCGACGATATTCAGATTATCCTGATGCTTATATAACATGGAACGTAATCTCTTCAATTGGATCATTAATTTCATTAATTAGAATTTTTTTATTTCTATTTATTATTTGAGATAGATTTATTTCTATACGAAAAGCAATTTGTACATTAAACCTACCAACTTCTATTGAATGAATACAAGCCTTACCACCCGCTGAACATAGATATA-----------------------------------------------------------------------------------------------------------------------------------------------------------------------------------------------------------------------------------------------------------------------------------------------------------------------------------------------------------------------------------------------------------------------------------------------------------------------------------------------------------------------------------------------------------------------------------------------------------------------------------------------------------------------------------------------------------------------------------------------------------------------------------------------------------------------------------------------------------------------------------------------------GAGTCATTGGGACT-C-TT---ATAAACCTA-AAGGCGCAATGAAAGTGA----AGGTC----CGCCT------------CGCG------C-GGACCGAGGGAGGATGGG--CCCG------T-CCA-CG---GGCGG--GCCCCGCACTCCCGGGGCGTCTCGTTCTCATCGCGAGAAGAGGCGCACCCAGAGCGTACACGCTGGGACCCGAAAGATGGTGACCTATGCCTGGTCAGGACGAAGTCAGGGGAAACCCTGATGGAGGTCCGTAGCGATTCTGACGTGCAAATCGATCGTCGGAACTGGGTATAGCGGCGAAAGACTCATCGAACCTTCTAGTAGCTGGTTCCCTCCGAAGTTTCCCTCAGGATAGCTGGCGCTCGTC-TTT-GCGAGTCTCATTCGGTAAAGCGAATGATTAGAGGCATTGGGGTCGAAACGGCCTCAACCTATTCTCAAACTTTAAATGGGTGAGATCTCCGGCTTGCTTAAAGCTTGAA-GCCGCGAGAT--------------AT---C-------GGATCACAGAGTGCCAAGTGGGCCACTTTTGGTAAGCAGAACTGGCGCTGTGGGATGAACCAAACGCCGAGTTAAAGCGCCAAAATCGACGCTTATGGGATACCATGAAAGGCGTTGGTAACTTAAGACAGCAGGACGGTGGTCGCAAACTTTTCTTTCGATAAGAACTCTCAAAAAAAATTACGCTGTTATCCCTAAGGTAATTTAATCTTATAATCAT--AT--A---A-AAATGGATC---AATTATTCATAAATTAATGG-A----ATCACT-T--A--AT-AAAGAAAGTTCATTTAATTTCCCAATCACCCCAACCAAATA-T--A-TA-T-T-AT-T-TAA-G-TT-AAAA----AAA-A-AATA-CTT-AAA--T-TT--TTT--AATTTA-A--AT-AAT-ATATATAAAACTCTATAGGGTCTTCTCGTCTTTTAAATTCATTTAAGCTTTCTTACTTAAAAATAAAATTTTAA-TT-AAAATTA-AAC-TG-AGACAGTCTTTTTCTCGTATGACCCTTCATACCAGTTCCTAATTAAGAAACTAATTATTATGCTACCTTTGTACGATCAGGATATCGCAGCCATTTAAATTT----AACTTCATAGGGCAGGTCAGACTTTAAATTATCATCAAAAAGACATG---------------------------------------------------------------------------------------------------------------------------------------------------------------------------------------------------------------------------------------------------------------------------------------------------------------------------------------------------------------------------------------------------------------------------------------------------------------------------------------------------------------------------------------------------------------------------------------------------------------------------------------------------------------------------------------------------------------------------------------------------------------------------------------------------------------------------------------------------------------------------------------------------------------------------------------------------------------------------------------------------------------------------------------------------------------------------------------------------------------------------------------------------------------------------------------------------------------------------------------------------------------------------------------------------------------------------------------------------------------------------------------------------------------------------------------------------------------------------------------------------------------------------------------------------------------------------------------------------------------------------------------------------------------------------------------------------------------------------------------------------------------------------------------------------------------------------------------------------------------------------------------------------------------------------------------------------------------------------------------------------------------------------------------------------------------------------------------------------------------------------------------------------------------------------------------------------------------------------------
	Eucranium_arachnoides-2-1	ACGAAAAATAACGATACGGGACTCATCCGAGGCCCCGTAATCGGAATGAGTACACTCTAAACCCTTTAACGAGGATCAATTGGAGGGCAAGTCTGGTGCCAGCAGCCGCGGTAATTCCAGCTCCAATAGCGTATATTAAAGTTGTTGCGGTTAAAAAGCTCGTAGTCGAATTTGTGTCCCGCGCCGCCGGTTCATCGCTCGCGGTGTCAACTGGCGTGTCCGCGGGACGTCCT-GCCGGTGGGCTCAGCCCT-CA-----CGGGGGCG--GCCCAATTTCAATCCCACCGCGGTGCTCTTCACTGAGTGTCGAGGCGGGCCGGCACGTTTACTTTGAACAAATTAGA-GTGCTTAAAGCAGGCTAAAAATTCGCCTGAATACTGTGTGCATGGAATAATGGAATAGGACCTCGGTTCTATTTTGTTGGTTTTCGGAACCCCGAGGTAATGATTAATAGGAACGGATGGGGGCATTCGTATTGCGACGTTAGAGGTGAAATTCTTGGATCGTCGCAAGACGGACAGAAGCGAAAGCATTTGCCAAAAACGTTTTCATTGATCAAGAACGAAAGTTAGAGGTTCGAAGGCGATCAGATACCGCCCTAGTTCTAACCATAAACGATGCCAGCTAGCGATCCG-CCGACGTTCCTCCGATGACTCGGCGGGCAGCTTTCGGGAAACCAAAGCTTTTGGGTTCC-GGGGGAAGTATGGTTGCAAAGCTGAAACTTAAAGGAATTGACGGAAGGGCACCACCAGGAGTGGAGCCTGCGGCTTAATTTGACTCAACACGGGAAACCTCACCAGGCCCGGACACCGGAAGG-ATTGACAGATTGAGAGC------------------GGTTTTGGTATAATTTCTCATATTATTAGGCAAGAAAGAAACAAAAAAGAAACATTTGGTACTTTAGGTATAATTTATGCTATAATAGCTATTGGTTTATTAGGTTTTATTGTATGAGCTCACCATATATTTACTATTGGAATAGATGTTGATACTCGAGCTTATTTTACATCTGCAACTATAATTATTGCAGTACCAACAGGTATTAAAATTTTCAGATGGTTAGCTACACTTCATGGCTCTCAACTTAACTATTCTCCTTCATTAATTTGAGCTTTAGGATTTGTATTTTTATTTACAGTCGGTGGATTGACAGGTGTAGTTTTAGCTAATTCATCAATTGATGTTGTTTTACATGATACTTATTATGTTGTTGCCCATTTTCATTATGTATTATCAATAGGGGCAGTATTTGCAATTATAGCTGGATTTGTCCATTGATTTCCTTTATTTACTGGATTAATAATAAATTCTAAATTTTTAAAAATTCAATTTTTAATTATATTTATTGGAGTAAATGTAACATTTTTTCCCCAACATTTCTTAGGATTAAGTGGAATGCCACGACGATATTCAGATTACCCTGATGCATATATAACATGAAATGTTATTTCATCAATCGGATCAATAATTTCCTTAATTAGTATTTTTTTATTTCTATTTATTATTTGAGATAGATTCATTTCAATACGAAAATCAATTGGAACTTTAAATATAAATTCTTCTCTTGAATGATTTCAACTAATACCCCCAGCAGAACATAGATATAATGAACTTCC-------------------------------------------------------------------------------------------------------------------------------------------------------------------------------------------------------------------------------------------------------------------------------------------------------------------------------------------------------------------------------------------------------------------------------------------------------------------------------------------------------------------------------------------------------------------------------------------------------------------------------------------------------------------------------------------------------------------------------------------------------------------------------------------------------------------------------------------------------------------------------------------GAGTCATTGGGACT-A-CGT-TCTAAACCTA-AAGGCGCAATGAAAGTAA----AGGTC----CGCCT------------CGCG------C-GGACCGAGGGAGGATGGG--ACCG------T-TCG-CG---GACGG--ACCCCGCACTCCCGGGGCGTCTCGTTCTCATCGCGAGGAGAGGCGCACCCAGAGCGTACACGCTGGGACCCGAAAGATGGTGAACTATGCCTGGTCAGGACGAAGTCAGGGGAAACCCTGATGGAGGTCCGTAGCGATTCTGACGTGCAAATCGATCGTCGGAACTGGGTATAGGGGCGAAAGACTAATCGAACCTTCTAGTAGCTGGTTCCCTCCGAAGTTTCCCTCAGGATAGCTGGCGCTCGCC-TTC-GCGAGTCTCATTCGGTAAAGCGAATGATTAGAGGCATTGGGGTCGAAACGGCCTCAACCTATTCTCAAACTTTAAATGGGTGAGATCTCCGGCTTGCTTGAAAGTTGAA-GCCGCGAGAGA-------------AT---C-------GGATCGATGAGTGCCAAGTGGGCCACTTTTGGTAAGCAGAACTGGCGCTGTGGGATGAACCAAACGCCGAGTTAAAGCGCCCAAATCGACGCTTATGGGATACCATGAAAGGCGTTGGTA---------------------GTCGCAAACTTTTTTATCGATAAGAACTCTCAAAAAAAATTACGCTGTTATCCCTAAGGTAATTTAATCTTATAATCAT--A---A---A-CTATGGATC---ACTTAATCATATATCAATGT-T----AT---T-A--T--TT-AAAAAAAATTTATTTAATTTTTTGATTGCCCCAACCAAATA-T--A-AT-T-T-GA-T-ATA-T-TT-AAAT----TTA-A-AATT-CTT-TAA--C-TT--TCA--AAA-AT-A--TC-AAA-TTATATAAAACTCTATAGGGTCTTCTCGTCTTTTAAGTTTATTTAAGCTTTTTTACTTAAAAATAAAATTCTAA-TT-TAAATTA-AAT-TG-AGACAGTCTTTTTCTCGTGAGACCTTTCATACCAGTTCCCAATTAAAAAACTAATTATTATGCTACCTTTGCACGGTCAAAGTACCGCAGCCATTTAAAAAC-AAATTATTCATAGGGCAGGCCAGACTTTAAATTATAATCAAAAAGACATG---------------------------------------------------------------------------------------------------------------------------------------------------------------------------------------------------------------------------------------------------------------------------------------------------------------------------------------------------------------------------------------------------------------------------------------------------------------------------------------------------------------------------------------------------------------------------------------------------------------------------------------------------------------------------------------------------------------------------------------------------------------------------------------------------------------------------------------------------------------------------------------------------------------------------------------------------------------------------------------------------------------------------------------------------------------------------------------------------------------------------------------------------------------------------------------------------------------------------------------------------------------------------------------------------------------------------------------------------------------------------------------------------------------------------------------------------------------------------------------------------------------------------------------------------------------------------------------------------------------------------------------------------------------------------------------------------------------------------------------------------------------------------------------------------------------------------------------------------------------------------------------------------------------------------------------------------------------------------------------------------------------------------------------------------------------------------------------------------------------------------------------------------------------------------------------------------------------------------------
	Euoniticellus_fulvus	ACGAAAAATAACGATACGGGACTCATCCGAGGCCCCGTAATCGGAATGAGTACACTCTAAACCCTTTAACGAGGATCAATTGGAGGGCAAGTCTGGTGCCAGCAGCCGCGGTAACACCAGCTCCAATAGCGTATATTAAAGTTGTTGCGGTTAAAAAGCTCGTAGTCGAATTTGTGTCCCGCGCCGCCGGTTCATCGCTCGCGGTGTTAACTGGCGTGTCCGCGGGACGTCCT-GCCGGTGGGCTTAGCTCT-C---------GGGCG--GCCCAATCTCAATCCCACCGCGGTGCTCTTTACTGAGTGTCGAGGTGGGCCGGCACGTTTACTTTGAACAAATTAGA-GTGCTTAAAGCAGGCTAAAAAATCGCCTGAATACTGTGTGCATGGAATAATGGAATAGGACCTCGGTTCTATTTTGTTGGTTTTCGGAACCCCGAGGTAATGATTAATAGGAACGGATGGGGGCATTCGTATTGCGACGTTAGAGGTGAAATTCTTGGATCGTCGCAAGACGGACAGAAGCGAAAGCATTTGCCAAAAACGTTTTCATTGATCAAGAACGAAAGTTAGAGGTTCGAAGGCGATCAGATACCGCCCTAGTTCTAACCATAAACGATGCCAGCTAGCGATCCG-CCGACGTTCCTCCGATGACTCGGCGGGCAGCTTCCGGGAAACCAAAGCTTTTGGGATCC-GGGGGAAGTATGGTTGCAAAGCTGAAACTTAAAGGAATTGACGGAAGGGCACCACCAGGAGTGGAGCCTGCGGCTTAATTTGACTCAACACGGGAAACCTCACCAGGCCCGGACACCGGAAGG-ATTGACAGATTGAGAGC----TTCTAATTTTACCGGGATTTGGTATAATTTCCCATATTATTAGACAAGAAAGTAAGAAAAAGGAAACCTTTGGAACATTAGGAATAATTTATGCTATAATAGCAATTGGATTATTAGGATTTATTGTTTGAGCTCATCATATATTTACAGTAGGAATAGATGTTGATACTCGAGCTTATTTCACCTCAGCAACTATAATTATTGCAGTACCTACAGGAATTAAAATTTTTAGATGATTAGCAACTATTCATGGTACTCAACTAAATTATTCTCCTTCAATAATTTGATCTTTAGGATTTGTATTTTTATTTACAGTTGGAGGACTAACTGGAGTAGTTTTAGCTAATTCTTCAATTGATGTAGTTCTTCATGACACTTATTATGTAGTAGCCCATTTTCATTATGTTCTTTCTATAGGAGCAGTATTCGCTATTATAGCAGGATTCATTCATTGATTTCCTTTATTTACAGGATTAATAATAAATCAAAAATTTTTAAAAATTCAGTTTTTAATTATATTTATTGGAGTAAATATAACATTTTTCCCTCAACATTTCTTAGGATTAAGAGGAATACCTCGTCGGTATTCAGATTATCCTGATGCCTATACAACATGAAACATTATTTCATCAATTGGATCAATAATTTCTTTAATTAGAATTTTTTTATTTTTATTTATTATTTGAGATAGTTTTTCCTCTATTCGAAAATCTATTAGCGCTTTAAATTTATCTACATCAATTGAATGAATACAAAAATTCCCACCCGCAGAACATAGATATGATGAACTTCCAGCTTTA------------------------------------------------------------------------------------------------------------------------------------------------------------------------------------------------------------------------------------------------------------------------------------------------------------------------------------------------------------------------------------------------------------------------------------------------------------------------------------------------------------------------------------------------------------------------------------------------------------------------------------------------------------------------------------------------------------------------------------------------------------------------------------------------------------------------------------------------------------------------------------GAGTCATTGGGACT-C-TG---ATAAACCTA-AAGGCGCAATGAAAGTAA----AAGTC----CGCCT------------TGCG------C-GGACCTAGGGAGGATGGG--ACCG------T-TCT-CG---GACGG--ACTCCGCACTCCCGGGGCGTCTCGTTCTCATCGCGAGAAGAGGCGCACCCAGAGCGTACACGCTGGGACCCGAAAGATGGTGAACTATGCCTGGTCAGGACGAAGTCAGGGGAAACCCTGATGGAGGTCCGTAGCGATTCTGACGTGCAAATCGATCGTCGGAACTGGGTATAGGGGCGAAAGACTAATCGAACCTTCTAGTAGCTGGTTCCCTCCGAAGTTTCCCTCAGGATAGCTGGCGCTCGCA--TT-GCGAGTCTCATTCGGTAAAGCGAATGATTAGAGGCATTGGGGTCGAAACGGCCTCAACCTATTCTCAAACTTTAAATGGGTGAGATCTCCGGCTTGCTTAAATAGTGAA-GCCGCGAGA-------------TAAT---C-------GGATCAATGAGTGCCAAGTGGGCCACTTTTGGTAAGCAGAACTGGCGCTGTGGGATGAACCAAACGCCGAGTTAAAGCGCCAAAATCGACGCTTATGGGATACCATGAAAGGCGTTGGTAACTTAAGACAGCAGGACGGTGGTCGCAACCTTTTTTTTCGATAAGAACTCTCAAAAAAAATTACGCTGTTATCCCTAAGGTAATTTTATCTAATAATCAT--T---A---T-TAATGGATC---ATATAATCATAAATTAATGT-A----AT---A-A--A--AA-AAAAAAAGTTATATAAATTTTTAAATCACCCCAACCAAATA-C--T-AA-A-A-AT-A-AAT-T-AA-ATAA----ATT-A-AATT-CT--AAA--T-TT--TAA--TTT-AA-A--AA-TTT-TAATATTAAACTCTATAGGGTCTTCTCGTCTTTTAAAATTATTTAAGCTTTTTAACTTAAAAATAAAATTCTAA--T-TAAATTA-AAT-TG-AGACAGTTATTTTCTCGTTCAACCTTTCATTCCAGTTCCTAATTAAGAAACTAATGATTATGCTACCTTTGCACGATCAAAATATCGCGGCCATTTAATTT------TAATCATAGGGCAGGTCAGACTTTAAATTATAATCAAAAAGACATG---------------------------------------------------------------------------------------------------------------------------------------------------------------------------------------------------------------------------------------------------------------------------------------------------------------------------------------------------------------------------------------------------------------------------------------------------------------------------------------------------------------------------------------------------------------------------------------------------------------------------------------------------------------------------------------------------------------------------------------------------------------------------------------------------------------------------------------------------------------------------------------------------------------------------------------------------------------------------------------------------------------------------------------------------------------------------------------------------------------------------------------------------------------------------------------------------------------------------------------------------------------------------------------------------------------------------------------------------------------------------------------------------------------------------------------------------------------------------------------------------------------------------------------------------------------------------------------------------------------------------------------------------------------------------------------------------------------------------------------------------------------------------------------------------------------------------------------------------------------------------------------------------------------------------------------------------------------------------------------------------------------------------------------------------------------------------------------------------------------------------------------------------------------------------------------------------------------------------------
	Euoniticellus_intermedius	ACGAAAAATAACGATACGGGACTCATCCGAGGCCCCGTAATCGGAATGAGTACACTCTAAACCCTTTAACGAGGATCAATTGGAGGGCAAGTCTGGTGCCAGCAGCCGCGGTAACACCAGCTCCAATAGCGTATATTAAAGTTGTTGCGGTTAAAAAGCTCGTAGTCGAATTTGTGTCCCGCGCCGCCGGTTCATCGCTCGCGGTGTTAACTGGCGTGTCCGCGGGACGTCCT-GCCGGTGGGCTTAGCTCT-C---------GGGCG--GCCCAATCTCAATCCCACCGCGGTGCTCTTTACTGAGTGTCGAGGTGGGCCGGCACGTTTACTTTGAACAAATTAGA-GTGCTTAAAGCAGGCTAAAAAATCGCCTGAATACTGTGTGCATGGAATAATGGAATAGGACCTCGGTTCTATTTTGTTGGTTTTCGGAACCCCGAGGTAATGATTAATAGGAACGGATGGGGGCATTCGTATTGCGACGTTAGAGGTGAAATTCTTGGATCGTCGCAAGACGGACAGAAGCGAAAGCATTTGCCAAAAACGTTTTCATTGATCAAGAACGAAAGTTAGAGGTTCGAAGGCGATCAGATACCGCCCTAGTTCTAACCATAAACGATGCCAGCTAGCGATCCG-CCGACGTTCCTCCGATGACTCGGCGGGCAGCTTCCGGGAAACCAAAGCTTTTGGGATCC-GGGGGAAGTATGGTTGCAAAGCTGAAACTTAAAGGAATTGACGGAAGGGCACCACCAGGAGTGGAGCCTGCGGCTTAATTTGACTCAACACGGGAAACCTCACCAGGCCCGGACACCGGAAGG-ATTGACAGATTGAGAGC------------------------------------------------------------------------------------------------------------------------------------------------------------------------------------------------------------------------------------------------------------------------------------------------------------------------------------------------------------------------------------------------------------------------------------------------------------------------------------------------------------------------------------------------------------------------------------------------------------------------------------------------------------------------------------------------------------------------------------------------------------------------------------------------------------------------------------------------------------------------------------------------------------------------------------------------------------------------------------------------------------------------------------------------------------------------------------------------------------------------------------------------------------------------------------------------------------------------------------------------------------------------------------------------------------------------------------------------------------------------------------------------------------------------------------------------------------------------------------------------------------------------------------------------------------------------------------------------------------------------------------------------------------------------------------------------------------------------GAGTCATTGGGACT-T-TG---ATAAACCTA-AAGGCGCAATGAAAGTAA----AAGTC----CGCCT------------TGCG------C-GGACCTAGGGAGGATGGG--ACCG------T-TCT-CG---GACGG--ACCCCGCACTCCCGGGGCGTCTCGTTCTCATCGCGAGAAGAGGCGCACCCAGAGCGTACACGCTGGGACCCGAAAGATGGTGAACTATGCCTGGTCAGGACGAAGTCAGGGGAAACCCTGATGGAGGTCCGTAGCGATTCTGACGTGCAAATCGATCGTCGGAACTGGGTATAGGGGCGAAAGACTAATCGAACCTTCTAGTAGCTGGTTCCCTCCGAAGTTTCCCTCAGGATAGCTGGCGCTCGCA--TT-GCGAGTCTCATTCGGTAAAGCGAATGATTAGAGGCATTGGGGTCGAAACGGCCTCAACCTATTCTCAAACTTTAAATGGGTGAGATCTCCGGCTTGCTTAAATAGTGAA-GCCGCGAGA-------------TATT---C-------GGATCAATGAGTGCCAAGTGGGCCACTTTTGGTAAGCAGAACTGGCGCTGTGGGATGAACCAAACGCCGAGTTAAAGCGCCAAAATCGACGCTTATGGGATACCATGAAAGGCGTTGGTAACTTA--------------------------------TCGATATGAACTCTTAAAAAAAATTACGCTGTTATCCCTAAGGTAATTTTATCTAATAATCAT--T---A---A-TAATGGATC---ATATATTCATAAATCAATGT-T----TT---A-A-----AT-AAAAAAAGTTTTTTAAATTTTTTAATCACCCCAACCAAATA-A--T-CA-A-T-CT-A-AAA-T-AA-ATAA----AAA-A-AATA-CTA-AAT--T-TT--AAA--TAC-TA-T--AA-ATT-AATTATAAAACTCTATAGGGTCTTCTCGTCTTTTAAATACATTTAAGCTTTTTTACTTAAAAATAAAATTCTAA--T-CCAATTA-AAT-TG-AGACAGTAATTTTTTCGTTCAACCTTTCATTCCAGTTCCTAATTAAGAAACTAATGATTATGCTACCTTTGCACGATCAAAATATCGCGGCCATTTAAA-------TTAATCATAGAGCAGGTCAGACTTTAAATTATAATCAAAAAGACATG---------------------------------------------------------------------------------------------------------------------------------------------------------------------------------------------------------------------------------------------------------------------------------------------------------------------------------------------------------------------------------------------------------------------------------------------------------------------------------------------------------------------------------------------------------------------------------------------------------------------------------------------------------------------------------------------------------------------------------------------------------------------------------------------------------------------------------------------------------------------------------------------------------------------------------------------------------------------------------------------------------------------------------------------------------------------------------------------------------------------------------------------------------------------------------------------------------------------------------------------------------------------------------------------------------------------------------------------------------------------------------------------------------------------------------------------------------------------------------------------------------------------------------------------------------------------------------------------------------------------------------------------------------------------------------------------------------------------------------------------------------------------------------------------------------------------------------------------------------------------------------------------------------------------------------------------------------------------------------------------------------------------------------------------------------------------------------------------------------------------------------------------------------------------------------------------------------------------------------
	Euonthophagus_carbonarius	ACGAAAAATAACGATACGGGACTCATCCGAGGCCCCGTAATCGGAATGAGTACACTCTAAACCCTTTAACGAGGATCAATTGGAGGGCAAGTCTGGTGCCAGCAGCCGCGGTAACACCAGCTCCAAAAGCGTATATTAAAGTTGTTGCGGTTAAAAAGCTCGTAGTCGAATTTGTGTCCCGCGCCGCCGGTTCATCGCTCGCGGTGTCAACTGGCGTGTCCGCGGGACGTCCT-GCCGGTGGGCTTAGCCTT-T-------CGGGGCG--GCCCAATTTCAATCCCACCGCGGTGCTCTTTACTGAGTGTCGAGGTGGGCCGGCACGTTTACTTTGAACAAATTAGA-GTGCTTAAAGCAGGCTAAAACATCGCCTGAATACTGTGTGCATGGAATAATGGAATAGGACCTCGGTTCTATTTTGTTGGTTTTCGGAACCCCGAGGTAATGATTAATAGGAACGGATGGGGGCATTCGTATTGCGACGTTAGAGGTGAAATTCTTGGATCGTCGCAAGACGGACAGAAGCGAAAGCATTTGCCAAAAACGCTTTCATTGATCAAGAACGAAAGTTAGAGGTTCGAAGGCGATCAGATACCGCCCTAGTTCTAACCATAAACGATGCCAGCTAGCGATCCG-CCGACGTTCCTCCGATGACTCGGCGGGCAGCTTCCGGGAAACCAAAGCTTTTGGGATCC-GGGGGAAGTATGGTTGCAAAGCTGAAACTTAAAGGAATTGACGGAAGGGCACCACCAGGAGTGGAGCCTGCGGCTTAATTTGACTCAACACGGGAAACCTCACCAGGCCCGGACACCGGAAGG-ATTGACAGATTGAGAGC------------------GGATTTGGAATAATTTCTCATATTATTAGACAAGAAAGAAGAAAGAAGGAAACTTTTGGAACTTTAGGAATAATTTATGCAATAATAGCAATTGGCTTATTAGGATTTATTGTTTGAGCTCATCATATATTTACTGTAGGAATAGATGTAGACACCCGAGCATATTTCACATCAGTAACAATAATTATTGCTGTTCCAACAGGCATTAAAATTTTTAGATGATTAGCTACTTTCCATGGAGCACAATTAAACTATTCTCCATCAACAATTTGAGCATTAGGATTTGTATTTTTATTTACTATTGGGGGATTAACAGGAGTCATTCTAGCTAATTCTTCTATTGATGTTGTCTTACATGATACTTATTATGTTGTAGCACACTTTCATTATGTTCTATCCATAGGGGCAGTATTTGCAATTATAGCAGGATTTGTCCATTGATTCCCTTTATTTACCGGATTAACAATAAATCAAAAATTTTTAAAAATCCAATTTTTAATTATATTTATTGGAGTTAATATAACCTTTTTCCCCCAACATTTTCTAGGATTAAGAGGCATACCTCGACGTTATTCAGACTATCCTGATGCTTATACAACTTGAAATATTATTTCTTCTATTGGATCTTTAATCTCAATAATCAGAATTATTCTTTTCTTATTTATTATTTGAGATAGATTTATTTCAATACGAAAGTCTATTACAACTTTAAACATACCTACATCTATTGAATGAATACAAAAAATACCCCCTGCTGA----------------------------------------------------------------------------------------------------------------------------------------------------------------------------------------------------------------------------------------------------------------------------------------------------------------------------------------------------------------------------------------------------------------------------------------------------------------------------------------------------------------------------------------------------------------------------------------------------------------------------------------------------------------------------------------------------------------------------------------------------------------------------------------------------------------------------------------------------------------------------------------------------------------GAGTCATTGGGACT-C-TT---ATAAACCTA-AAGGCGCAATGAAAGTAA----AGGTC----CGCCT------------CGCG------C-GGACCGAGGGAGGATGGG--TCCG------T-TCT-CG---AACGG--GCCCCGCACTCCCGGGGCGTCTCGTTCTCATCGCGAGATGAGGCGCACCCAGAGCGTACACGCTGGGACCCGAAAGATGGTGAACTATGCCTGGTCAGGACGAAGTCAGGGGAAACCCTGATGGAGGTCCGTAGCGATTCTGACGTGCAAATCGATCGTCGGAACTGGGTATAGGGGCGAAAGACTAATCGAACCTTCTAGTAGCTGGTTCCCTCCGAAGTTTCCCTCAGGATAGCTGGCGCTCGTA--TT-GCGAGTCTCATTCGGTAAAGCGAATGATTAGAGGCATTGGGGTCGAAACGGCCTCAACCTATTCTCAAACTTTAAATGGGTGAGATCTCCGGCTTGCTTAAAGCATGAA-GCCGCGAGATA--------------T---C-------GGATCAACGAGTGCCAAGTGGGCCACTTTTGGTAAGCAGAACTGGCGCTGTGGGATGAACCAAACGCCGAGTTAAAGCGCCAAAATCGACGCTTATGGGATACCATGAAAGGCGTTGGTAACTTAAGACAGCAGGACGGTGGTCGCAAACTTTTTTTTCGATAAGAACTCTCAAAAAAAATTACGCTGTTATCCCTAAGGTAATTTAATCTTTTAATCAT--AT--A---A-TTATGGATC---AACTTTTCATATATCAATGG-T----TT---A-A--T--AA-AAAAAAAGTTTTTTAAATTTTTCAATCACCCCAATCAAATA-T--T-TA-T-A-AA-T-TAA-T-CT-TAAA----CTA-A-AATT-CTA-AAA--A-TA--AAA--AAA-TA-A--TT-TAT-AAATATAAAACTCTATAGGGTCTTCTCGTCTTTTAAAATTATTTAAGCTTTTTTACTTAAAAATAAAATTCTAA-TT-TAAATTA-AAT-TG-AGACAGATTTTTTCTCGTTCGACCTTTCATTCCAGCTCCCAATTAAAAAGCTAATTATTATGCTACCTTTGCACGATCAAATTATCGCGGCCATTTAATAT----TTCTATCATAGGGCAGGTCAGACTTTAAATTATAATCAAAAAGACATG---------------------------------------------------------------------------------------------------------------------------------------------------------------------------------------------------------------------------------------------------------------------------------------------------------------------------------------------------------------------------------------------------------------------------------------------------------------------------------------------------------------------------------------------------------------------------------------------------------------------------------------------------------------------------------------------------------------------------------------------------------------------------------------------------------------------------------------------------------------------------------------------------------------------------------------------------------------------------------------------------------------------------------------------------------------------------------------------------------------------------------------------------------------------------------------------------------------------------------------------------------------------------------------------------------------------------------------------------------------------------------------------------------------------------------------------------------------------------------------------------------------------------------------------------------------------------------------------------------------------------------------------------------------------------------------------------------------------------------------------------------------------------------------------------------------------------------------------------------------------------------------------------------------------------------------------------------------------------------------------------------------------------------------------------------------------------------------------------------------------------------------------------------------------------------------------------------------------------------
	Eurysternus_angustulus	ACGAAAAATAACGATACGGGACTCATCCGAGGCCCCGTAATCGGAATGAGTACACTCTAAAACCTTTAACGAGGATCAATTGGAGGGCAAGTCTGGTGCCAGCAGCCGCGGTAATTCCAGCTCCAATAGCGTATATTAAAGTTGTTGCGGTTAAAAAGCTCGTAGTCGAATTTGTGTCCCGCGCCGCCGGTTCATCGCTCGCGGTGTCAACTGGCGTGTCCGCGGGACGTCCT-GCCGGTGGGCAAAGCTCT-C-------GCGGGCGGCGCCCAATCTCAATCCCACTGCGGTGCTCTTCACTGAGTGTCGCGGCGGGCCGGCACGTTTACTTTGAACAAATTAGA-GTGCTTAAAGCAGGCTAAAACATAGCCCGAATACTGTGTGCATGGAATAATGGAATAGGACCTCGGTTCTATTTTGTTGGTTTTCGGAACCCCGAGGTAATGATTAATAGGAACGGATGGGGGCATTCGTATTGCGACGTTAGAGGTGAAATTCTTGGATCGTCGCAAGACGGACAGAAGCGAAAGCATTTGCCAAAAACGCTTTCATTGATCAAGAACGAAAGTTAGAGGTTCGAAGGCGATCAGATACCGCCCTAGTTCTAACCATAAACGATGCCAGCTAGCGATCCG-CCGACGTTCCTCCGATGACTCGGCGGGCAGCTTCCGGGAAACCAAAGCTTTTGGGTTCC-GGGGGAAGTATGGTTGCAAAGCTGAAACTTAAAGGAATTGACGGAAGGGCACCACCAGGAGTGGAGCCTGCGGCTTAATTTGACTCAACACGGGAAACCTCACCAGGCCCGGACACCGGAAGG-ATTGACAGATTGAGAGCTATATTTTAATTGTACCAGGATTTGGTATAATTTCTCATATCATTAGACAAGAAAGAAACAAAAAAGAAACATTTGGTACATTAGGTATAATTTATGCTATAATAGCAATTGGTCTTCTAGGTTTTATTGTATGAGCTCATCATATATTCACTGTAGGTATAGATGTTGATACACGAGCTTATTTTACATCAGCAACAATAATTATTGCTATTCCAACAGGAATTAAAATTTTTAGTTGATTAGCTACTTTACATGGTACACAATTAAATTATTCACCTTCTTTAATTTGAGCTTTTGGTTTTGTATTTTTATTCACAGTTGGAGGATTAACAGGAGTAATTCTAGCTAATTCTTCAATTGACATTGTTCTTCATGATACTTATTATGTAGTAGCTCATTTTCATTATGTTCTTTCAATAGGCGCTGTTTTTGCAATTATAGCAGGATTTGTTCATTGATTTCCTTTATTTACAGGACTAAATATAAATCCTAAATTTTTAAAAATTCAATTTTTAACTATATTTATTGGTGTAAATATAACATTTTTCCCACAACATTTTTTAGGTTTAAGAGGTATACCTCGCCGATATTCTGATTATCCTGATGCTTATACAACATGAAATATAATTTCTTCTATTGGATCTCTAATTTCATTAATAAGAATTTTCATTTTTTTATTCACAATTTGAGAAAGATTTATTTCTATACGTAAATCAATTGGAACATTAAATTTAATTTCATCAATTGAATGATTACAAAAATTACCACCTGCTGAACATAGA---------------------------------------------------------------------------------------------------------------------------------------------------------------------------------------------------------------------------------------------------------------------------------------------------------------------------------------------------------------------------------------------------------------------------------------------------------------------------------------------------------------------------------------------------------------------------------------------------------------------------------------------------------------------------------------------------------------------------------------------------------------------------------------------------------------------------------------------------------------------------------------------------------GAGTCATTGGGACT-C-TA---CGAAACCTA-AAGGCGCAATGAAAGTGA----AGGTC----CGCCT------------CGCG------C-GGACCGAGGGAGGATGGG--ACGG------T-CTT-CG---GGCCG--ACCCCGCACTCCCGGGGCGTCTCGTTCTCATCGCGAGAAGAGGCGCACCCAGAGCGTACACGCTGGGACCCGAAAGATGGTGAACTATGCCTGGTCAGGACGAAGTCAGGGGAAACCCTGATGGAGGTCCGTAGCGATTCTGACGTGCAAATCGATCGTCGGAACTGGGTATAGGGGCGAAAGACTAATCGAACCTTCTAGTAGCTGGTTCCCTCCGAAGTTTCCCTCAGGATAGCTGGCGCTCGCG-CTT-GCGAGTCTCATTCGGTAAAGCGAATGATTAGAGGCATTGGGGTCGAAACGACCTCAACCTATTCTCAAACTTTAAATGGGTGAGATCTCCGGCTTGCTTGAAGCTTGAA-GCCGCGAGAG--------------AT---C-------GGATCGAAGAGTGCCAAGTGGGCCAATTTTGGTAAGCAGAACTGGCGCTGTGGGATGAACCAAACGCAGAGTTAAAGCGCCTAAATCGACGCTTATGGGATACCATGAAAGGC----------------------------GTCGCAAACTTTTTTTTCGATAAGAACTCTAAAAAAAAATTACGCTGTTATCCCTAAGGTAATTTAATCTTCTAATCAT--A---A---A-TTATGGATC---ATTTAATCATATATCAATGT-T----TA---A-AT-T--AT-AAAAAAAGTTTATTAAATTTTTTAATCACCCCAACCAAATA-T--A-AT-A-T-AA-A-TTA-A-AT-AAAT----TTT-A-AATA-CTT-AAA--T-TT--TTA--AAT-AA-T--TT-ATA-TTATATAAAACTCTATAGGGTCTTCTCGTCTTTTAAAATCATTTAAGCTTTTTAACTTAAAAATAAAATTCTAA-TT-TAAATTA-AAT-TG-AGACAGTTTTTTTCTCGTTCGACCATTCATACCAGTTCCCAATTAAAAAACTAATTATTATGCTACCTTTGTACGGTCAAAATACCGCAGCCATTTAAATT------TATTCATAGGGCAGGTCAGACTTTAAATTATTATCAAAAAGACATG---------------------------------------------------------------------------------------------------------------------------------------------------------------------------------------------------------------------------------------------------------------------------------------------------------------------------------------------------------------------------------------------------------------------------------------------------------------------------------------------------------------------------------------------------------------------------------------------------------------------------------------------------------------------------------------------------------------------------------------------------------------------------------------------------------------------------------------------------------------------------------------------------------------------------------------------------------------------------------------------------------------------------------------------------------------------------------------------------------------------------------------------------------------------------------------------------------------------------------------------------------------------------------------------------------------------------------------------------------------------------------------------------------------------------------------------------------------------------------------------------------------------------------------------------------------------------------------------------------------------------------------------------------------------------------------------------------------------------------------------------------------------------------------------------------------------------------------------------------------------------------------------------------------------------------------------------------------------------------------------------------------------------------------------------------------------------------------------------------------------------------------------------------------------------------------------------------------------------------
	Gymnopleurus_virens	ACGAAAAATAACGATACGGGACTCATCCGAGGCCCCGTAATCGGAATGAGTACACTCTAAACCCTTTAACGAGGATCAATTGGAGGGCAAGTCTGGTGCCAGCAGCCGCGGTAATTCCAGCTCCAATAGCGTATATTAAAGTTGTTGCGGTTAAAAAGCTCGTAGTCGAATTTGTGTCCCGCGCCGCCGGTTCATCGCTCGCGGTGTCAACTGGCGTGTCCGCGGGACGTCCT-GCCGGTGGGCTTAGCCTT-T-------CGGGGCG--GCCCAATCTCAATCCCATCGCGGTGCTCTTCACTGAGTGTCGAGGTGGGCCGGCACGTTTACTTTGAACAAATTAGA-GTGCTTAAAGCAGGCT-AAATACCGCCTGAATACTG-GTGCATGGAATAATGGAATAGGACCTCGGTTCTATTTTGTTGGTTTTCGGAACCCCGAGGTAATGATTAATAGGAACGGATGGGGGCATTCGTATTGCGACGTTAGAGGTGAAATTCTTGGATCGTCGCAAGACGGACAGAAGCGAAAGCATTTGCCAAAAACGCTTTCATTGATCAAGAACGAAAGTTAGAGGTTCGAAGGCGATCAGATACCGCCCTAGTTCTAACCATAAACGATGCCAGCTAGCGATCCG-CCGACGTTCCTCCGATGACTCGGCGGGCAGCTTCCGGGAAACCAAAGCTTTTGGGTTCC-GGGGGAAGTATGGTTGCAAAGCTGAAACTTAAAGGAATTGACGGAAGGGCACCACCAGGAGTGGAGCCTGCGGCTTAATTTGACTCAACACGGGAAACCTCACCAGGCCCGGACACCGGAAGG-ATTGACAGATTGAGAGCTATATTTTAATTTTACCAGGATTTGGAATAATTTCTCATATTATTAGACAAGAAAGAAGAAAAAAGGAAACTTTTGGAACTTTAGGAATAATTTATGCTATAATAGCAATTGGTTTATTAGGATTTATTGTTTGAGCACATCATATATTTACAGTTGGAATAGACGTTGATACACGAGCTTATTTTACATCTGCAACAATAATTATTGCTGTACCTACAGGAATTAAAATTTTTAGATGATTAGCTACTTTACATGGATCACAATTAAATTATTCACCATCTTTAATTTGAGCTTTAGGGTTTGTATTTTTATTTACTATAGGAGGACTAACAGGTGTTGTTTTAGCTAACTCTTCTATTGATATTGTTCTTCATGATACATATTATGTTGTTGCTCATTTCCATTATGTATTATCTATAGGAGCAGTATTTGCTATTATAGCAGGATTTGTACATTGATTTCCTTTATTTACAGGATTAGTAATAAATTCTAAATTTTTAAAAATTCAATTTATTATTATATTTATTGGTGTTAATTTAACTTTTTTCCCCCAACATTTCTTAGGATTAAGAGGAATACCTCGACGATATTCAGATTACCCTGATGCTTATATAACATGAAATGTAGTTTCATCAATTGGATCCTTAATTTCATTAGTAAGAATTTTCGTATTCTTATTTATTATTTGAGATAGATTTATTTCTATACGAAAATCTATTGGAACATTAAGAATATCAACATCTATTGAATGATTTCAATCTATACCTCCTGCTGAACATAGATATAGAGAACTACCAATTTTA------------------------------------------------------------------------------------------------------------------------------------------------------------------------------------------------------------------------------------------------------------------------------------------------------------------------------------------------------------------------------------------------------------------------------------------------------------------------------------------------------------------------------------------------------------------------------------------------------------------------------------------------------------------------------------------------------------------------------------------------------------------------------------------------------------------------------------------------------------------------------------GAGTCATTGGGACT-C-TA---CTAAACCTA-AAGGCGCAATGAAAGTGA----AGGTC----CGCCT------------CGCG------C-GGACCTAGGGAGGATGGG---CGG------T-CCG-CG---GACCG--GCCCCGCACTCCCGGGGCGTCTCGTTCTCATCGCGAGAAGAGGCGCACCCAGAGCGTACACGCTGGGACCCGAAAGATGGTGAACTATGCCTGGTCAGGACGAAGTCAGGGGAAACCCTGATGGAGGTCCGTAGCGATTCTGACGTGCAAATCGATCGTCGGAACTGGGTATAGGGGCGAAAGACTAATCGAACCTTCTAGTAGCTGGTTCCCTCCGAAGTTTCCCTCAGGATAGCTGGCGCTCGCT-GTT-GCGAGTCTCATTCGGTAAAGCGAATGATTAGAGGCATTGGGGTCGAAACGGCCTCAACCTATTCTCAAACTTTAAATGGGTGAGATCTCCGGCTTGCTTGAAAAGTGAA-GCCGCGAG---------------TAT---C-------GGATCA--GAGTGCCAAGTGGGCCACTTTTGGTAAGCAGAACTGGCGCTGTGGGATGAACCAAACGCCGAGTTAAAGCGCCTAAATCGACGCTTATGGGATACCATGAAAGGCGTTGGTAACTTAAGACAGCAGGACGGTGGTCGCAAACTTTTTTTTCGATAAGAACTCTCAAAAAAAATTACGCTGTTATCCCTAAGGTAATTTAATCTTATAATCAT--A---T--CA-TTATGGATC---ACTTAATCATATATCAATGT-T----TA---T-A--A--AT-AAAAAAAGTTTAATTAATTTTTTAGTCGCCCCAACCAAATA-A--T-TT-T-A-TA-T-ATA-A-TC-AAAT----CTA-T-AATA-CTT-TAA--C-TT--TCA--ATT-AT-A--TA-TAA-AATTATAAAACTCTATAGGGTCTTCTCGTCTTTTAATAATATTTAAGCTTTTTTACTTAAAAATAAAATTCTAA-TA-AAAATTA-AAT-TG-AGACAGTCTTTTTCTCGTTCGACCTTTCATTCCAGTTCTCAATTAAAAAACTAATTATTATGCTACCTTTGCACGGTCAGAGTACCGCAGCCATTTAAA--------AATTCATAGGGCAGGTCAGACTTTAAATTATATTCAAAAAGACATG---------------------------------------------------------------------------------------------------------------------------------------------------------------------------------------------------------------------------------------------------------------------------------------------------------------------------------------------------------------------------------------------------------------------------------------------------------------------------------------------------------------------------------------------------------------------------------------------------------------------------------------------------------------------------------------------------------------------------------------------------------------------------------------------------------------------------------------------------------------------------------------------------------------------------------------------------------------------------------------------------------------------------------------------------------------------------------------------------------------------------------------------------------------------------------------------------------------------------------------------------------------------------------------------------------------------------------------------------------------------------------------------------------------------------------------------------------------------------------------------------------------------------------------------------------------------------------------------------------------------------------------------------------------------------------------------------------------------------------------------------------------------------------------------------------------------------------------------------------------------------------------------------------------------------------------------------------------------------------------------------------------------------------------------------------------------------------------------------------------------------------------------------------------------------------------------------------------------------------
	Hansreia_affinis	ACGAAAAATAACGATACGGGACTCATCCGAGGCCCCGTAATCGGAATGAGTACACTCTAAACCCTTTAACGAGGATCAATTGGAGGGCAAGTCTGGTGCCAGCAGCCGCGGTAATTCCAGCTCCAATAGCGTATATTAAAGTTGTTGCGGTTAAAAAGCTCGTAGTCGAATTTGTGTCCCGCGCCGCCGGTTCATCGCTCGCGGTGTCAACTGGCGTGTCCGCGGGACGTCCT-GCCGGTGGGCTTAGCTCG-TA-----CTCGGGCG--GCCCAATCTCAATCCCACCGCGGTGCTCTTCGCTGAGTGTCGAGGTGGGCCGGCACGTTTACTTTGAACAAATTAGA-GTGCTTAAAGCAGGCTAAAACATCGCCTGAATACTGTGTGCATGGAATAATGGAATAGGACCTCGGTTCTATTTTGTTGGTTTTCGGAACCCCGAGGTAATGATTAATAGGAACGGATGGGGGCATTCGTATTGCGACGTTAGAGGTGAAATTCTTGGATCGTCGCAAGACGGACAGAAGCGAAAGCATTTGCCAAAAACGCTTTCATTGATCAAGAACGAAAGTTAGAGGTTCGAAGGCGATCAGATACCGCCCTAGTTCTAACCATAAACGATGCCAGCTAGCGATCCG-CCGACGTTCCTCCGATGACTCGGCGGGCAGCTTCCGGGAAACCAAAGCTTTTGGGTTCC-GGGGGAAGTATGGTTGCAAAGCTGAAACTTAAAGGAATTGACGGAAGGGCACCACCAGGAGTGGAGCCTGCGGCTTAATTTGACTCAACACGGGAAACCTCACCAGGCCCGGACACCGGAAGG-ATTGACAGATTGAGAGCTACATTTTAATCCTACCAGGATTTGGTATAATCTCTCATATTATTAGCCAAGAAAGTAGAAAAAAAGAAACTTTTGGCACTTTAGGAATAATTTATGCAATATTAGCAATTGGATTATTAGGATTTATTGTATGAGCTCATCATATATTTACAGTAGGTATAGATGTTGATACTCGAGCTTACTTTACATCAGCAACTATAATTATTGCTGTTCCTACTGGAATTAAAATTTTTAGTTGATTAGCAACTCTCCATGGAACCCAATTAAACTATTCACCTTCTCTAATTTGAGCTTTAGGCTTTGTATTTTTATTTACTATAGGAGGATTAACAGGGGTAATTTTAGCTAATTCATCAATTGATATTGTATTACATGACACTTATTATGTTGTAGCTCATTTTCATTATGTATTATCAATAGGTGCTGTATTTGCTATTATAGCTGGATTTACCCATTGATTTCCATTATTTACTGGATTAGTAATAAATACTAAATTTTTAAAAATCCAATTTTTAATTATATTTATTGGTGTAAATATAACCTTTTTCCCACAACACTTCCTTGGTTTAAGAGGTATACCACGACGATATTCTGATTACCCAGATGCATATATAACTTGAAATGTAATTTCTTCTATTGGATCATTAATCTCTTTAATTAGAATTTTTTTATTCTTATTTATTATTTGAGACAGATTCTCATCCATACGAAAATCTATCAATGCTCTAAATATAACAACCTCCCTTGAATGATTCCAATCTATACCTCCAGCTGAACATAGTTATAATGAACTTCCAATATTA------------------------------------------------------------------------------------------------------------------------------------------------------------------------------------------------------------------------------------------------------------------------------------------------------------------------------------------------------------------------------------------------------------------------------------------------------------------------------------------------------------------------------------------------------------------------------------------------------------------------------------------------------------------------------------------------------------------------------------------------------------------------------------------------------------------------------------------------------------------------------------GAGTCATTGGGACT-CTTT---TTAAACCTA-AAGGCGCAATGAAAGTGA----AGGTC----CGCCT------------CGCG------C-GGACCTAGGGAGGATGGG--CCCG------T-CCA-CG---CGCGG--GCCCCGCACTCCCGGGGCGTCTCGCCCTCATCGCGAGGAGAGGCGCACCCAGAGCGTACACGCTGGGACCCGAAAGATGGTGAACTATGCCTGGTCAGGACGAAGTCAGGGGAAACCCTGATGGAGGTCCGTAGCGATTCTGACGTGCAAATCGATCGTCGGAACTGGGTATAGGGGCGAAAGACTAATCGAACCTTCTAGTAGCTGGTTCCCTCCGAAGTTTCCCTCAGGATAGCTGGCGCTCGTC--TT-GCGAGTCTCATTCGGTAAAGCGAATGATTAGAGGCATTGGGGTCGAAACGGCCTCAACCTATTCTCAAACTTTAAATGGGTGAGATCTCCGGCTTGCTTAAAGCGTGAA-GCCGCGAGAC--------------AT---C-------GGATCACCGAGTGCCAAGTGGGCCACTTTTGGTAAGCAGAACTGGCGCTGTGGGATGAACCAAACGCCGAGTTAAAGCGCCAAAATCGACGCTTATGGGATACCATGAAAGGCGTTGGTAACTTAAGACAGCAGGACGGTGGTCGCAAACTTTTTTTTCGATTAGAACTCTTAAAAAAAATTACGCTGTTATCCCTAAGGTAATTTAATCTTATAATCAT--A---A---A-TAATGGATC---ACTTACTCATAAATTAATGG-T----TTA-CA-T--T--TT-AAAAAAAGTTTATTAAATTTTTCAATCGCCCCAACCAAATA-T--A-AA-T-A-AT-T-TTA-A-AT-AAAT----CTA-T-AATA-CTT-TAA--C-TT--TTA--AAT-AA-A--AA-AAT-TTATATAAAACTCTATAGGGTCTTCTCGTCTTTTAAGTATATTTAAGCTTTCTTACTTAAAAATAAAATTCTAA-TT-TAAATTA-AAT-TG-AGACAGTCTTTTTCTCGTTCGACCTTTCATACCAGTTCCCAATTAAAAAACTAATTATTATGCTACCTTTGCACGGTCAAATTACCGCAGCCATTTAAATAA----ATATTCATAGGGCAGGTCAGACTTTAAATTATAATCAAAAAGACATG---------------------------------------------------------------------------------------------------------------------------------------------------------------------------------------------------------------------------------------------------------------------------------------------------------------------------------------------------------------------------------------------------------------------------------------------------------------------------------------------------------------------------------------------------------------------------------------------------------------------------------------------------------------------------------------------------------------------------------------------------------------------------------------------------------------------------------------------------------------------------------------------------------------------------------------------------------------------------------------------------------------------------------------------------------------------------------------------------------------------------------------------------------------------------------------------------------------------------------------------------------------------------------------------------------------------------------------------------------------------------------------------------------------------------------------------------------------------------------------------------------------------------------------------------------------------------------------------------------------------------------------------------------------------------------------------------------------------------------------------------------------------------------------------------------------------------------------------------------------------------------------------------------------------------------------------------------------------------------------------------------------------------------------------------------------------------------------------------------------------------------------------------------------------------------------------------------------------------------
	Helictopleurus_quadripunctatus	ACGAAAAATAACGATACGGGACTCATCCGAGGCCCCGTAATCGGAATGAGTACACTCTAAACCCTTTAACGAGGATCAATTGGAGGGCAAGTCTGGTGCCAGCAGCCGCGGTAACACCAGCTCCAATAGCGTATATTAAAGTTGTTGCGGTTAAAAAGCTCGTAGTCGAATTTGTGTCCCGCGCCGCCGGTTCATCGCTCGCGGTGTTAACTGGCGTGTCCGCGGGACGTCCT-GCCGGTGGGCTTAGCTCT-C---------GGGCG--GCCCAATCTCAATCCCACCGCGGTGCTCTTTACTGAGTGTCGAGGTGGGCCGGCACGTTTACTTTGAACAAATTAGA-GTGCTTAAAGCAGGCTAAAATATCGCCTGAATACTGTGTGCATGGAATAATGGAATAGGACCTCGGTTCTATTTTGTTGGTTTTCGGAACCCCGAGGTAATGATTAATAGGAACGGATGGGGGCATTCGTATTGCGACGTTAGAGGTGAAATTCTTGGATCGTCGCAAGACGGACAGAAGCGAAAGCATTTGCCAAAAACGTTTTCATTGATCAAGAACGAAAGTTAGAGGTTCGAAGGCGATCAGATACCGCCCTAGTTCTAACCATAAACGATGCCAGCTAGCGATCCG-CCGAAGTTCCTCCGATGACTCGGCGGGCAGCTTCCGGGAAACCAAAGCTTTTGGGATCC-GGGGGAAGTATGGTTGCAAAGCTGAAACTTAAAGGAATTGACGGAAGGGCACCACCAGGAGTGGAGCCTGCGGCTTAATTTGACTCAACACGGGAAACCTCACCAGGCCCGGACACCGGAAGG-ATTGACAGATTGAGAGC----TTTTAATTTTACCTGGATTTGGAATAATCTCACATATTATCAGCCAAGAAAGAAGAAAAAAAGAAACTTTTGGGACATTAGGAATAATTTATGCTATAATAGCAATTGGACTATTAGGCTTTATTGTATGAGCACATCATATATTTACTGTAGGCATAGATGTAGATACACGAGCTTACTTTACATCAGCTACAATAATTATTGCAGTTCCTACAGGTATTAAAATTTTTAGATGATTAGCTACATTACATGGAACTCAATTAAATTATTCACCATCTATAATTTGAGCATTAGGATTTGTATTTCTTTTTACTGTAGGGGGATTAACTGGGGTAGTACTAGCTAATTCATCAATTGATATTGTATTACATGATACTTATTACGTAGTTGCTCATTTTCATTATGTTCTTTCTATAGGGGCAGTTTTTGCTATTATAGCTGGTTTTGTTCATTGATTCCCTTTATTTACAGGATTAACAATAAATCAAAAATTATTAAAAATTCAATTTTTAATTATATTTATTGGTGTAAATATAACTTTTTTTCCCCAACATTTTCTAGGACTAAGAGGAATACCTCGACGTTATTCAGATTATCCAGATGCTTACACAACTTGAAATGTAATTTCATCAATTGGATCAATAATTTCCTTAATTAGAATTTTCTTATTTTTATTTATTATTTGAGAAAGATTTTCATCAATACGAAAATCTATTAGAACATTAAACATACCCTCATCAATTGAGTGAATACAAAAATTACCACCAGCAGAACATAGATATGATGAGTTACCAATTTTA------------------------------------------------------------------------------------------------------------------------------------------------------------------------------------------------------------------------------------------------------------------------------------------------------------------------------------------------------------------------------------------------------------------------------------------------------------------------------------------------------------------------------------------------------------------------------------------------------------------------------------------------------------------------------------------------------------------------------------------------------------------------------------------------------------------------------------------------------------GACCAAGGAGTCTAGCATGTGCGCGAGTCATTGGGACT-C-TA---ATAAACCTA-AAGGCGCAATGAAAGTAA----AAGTC----CGCCT------------TGTG------C-GGACGTAGGGAGGATGGG--ACCG------T-TCT-CG---GACGG--ACTCCGCACTCCCGGGGCGTCTCGTTCTCATCGCGAGAAGAGGCGCACCTAGAGCGTACACGCTGGGACCCGAAAGATGGTGAACTATGCCTGGTCAGGACGAAGTCAGGGGAAACCCTGATGGAGGTCCGTAGCGATTCTGACGTGCAAATCGATCGTCGGAACTGGGTATAGGGGCGAAAGACTAATCGAACCTTCTAGTAGCTGGTTCCCTCCGAAGTTTCCCTCAGGATAGCTGGCGCTCGCA--TT-GCGAGTCTCATTCGGTAAAGCGAATGATTAGAGGCATTGGGGTCGAAACGGCCTCAACCTATTCTCAAACTTTAAATGGGTGAGATCTCCGGCTTGCTTAAATAGTGAA-GCCGTGAGATT----------TAATT---C-------GGATCAATGAGTGCCAAGTGGGCCACTTTTGGTAAGCAGAACTGGCGCTGTGGGATGAACCAAACGCCGAGTTAAAGCGCCTAAATCGACGCTTATGGGATACCATGAAAGGCGTTGGTAACTTAAGACAGCAGGACGGTGGTCGCAAACTTTTTTTTCGATATGAACTCTTAAAAAAAATAACGCTGTTATCCCTAAGGTAATTTAATCTTTTAATCAT--A---A---T-TTATGGATC---AATTATTCATATATCAATGT-T----TA---A-A--A--TT-AAAAAAAGTTTATTCAATTTTATAGTCACCCCAACTAAATA-T--T-CT-A-T-AA-A-A-A-A-TA-AAAA----ATT-A-TATA-CTA-TAT--A-TT--TTT--TAA-AA-T--TT-ATT-AAATATTAAACTCTATAGGGTCTTCTCGTCTTTTAAAATTATTTAAGCTTTTTTACTCAAAAATAAAATTCTAA--T-TAAATTA-AAT-TG-AGACAGTTTTTTTCTCGTTCAACCTTTCATTCCAGTTCCTAATTAAGAAACTAATGATTATGCTACCTTTGCACGATCAAAATATCGCGGCCATTTAATTT----TAAAATCATAGGGCAGGTCAGACTTTATATTATTATCAAAAAGACATG---------------------------------------------------------------------------------------------------------------------------------------------------------------------------------------------------------------------------------------------------------------------------------------------------------------------------------------------------------------------------------------------------------------------------------------------------------------------------------------------------------------------------------------------------------------------------------------------------------------------------------------------------------------------------------------------------------------------------------------------------------------------------------------------------------------------------------------------------------------------------------------------------------------------------------------------------------------------------------------------------------------------------------------------------------------------------------------------------------------------------------------------------------------------------------------------------------------------------------------------------------------------------------------------------------------------------------------------------------------------------------------------------------------------------------------------------------------------------------------------------------------------------------------------------------------------------------------------------------------------------------------------------------------------------------------------------------------------------------------------------------------------------------------------------------------------------------------------------------------------------------------------------------------------------------------------------------------------------------------------------------------------------------------------------------------------------------------------------------------------------------------------------------------------------------------------------------------------------------
	Heliocopris_andersoni	ACGAAAAATAACGATACGGGACTCATCCGAGGCCCCGTAATCGGAATGAGTACACTCTAAACCCTTTAACGAGGATCAATTGGAGGGCAAGTCTGGTGCCAGCAGCCGCGGTAATTCCAGCTCCAATAGCGTATATTAAAGTTGTTGCGGTTAAAAAGCTCGTAGTCGAATTTGTGTCCCGCGCCGCCGGTTCATCGCTCGCGGTGTCAACTGGCGTGTCCGCGGGACGTCCT-GCCGGTGGGCTTAGCTCC-T-------GTGGGCG--GCCCAATATAAATCCCACCGCGGTGCTCTTCACTGAGTGTCGAGGTGGGCCGGCACGTTTACTTTGAACAAATTAGAGGTGCTTAAAGCAGGCTAAAATATCGCCTGAATACTGTGTGCATGGAATAATGGAATAGGACCTCGGTTCTATTTTGTTGGTTTTCGGAACCCCGAGGTAATGATTAATAGGAACGGATGGGGGCATTCGTATTGCGACGTTAGAGGTGAAATTCTTGGATCGTCGCAAGACGGACAGAAGCGAAAGCATTTGCCAAAAACGCTTTCATTGATCAAGAACGAAAGTTAGAGGTTCGAAGGCGATCAGATACCGCCCTAGTTCTAACCATAAACGATGCCAGCTAGCGATCCG-CCGACGTTCCTCCGATGACTCGGCGGGCAGCTTCCGGGAAACCAAAGCTTTTGGGTTCC-GGGGGAAGTATGGTTGCAAAGCTGAAACTTAAAGGAATTGACGGAAGGGCACCACCAGGAGTGGAGCCTGCGGCTTAATTTGACTCAACACGGGAAACCTCACCAGGCCCGGACACCGGAAGG-ATTGACAGATTGAGAGC----TTTTAATTTTACCTGGATTTGGAATAATTTCTCATATTATTAGACAAGAAAGAAGAAAAAAGGAAACATTCGGAACTTTAGGAATAATTTATGCTATAATAGCAATTGGATTATTAGGATTTATTGTTTGAGCACATCATATATTTACTGTAGGAATAGATGTTGATACTCGAGCTTACTTTACATCTGCTACAATAATTATTGCAGTACCTACAGGAATCAAAATTTTTAGATGATTAGCTACACTTCACGGAACTCAATTAAATTATTCACCTTCATTAATCTGAGCTTTAGGATTTGTATTTTTATTTACAATTGGGGGATTAACAGGTGTCGTATTAGCTAATTCTTCTATTGATATTGTTCTACATGACACTTATTATGTTGTAGCTCATTTTCATTATGTTCTTTCTATAGGAGCTGTATTTGCAATTATGGCAGGATTTACACATTGATTCCCATTATTTACTGGTTTAATAATAAATTCAAAATTTTTAAAAATCCAATTTTTAATTATATTTATTGGTGTAAATATAACATTCTTTCCACAACATTTTCTTGGATTAAGAGGTATACCCCGACGATACTCTGATTATCCTGACGCTTATACTACATGAAATATTATTTCATCTATTGGATCATTAATCTCTTTAGTAAGAATTATTTTATTTATTTTTATTATTTGAGAAAGATTTATTTCTATACGAAAATCTATTGGAACATTAAGATTACCTACTTCTTTAGAATGATATCAAAAAATACCTCCGGCAGAACATAGATATGCTGAACTTCCAATAATT------------------------------------------------------------------------------------------------------------------------------------------------------------------------------------------------------------------------------------------------------------------------------------------------------------------------------------------------------------------------------------------------------------------------------------------------------------------------------------------------------------------------------------------------------------------------------------------------------------------------------------------------------------------------------------------------------------------------------------------------------------------------------------------------------------------------------------------------------------------------------------GAGTCATTGGGACT-C-TA---TTAAACCTA-AAGGCGCAATGAAAGTGA----AGGTC----CGCCT------------AGCG------C-GGACCGAGGGAGGATGGG--ACCG------T-CCA-CG---GGCGG--ACCCCGCACTCCCGGGGCGTCTCGCTCTCATCGCGAGAAGAGGCGCACCCAGAGCGTACACGCTGGGACCCGAAAGATGGTGAACTATGCCTGGTCAGGACGAAGTCAGGGGAAACCCTGATGGAGGTCCGTAGCGATTCTGACGTGCAAATCGATCGTCGGAACTGGGTATAGGGGCGAAAGACTAATCGAACCTTCTAGTAGCTGGTTCCCTCCGAAGTTTCCCTCAGGATAGCTGGCGCTCGCC-TTT-GCGAGTCTCATTCGGTAAAGCGAATGATTAGAGGCATTGGGGTCGAAACGGCCTCAACCTATTCTCAAACTTTAAATGGGTGAGATCTCCGGCTTGCTTGAAATTTGAA-GCCGCGAGAT--------------AT---C-------GGATCACAGAGTGCCAAGTGGGCCACTTTTGGTAAGCAGAACTGGCGCTGTGGGATGAACCAAACGCCGAGTTAAAGCGCCTAAATCGACGCTTATGGGATACCATGAAAGGCGTTGGTAACTTAAGACAGCAGGACGGTGGTCGCAAACTTTTTTTTCGATAAGAACTCTCAAAAAAAATAACGCTGTTATCCCTAAGGTAATTTAATCTTTTAATCAT--AA--A---A-ATATGGATC---ACTTACTCATAAATTAATGT-T----AA---ATA--A--AT-AAAAAAAGTTCATTTAATTTTTTAATCGCCCCAACCAAATA-C--T-TA-A-T-AT-A-AAA-A-AT-AAATTT--ATA-A-AATA-CTA-TAA--TACT--TTA--ATC-TT-T--AT-ATA-AAATATAAAACTCTATAGGGTCTTCTCGTCTTTTAAGATTATTTAAGCTTTTTTACTTAAAAATAAAATTCTAA-TT-TAAATTA-AAT-TG-AGACAGTTTTTTTCTCGTCAAACCCTTCATACCAGTTCCCAATTAAAAAACTAATTATTATGCTACCTTTGCACGGTCAAAGTACCGCAGCCATTTAAAAA-----TAATTCATAGGGCAGGTCAGACTTTAAATTAATATCAAAAAGCCATG---------------------------------------------------------------------------------------------------------------------------------------------------------------------------------------------------------------------------------------------------------------------------------------------------------------------------------------------------------------------------------------------------------------------------------------------------------------------------------------------------------------------------------------------------------------------------------------------------------------------------------------------------------------------------------------------------------------------------------------------------------------------------------------------------------------------------------------------------------------------------------------------------------------------------------------------------------------------------------------------------------------------------------------------------------------------------------------------------------------------------------------------------------------------------------------------------------------------------------------------------------------------------------------------------------------------------------------------------------------------------------------------------------------------------------------------------------------------------------------------------------------------------------------------------------------------------------------------------------------------------------------------------------------------------------------------------------------------------------------------------------------------------------------------------------------------------------------------------------------------------------------------------------------------------------------------------------------------------------------------------------------------------------------------------------------------------------------------------------------------------------------------------------------------------------------------------------------------------------
	Heteronitis_castelnaui	ACGAAAAATAACGATACGGGACTCATCCGAGGCCCCGTAATCGGAATGAGTACACTCTAAACCCTTTAACGAGGATCAATTGGAGGGCAAGTCTGGTGCCAGCAGCCGCGGTAATTCCAGCTCCAATAGCGTATATTAAAGTTGTTGCGGTTAAAAAGCTCGTAGTCGAATTTGTGTCCCGCGCCGCCGGTTCATCGCTCGCGGTGTCAACTGGCGTGTCCGCGGGACGTCCT-GCCGGTGGGCTTAGCTCC-TC------GCGGGCG--GCCCAATCTCAATCCCACCGCGGTGCTCTTCACTGAGTGTCGAGGTGGGCCGGCACGTTTACTTTGAACAAATTAGA-GTGCTTAAAGCAGGCTAAAACATCGCCTGAATACTGTGTGCATGGAATAATGGAATAGGACCTCGGTTCTATTTTGTTGGTTTTCGGAACCCCGAGGTAATGATTAATAGGAACGGATGGGGGCATTCGTATTGCGACGTTAGAGGTGAAATTCTTGGATCGTCGCAAGACGGACAGAAGCGAAAGCATTTGCCAAAAACGCTTTCATTGATCAAGAACGAAAGTTAGAGGTTCGAAGGCGATCAGATACCGCCCTAGTTCTAACCATAAACGATGCCAGCTAGCGATCCG-CCGACGTTCCTCCGATGACTCGGCGGGCAGCTTCCGGGAAACCAAAGCTTTTGGGATCC-GGGGGAAGTATGGTTGCAAAGCTGAAACTTAAAGGAATTGACGGAAGGGCACCACCAGGAGTGGAGCCTGCGGCTTAATTTGACTCAACACGGGAAACCTCACCAGGCCCGGACACCGGAAGG-ATTGACAGATTGAGAGCTATATTTTAATTTTACCTGGATTCGGTATAATTTCACATATTATTAGACAAGAAACAAGAAAAAAAGAAACATTTGGCACACTAGGTATAATTTATGCTATAATAACAATTGGACTTTTAGGATTTATTGTTTGAGCTCATCACATATTTACTGTAGGAATAGACGTTGATACACGAGCTTATTTTACCTCTGCCACAATAATTATTGCTGTACCAACAGGAATTAAAATTTTTAGATGATTAGCAACTCTTCATGGATCTCAATTATCTTACTCCCCATCACTTTTATGAGCATTAGGATTTGTCTTTTTATTTACTGTAGGAGGACTAACGGGAGTAATTTTAGCTAATTCTTCAATTGACATTATTCTTCATGATACATATTATGTTGTTGCTCACTTTCATTATGTTCTTTCAATAGGAGCAGTATTTGCTATTATAGCAGGATTAGTCCATTGATTCCCCCTTTTTACTGGACTATCTATAAATCATAAATTATTAAAAATTCAATTTATAATTATATTTATTGGTGTTAATATAACATTTTTCCCCCAACATTTTTTAGGACTAAGAGGAATACCACGACGTTATTCTGATTATCCTGATGCCTATACAACATGAAATATTATCTCATCAATTGGCTCTTTAATTTCCTTAGTAAGAATTTTTCTATTCTTATTTATTATTTGAAATAGATTCTCTTCCATTCGTAAATCTCTTAGACCATTAAATGTTTCTTCATCAATCGAATGACTTCAAAAATTACCTCCAGCAGAACATAGATACGATGAATTACCTATACTA------------------------------------------------------------------------------------------------------------------------------------------------------------------------------------------------------------------------------------------------------------------------------------------------------------------------------------------------------------------------------------------------------------------------------------------------------------------------------------------------------------------------------------------------------------------------------------------------------------------------------------------------------------------------------------------------------------------------------------------------------------------------------------------------------------------------------------------------------------------------------------GAGTCATTGGGACT-A-CGC-GATAAACCTA-AAGGCGCAATGAAAGTAA----AGGCC----CGCCT------------CGCG------C-GGGCCGAGGGAGGATGGG--TCCG------T-CCT-AG---GGCGG--GCCCCGCACTCCCGGGGCGTCCCGTTCTCATCGCGAGAAGAGGCGCACCCAGAGCGTACACGCTGGGACCCGAAAGATGGTGAACTATGCCTGGTCAGGACGAAGTCAGGGGAAACCCTGATGGAGGTCCGTAGCGATTCTGACGTGCAAATCGATCGTCGGAACTGGGTATAGGGGCGAAAGACTAATCGAACCTTCTAGTAGCTGGTTCCCTCCGAAGTTTCCCTCAGGATAGCTGGCGCTCGCC-TTT-GCGAGTCTCATTCGGTAAAGCGAATGATTAGAGGCATTGGGGTCGAAACGGCCTCAACCTATTCTCAAACTTTAAATGGGTGAGATCTCCGGCTTGCTTGAAGCATGAA-GCCGCGAGAA--------------AT---AAC---ACGGATCG-AGAGTGCCAAGTGGGCCACTTTTGGTAAGCAGAACTGGCGCTGTGGGATGAACCAAACGCCGAGTTAAAGCGCCAAAATCGACGCTTATGGGACACCATGAAAGGCGTTGGTAACTTAAGACAGCAGGACGGTG--TGCAAACTTTTTTTTCGATAAGAACTCTCAAAAAAAATAACGCTGTTATCCCTAAGGTAATTTAATCTTTTAATCAT--T---A---T-CAATGGATC---ACTTATTCATAAATCAATGG-T----TT---A-T--T--TT-AAAAAAAGTTCATTAAATTTTTTAGTCACCCCAACCAAATA-C--A-AA-A-T-TA-A-TTT---TT-TAAC----TTT-A-AATT-CTT-TTA--C-GC--C----AAA-AA-C--TA-ATT-TTATATAAAACTCTATAGGGTCTTCTCGTCTTTTAAAAACATTTAAGCTTTTTTACTTAAAAATAAAATTCTAA--T-TAAATTA-AAT-TG-AGACAGCCTTTTCCTCGTCCAACCATTCATACCAGTTCTCAATTAAAAAACTAATTATTATGCTACCTTTGCACGATCAAAGTATCGCGGCCATTTAATAA------ATATCATAGGGCAGGTCAGACTTTAAATTA-------------------------------------------------------------------------------------------------------------------------------------------------------------------------------------------------------------------------------------------------------------------------------------------------------------------------------------------------------------------------------------------------------------------------------------------------------------------------------------------------------------------------------------------------------------------------------------------------------------------------------------------------------------------------------------------------------------------------------------------------------------------------------------------------------------------------------------------------------------------------------------------------------------------------------------------------------------------------------------------------------------------------------------------------------------------------------------------------------------------------------------------------------------------------------------------------------------------------------------------------------------------------------------------------------------------------------------------------------------------------------------------------------------------------------------------------------------------------------------------------------------------------------------------------------------------------------------------------------------------------------------------------------------------------------------------------------------------------------------------------------------------------------------------------------------------------------------------------------------------------------------------------------------------------------------------------------------------------------------------------------------------------------------------------------------------------------------------------------------------------------------------------------------------------------------------------------------------------------------------------
	Onthophagus_alcyon	ACGAAAAATAACGATACGGGACTCATCCGAGGCCCCGTAATCGGAATGAGTACACTCTAAACCCTTTAACGAGGATCAATTGGAGGGCAAGTCTGGTGCCAGCAGCCGCGGTAACACCAGCTCCAAAAGCGTATATTAAAGTTGTTGCGGTTAAAAAGCTCGTAGTCGAATTTGTGTCCCGCGCCGCCGGTTCATCGCTCGCGGTGTCAACTGGCGTGTCCGCGGGACGTCCT-GCCGGTGGGCTTAGCTCT-T-------CGGGGCG--GCCCAATTTCAATCCCACCGCGGTGCTCTTTACTGAGTGTCGAGGTGGGCCGGCACGTTTACTTTGAACAAATTAGA-GTGCTTAAAGCAGGCTAAAACATCGCCTGAATACTGTGTGCATGGAATAATGGAATAGGACCTCGGTTCTATTTTGTTGGTTTTCGGAACCCCGAGGTAATGATTAATAGGAACGGATGGGGGCATTCGTATTGCGACGTTAGAGGTGAAATTCTTGGATCGTCGCAAGACGGACAGAAGCGAAAGCATTTGCCAAAAACGTTTTCATTGATCAAGAACGAAAGTTAGAGGTTCGAAGGCGATCAGATACCGCCCTAGTTCTAACCATAAACGATGCCAGCTAGCGATCCG-CCGACGTTCCTCCGATGACTCGGCGGGCAGCTTCCGGGAAACCAAAGCTTTTGGGATCC-GGGGGAAGTATGGTTGCAAAGCTGAAACTTAAAGGAATTGACGGAAGGGCACCACCAGGAGTGGAGCCTGCGGCTTAATTTGACTCAACACGGGAAACCTCACCAGGCCCGGACACCGGAAGG-ATTGACAGATTGAGAGCTATATTTTAATTTTACCTGGATTTGGAATAATTTCGCATATTATTAGTCAAGAAAGAAGAAAAAAAGAAACTTTTGGAACTTTAGGTATAATTTATGCTATAATAGCAATTGGATTACTAGGTTTTATTGTTTGAGCTCATCACATGTTTACAGTAGGAATAGATGTCGACACACGAGCTTATTTTACATCAGCAACAATAATTATTGCAGTTCCAACAGGAATTAAAATTTTTAGATGATTAGCTACTTTTCATGGAGCTCAATTAAATCTTTCTCCATCAACAATTTGATCTTTAGGATTTGTATTTTTATTTACAGTTGGGGGATTAACAGGAGTAGTTTTAGCTAATTCATCTATTGATGTTGTATTACATGATACTTATTATGTTGTAGCTCATTTCCATTATGTCTTATCTATAGGAGCTGTATTTGCTATTATAGCAGGATTTATTCATTGATACCCTTTATTTACAGGATTAACTATAAATCAAAAATTCTTAAAAATTCAATTTTTAATTATATTTATTGGAGTTAATATAACATTTTTCCCTCAACATTTCCTAGGATTAAGAGGAATACCCCGACGGTATTCAGATTATCCTGACGCCTATACAACATGAAATATTATTTCATCCATTGGATCCCTTATTTCATTAATTAGAATTTTTTTATTTTTATTTATTATTTGAGATAGATTTGTATCAATACGAGTAGTTATTGGATCCTTAAGAATATCAACTTCAATTGAATGAATACAAAAATACCCTCCTGCTGAACATAGATACGATGAATTACCTATTTTA------------------------------------------------------------------------------------------------------------------------------------------------------------------------------------------------------------------------------------------------------------------------------------------------------------------------------------------------------------------------------------------------------------------------------------------------------------------------------------------------------------------------------------------------------------------------------------------------------------------------------------------------------------------------------------------------------------------------------------------------------------------------------------------------------------------------------------------------------------------------------------GAGTCATTGGGACT-C-TG---TAAAACCTA-AAGGCGCAATGAAAGTGA----AGGTC----CGCCT------------TGCG------C-GGACCGAGGGAGGATGGG--CCCG------T-TCA-CG---AGCGG--GCCCCGCACTCCCGGGGCGTCTCGTTCTCATCGCGAGATGAGGCGCACCCAGAGCGTACACGCTGGGACCCGAAAGATGGTGAACTATGCCTGGTCAGGACGAAGTCAGGGGAAACCCTGATGGAGGTCCGTAGCGATTCTGACGTGCAAATCGATCGTCGGAACTGGGTATAGGGGCGAAAGACTAATCGAACCTTCTAGTAGCTGGTTCCCTCCGAAGTTTCCCTCAGGATAGCTGGCGCTCGTA--TT-GCGAGTCTCATTCGGTAAAGCGAATGATTAGAGGCATTGGGGTCGAAACGGCCTCAACCTATTCTCAAACTTTAAATGGGTGAGATCTCCGGCTTGCTTAAAGCATGAA-GCCGCGAGATA--------------T---C-------GGATCACCGAGTGCCAAGTGGGCCACTTTTGGTAAGCAGAACTGGCGCTGTGGGATGAACCAAACGCCGAGTTAAAGCGCCAAAATCGACGCTTATGGGATACCATGAAAGGCGTTGGTAACTTAAGACAGC---------GTCGCAAACTTTTTTTTCGATAAGAACTCTCAAAAAAAATTACGCTGTTATCCCTAAGGTAATTTAATCTTTTAATCAT--AT--A---A-TTATGGATC---AATTAATCATTTATCAATGT-A----AA---ATA--A--ATAAAAAAAAGTTCATTTAATTTTTCAATCACCCCAACCAAATA-T--T-TA-A-T-TA-C-CAA-T-CT-TAAA----ATT-A-AATT-CTT-AAA--C-TA--AAA--AAT-AA-A--TA-ATT-AAATATAAAACTCTATAGGGTCTTCTCGTCTTTTAAATTTATTTAAGCTTTTTTACTTAAAAATAAAATTCTAA-TT-AAAATTA-AAT-TG-AGACAGTCTTTTTCTCGTTCGACCTTTCATACCAGTTCCCAATTAAAAAACTAATTATTATGCTACCTTTGCACGATCAAATTATCGCGGCCATTTAATAA--AACCTTATCATAGGGCAGGTCAGACTTTATATTATAATCAAAAAGACATG---------------------------------------------------------------------------------------------------------------------------------------------------------------------------------------------------------------------------------------------------------------------------------------------------------------------------------------------------------------------------------------------------------------------------------------------------------------------------------------------------------------------------------------------------------------------------------------------------------------------------------------------------------------------------------------------------------------------------------------------------------------------------------------------------------------------------------------------------------------------------------------------------------------------------------------------------------------------------------------------------------------------------------------------------------------------------------------------------------------------------------------------------------------------------------------------------------------------------------------------------------------------------------------------------------------------------------------------------------------------------------------------------------------------------------------------------------------------------------------------------------------------------------------------------------------------------------------------------------------------------------------------------------------------------------------------------------------------------------------------------------------------------------------------------------------------------------------------------------------------------------------------------------------------------------------------------------------------------------------------------------------------------------------------------------------------------------------------------------------------------------------------------------------------------------------------------------------------------------
	Ignambia_fascicularis	ACGAAAAATAACGATACGGGACTCATCCGAGGCCCCGTAATCGGAATGAGTACACTCTAAACCCTTTAACGAGGATCAATTGGAGGGCAAGTCTGGTGCCAGCAGCCGCGGTAATTCCAGCTCCAATAGCGTATATTAAAGTTGTTGCGGTTAAAAAGCTCGTAGTCGAATTTGTGTCCCGCGCCGCCGGTTCATCGCTCGCGGTGTCAACTGGCGTGTCCGCGGGACGTCCT-GCCGGTGGGCTAAACCCC-CT----CGCGGGGCC--GCCCAATCTCAATCCCACCGCGGTGCTCTTGACTGAGTGTCGAGGTGGGCCGGCACGTTTACTTTGAACAAATTAGA-GTGCTTAAAGCAGGCTAAAACATCGCCTGAATACTGTGTGCATGGAATAATGGAATAGGACCTCGGTTCTATTTTGTTGGTTTTCGGAACCCCGAGGTAATGATTAATAGGAACGGATGGGGGCATTCGTATTGCGACGTTAGAGGTGAAATTCTTGGATCGTCGCAAGACGGACAGAAGCGAAAGCATTTGCCAAAAACGCTTTCATTGATCAAGAACGAAAGTTAGAGGTTCGAAGGCGATCAGATACCGCCCTAGTTCTAACCATAAACGATGCCAGCTAGCGATCCG-CCGACGTTCCTCCGATGACTCGGCGGGCAGCTTCCGGGAAACCAAAGCTTTTGGGTTCC-GGGGGAAGTATGGTTGCAAAGCTGAAACTTAAAGGAATTGACGGAAGGGCACCACCAGGAGTGGAGCCTGCGGCTTAATTTGACTCAACACGGGAAACCTCACCAGGCCCGGACACCGGAAGG-ATTGACAGATTGAGAGC---------------------TTTGGAATAATCTCCCATATTATTAGTCAAGAAAGAAGAAAAAAAGAAACTTTTGGTACCTTAGGAATAATCTATGCTATAATAGCAATTGGATTATTAGGATTTATTGTATGAGCTCATCATATATTCACAGTAGGAATAGATGTTGATACTCGAGCATATTTTACCTCTGCCACTATAATTATTGCTATTCCTACAGGAATTAAAATTTTCAGATGATTAGCTACTTTACATGGAAGTCAACTTAACTATTCTCCTTCATTAATTTGAGCTCTAGGATTTGTATTTTTATTTACAATAGGTGGATTAACAGGTGTTATTTTAGCAAATTCTTCTATCGATATTGTATTACATGATACTTATTATGTTGTAGCTCATTTTCATTATGTTTTATCTATAGGTGCAGTATTTGCTATTATAGCAGGATTCATTCATTGATTTCCTTTATTTACAGGATTAATTATAAATTCTAAATTATTAAAAATTCAATTTCTAATCATATTTATTGGAGTTAATATAACATTCTTTCCACAACATTTTTTAGGATTAAGTGGAATACCTCGACGCTATTCTGACTACCCTGATGCCTACATAACATGAAATATTATTTCATCAATTGGATCATTAATTTCATTAGTAAGAATCCTATTATTTTTATTTATTATTTGAGATGCTTTTGTATCAATACGAAAATCTATTAGAACTCTAAGAATAACTACCTCAATTGAATGATTACAATTAATACCCCCTGCAGAACATAGTTAT------------------------------------------------------------------------------------------------------------------------------------------------------------------------------------------------------------------------------------------------------------------------------------------------------------------------------------------------------------------------------------------------------------------------------------------------------------------------------------------------------------------------------------------------------------------------------------------------------------------------------------------------------------------------------------------------------------------------------------------------------------------------------------------------------------------------------------------------------------------------------------------------------GAGTCATTGGGACT-C-AG---TTAAACCTA-AAGGCGCAATGAAAGTAA----AGGTC----CGCCG------------AGCG------C-GGACCGAGGGAGGACGGG--CCCG------T-CCA-CG---GTCGG--GCCCCGCACTCCCGGGGCGTCTCGCTCTCATCGCGAGAAGAGGCGCACCCAGAGCGTACACGCTGGGACCCGAAAGATGGTGAACTATGCCTGGTCAGGACGAAGTCAGGGGAAACCCTGATGGAGGTCCGTAGCGATTCTGACGTGCAAATCGATCGTCGGAACTGGGTATAGGGGCGAAAGACTAATCGAACCTTCTAGTAGCTGGTTCCCTCCGAAGTTTCCCTCAGGATAGCTGGCGCTCGCC-TTT-GCGAGTCTCATTCGGTAAAGCGAATGATTAGAGGCATTGGGGTCGAAACGGCCTCAACCTATTCTCAAACTTTAAATGGGTGAGATCTCCGGCTTGCTTAAAGCATGAA-GCCGCGAGAT--------------AT---C-------GGATCACAGAGTGCCAAGTGGGCCACTTTTGGTAAGCAGAACTGGCGCTGTGGGATGAACCAAACGCCGAGTTAAAGCGCCCAAATCGACGCTTATGGGATACCATGAAAGGCGTTGGTAACTTAAGACAGCAGGACGGTGGTCGCAAACTTTTTTTTCGATAAGAACTCTCAAAAAAAATAACGCTGTTATCCCTAAGGTAATTTATTCTTATAATCAT--A---AACAT-ATATGGATC---ATTTATTCATAAATTAATGT-T----TT---T-A--T--TT-AAAAAAAGTTATTTAAATTTTTCAATCACCCCAATTAAATA-T--T-AA-T-T-AA-T-ATA-A-CT-AAAC----CTA-A-AATA-CTT-TAA--T-TC--TTA--AAA-AT-A--TTAAAA-TAATATTAAACTCTATAGGGTCTTCTCGTCTTTTAAAATTATTTAAGCTTTTTTACTCAAAAATAAAATTCTAA-TC-CAAATTA-AAT-TG-AGACAGTATTTTTCTCGTCCAACCATTCATACCAGTTCCCAATTAAAAAACTAATTATTATGCTACCTTTGCACGGTCAAAATACCGCGGCCATTTAAA---------ATTCATAGGGCAGGTTAGACTTTAAATTATAATCAAAAAGACATG---------------------------------------------------------------------------------------------------------------------------------------------------------------------------------------------------------------------------------------------------------------------------------------------------------------------------------------------------------------------------------------------------------------------------------------------------------------------------------------------------------------------------------------------------------------------------------------------------------------------------------------------------------------------------------------------------------------------------------------------------------------------------------------------------------------------------------------------------------------------------------------------------------------------------------------------------------------------------------------------------------------------------------------------------------------------------------------------------------------------------------------------------------------------------------------------------------------------------------------------------------------------------------------------------------------------------------------------------------------------------------------------------------------------------------------------------------------------------------------------------------------------------------------------------------------------------------------------------------------------------------------------------------------------------------------------------------------------------------------------------------------------------------------------------------------------------------------------------------------------------------------------------------------------------------------------------------------------------------------------------------------------------------------------------------------------------------------------------------------------------------------------------------------------------------------------------------------------------------
	Kheper_nigroaeneus-2-1	ACGAAAAATAACGATACGGGACTCATCCGAGGCCCCGTAATCGGAATGAGTACACTCTAAACCCTTTAACGAGGATCAATTGGAGGGCAAGTCTGGTGCCAGCAGCCGCGGTAATTCCAGCTCCAATAGCGTATATTAAAGTTGTTGCGGTTAAAAAGCTCGTAGTCGAATTTGTGTCCCGCGCCGCCGGTTCATCGCTCGCGGTGTCAACTGGCGTGTCCGCGGGACGTCCT-GCCGGTGGGCTTAGCCCC-T-------GCGGGCG--GCCCAATCTCAATCCCACCGCGGTGCTCTTCACTGAGTGTCGAGGTGGGCCGGCACGTTTACTTTGAACAAATTAGA-GTGCTTAAAGCAGGCTAAAACATCGCCTGAATACTGTGTGCATGGAATAATGGAATAGGACCTCGGTTCTATTTTGTTGGTTTTCGGAACCCCGAGGTAATGATTAATAGGAACGGATGGGGGCATTCGTATTGCGACGTTAGAGGTGAAATTCTTGGATCGTCGCAAGACGGACAGAAGCGAAAGCATTTGCCAAAAACGCTTTCATTGATCAAGAACGAAAGTTAGAGGTTCGAAGGCGATCAGATACCGCCCTAGTTCTAACCATAAACGATGCCAGCTAGCGATCCG-CCGACGTTCCTCCGATGACTCGGCGGGCAGCTTCCGGGAAACCAAAGCTTTTGGGTTCC-GGGGGAAGTATGGTTGCAAAGCTGAAACTTAAAGGAATTGACGGAAGGGCACCACCAGGAGTGGAGCCTGCGGCTTAATTTGACTCAACACGGGAAACCTCACCAGGCCCGGACACCGGAAGG-ATTGACAGATTGAGAGC-------TAATTTTACCAGGTTTTGGTATAATTTCACATATTATTAGACAAGAAAGAAGAAAAAAAGAAACTTTTGGTACTTTAGGTATAATTTATGCTATAATAACAATTGGTTTATTAGGATTTATTGTTTGAGCACATCATATATTTACAGTAGGAATAGATGTAGATACTCGAGCTTATTTCACTTCTGCAACAATAATTATTGCTGTACCCACAGGTATTAAAATTTTTAGATGATTAGCCACATTTCATGGAACTCAAATTAATTATTCACCTTCATTAATTTGAGCTTTAGGGTTCGTATTTTTATTTACTGTTGGTGGATTAACTGGAGTAATTTTAGCTAATTCATCAATTGATATTGTATTACATGATACTTATTATGTAGTTGCTCATTTTCATTATGTTCTTTCTATAGGAGCTGTATTTGCAATTATAGCAGGATTTGTCCATTGATTTCCTTTATTCACTGGACTAACTATAAATTTAAAATTTCTAAAAATTCAATTTTTAATAATATTTATTGGTGTAAACATAACTTTTTTTCCTCAACATTTTCTAGGATTAAGTGGAATACCTCGTCGATATTCAGACTACCCTGATGCATACTTAACTTGAAATATAGTATCTTCTATTGGATCATTAATTTCATTAACTAGAATTTTTATATTTTTATTTATTATTTGAGAAAGATTTACTTCTATACGAAAATCAATCATCCCTTTAAGAACAAACTCATCTATTGAGTGATTTCAATTAATACCCCCTTCAGAACATAGATATAGAGAATTACCTATATTA------------------------------------------------------------------------------------------------------------------------------------------------------------------------------------------------------------------------------------------------------------------------------------------------------------------------------------------------------------------------------------------------------------------------------------------------------------------------------------------------------------------------------------------------------------------------------------------------------------------------------------------------------------------------------------------------------------------------------------------------------------------------------------------------------------------------------------------------------------------------------------GAGTCATTGGGACT-C-TA---CTAAACCAA-AAGGCGCAATGAAAGTAA----AGGTC----CGCCT------------CGCG------C-GGACCGAGGGAGGATGGG--CCCG------T-CCG-CG---GACGG--GTGCCGCACTCCCGGGGCGTCTCGTTCTCATCGCGAGAAGAGGCGCACCCAGAGCGTACACGCTGGGACCCGAAAGATGGTGAACTATGCCTGGTCAGGACGAAGTCAGGGGAAACCCTGATGGAGGTCCGTAGCGATTCTGACGTGCAAATCGATCGTCGGAACTGGGTATAGGGGCGAAAGACTAATCGAACCTTCTAGTAGCTGGTTCCCTCCGAAGTTTCCCTCAGGATAGCTGGCGCTCGCC-TTT-GCGAGTCTCATTCGGTAAAGCGAATGATTAGAGGCATTGGGGTCGAAACGGCCTCAACCTATTCTCAAACTTTAAATGGGTGAGATCTCCGGCTTGCTTGAAGCATGAA-GCCGCGAGAG--------------AT---C-------GGATCACAGAGTGCCAAGTGGGCCACTTTTGGTAAGCAGAACTGGCGCTGTGGGATGAACCAAACGCCGAGTTAAAGCGCCCAAATCGACGCTTATGGGATACCATGAAAGGCGTTGGTAACTTAAGACAGCAGGACGGTG-------------TTTTCGATAAGAACTCTAAAAAAAAATAACGCTGTTATCCCTAAGGTAATTTAATCTTATAATCAT--AA--A---A-TTATGGATC---ACTTAATCATAAATTAATGT-T----TT--AA-A--T--AT-AAAAAAAGTTCATTAAATTTCTCAGTTGCCCCAACTAAATA-T--T-AT-A-A-TA-A-ATA-C-TT-AAAT----TAT-A-TATA-CTT-AAA--T-AT--CCA--AAT-AT-T--TA-ATA-TAATATAAAATTCTATAGGGTCTTCTCGTCTTTTAAAATAATTTAAGCTTTTTTACTTAAAAATAAAATTCTAA-TT-TAAATTA-AAT-TG-AGACAGTATTTTCTTCGTCAAACCTTTCATTCCAGTTCTCAATTAAAAAACTAATGATTATGCTACCTTTGCACGGTCAAAATACCGCAGCCATTTAAAAA-----ATATTCATAGGGCAGGCCAGACTTTAAATTATTATCAAAAAGCCATG---------------------------------------------------------------------------------------------------------------------------------------------------------------------------------------------------------------------------------------------------------------------------------------------------------------------------------------------------------------------------------------------------------------------------------------------------------------------------------------------------------------------------------------------------------------------------------------------------------------------------------------------------------------------------------------------------------------------------------------------------------------------------------------------------------------------------------------------------------------------------------------------------------------------------------------------------------------------------------------------------------------------------------------------------------------------------------------------------------------------------------------------------------------------------------------------------------------------------------------------------------------------------------------------------------------------------------------------------------------------------------------------------------------------------------------------------------------------------------------------------------------------------------------------------------------------------------------------------------------------------------------------------------------------------------------------------------------------------------------------------------------------------------------------------------------------------------------------------------------------------------------------------------------------------------------------------------------------------------------------------------------------------------------------------------------------------------------------------------------------------------------------------------------------------------------------------------------------------------
	Lepanus_ustulatus	ACGAAAAATAACGATACGGGACTCATCCGAGGCCCCGTAATCGGAATGAGTACACTCTAAACCCTTTAACGAGGATCAATTGGAGGGCAAGTCTGGTGCCAGCAGCCGCGGTAATTCCAGCTCCAATAGCGTATATTAAAGTTGTTGCGGTTAAAAAGCTCGTAGTCGAATTTGTGTCCCGCGCCGCCGGTTCATCGCTCGCGGTGTCAACTGGCGTGTCCGCGGGACGTCCT-GCCGGTGGGCTTAGCCCC-CC------GTGGGCG--GCCCAATCTCAATCCCACCGCGGTGCTCTTCACTGAGTGTCGAGGTGGGCCGGCACGTTTACTTTGAACAAATTAGA-GTGCTTAAAGCAGGCTAAAACATCGCCTGAATACTGTGTGCATGGAATAATGGAATAGGACCTCGGTTCTATTTTGTTGGTTTTCGGAACCCCGAGGTAATGATTAATAGGAACGGATGGGGGCATTCGTATTGCGACGTTAGAGGTGAAATTCTTGGATCGTCGCAAGACGGACAGAAGCGAAAGCATTTGCCAAAAACGCTTTCATTGATCAAGAACGAAAGTTAGAGGTTCGAAGGCGATCAGATACCGCCCTAGTTCTAACCATAAACGATGCCAGCTAGCGATCCG-CCGACGTTCCTCCGATGACTCGGCGGGCAGCTTCCGGGAAACCAAAGCTTTTGGGTTCC-GGGGGAAGTATGGTTGCAAAGCTGAAACTTAAAGGAATTGACGGAAGGGCACCACCAGGAGTGGAGCCTGCGGCTTAACTTGACTCAACACGGGAAACCTCACCAGGCCCGGACACCGGAAGG-ATTGACAGATTGAGAGC------------------------------------------------------------------------------------------------------------------------------------------------------------------------------------------------------------------------------------------------------------------------------------------------------------------------------------------------------------------------------------------------------------------------------------------------------------------------------------------------------------------------------------------------------------------------------------------------------------------------------------------------------------------------------------------------------------------------------------------------------------------------------------------------------------------------------------------------------------------------------------------------------------------------------------------------------------------------------------------------------------------------------------------------------------------------------------------------------------------------------------------------------------------------------------------------------------------------------------------------------------------------------------------------------------------------------------------------------------------------------------------------------------------------------------------------------------------------------------------------------------------------------------------------------------------------------------------------------------------------------------------------------------------------------------------------------------------------GAGTCATTGGGACT-C-TA---TTAAACCTA-AAGGCGCAATGAAAGTAA----AGGTC----GGCCT------------CGCG------C-AGACCGAGGGAGGATGGG--CCCG------T-TCA-CG---GGCGG--GCCCCGCACTCCCGGGGCGTCTCGTTCTCATCGCGAGAGGAGGCGCACCCAGAGCGTACACGCTGGGACCCGAAAGATGGTGAACTATGCCTGGTCAGGACGAAGTCAGGGGAAACCCTGATGGAGGTCCGTAGCGATTCTGACGTGCAAATCGATCGTCGGAACTGGGTATAGGGGCGAAAGACTAATCGAACCTTCTAGTAGCTGGTTCCCTCCGAAGTTTCCCTCAGGATAGCTGGCGCTCGCC-TTT-GCGAGTCTCATTCGGTAAAGCGAATGATTAGAGGCATTGGGGTCGAAACGGCCTCAACCTATTCTCAAACTTTAAATGGGTGAGATCTCCGGCTTGCTTAAAGCATGAA-GCCGCGAGAT--------------AT---C-------GGATCACAGAGTGCCAAGTGGGCCACTTTTGGTAAGCAGAACTGGCGCTGTGGGATGAACCAAACGCAGAGTTAAAGCGCCAAAATCGACGCTTATGGGATACCATGAAAGGCGTTGGTAACTTAAGACAGCAGGACGGTG--------------------------------------------------------------------------------------------------------------------------------------------------------------------------------------------------------------------------------------------------------------------------------------------------------------------------------------------------------------------------------------------------------------------------------------------------------------------------------------------------------------------------------------------------------------------------------------------------------------------------------------------------------------------------------------------------------------------------------------------------------------------------------------------------------------------------------------------------------------------------------------------------------------------------------------------------------------------------------------------------------------------------------------------------------------------------------------------------------------------------------------------------------------------------------------------------------------------------------------------------------------------------------------------------------------------------------------------------------------------------------------------------------------------------------------------------------------------------------------------------------------------------------------------------------------------------------------------------------------------------------------------------------------------------------------------------------------------------------------------------------------------------------------------------------------------------------------------------------------------------------------------------------------------------------------------------------------------------------------------------------------------------------------------------------------------------------------------------------------------------------------------------------------------------------------------------------------------------------------------------------------------------------------------------------------------------------------------------------------------------------------------------------------------------------------------------------------------------------------------------------------------------------------------------------------------------------------------------------------------------------------------------------------------------------------------------------------------------------------------------------------------
	Megathoposoma_candezei	ACGAAAAATAACGATACGGGACTCATCCGAGGCCCCGTAATCGGAATGAGTACACTCTAAACCCTTTAACGAGGATCAATTGGAGGGCAAGTCTGGTGCCAGCAGCCGCGGTAATTCCAGCTCCAATAGCGTATATTAAAGTTGTTGCGGTTAAAAAGCTCGTAGTCGAATTTGTGTCTCGCGCCGCCGGTTCATCGCTCGCGGTGTCAACTGGCGTGTCCGCGGGACGTCCT-GCCGGTGGGCTTAGCTCC-G------TGCGGGCG--GCCCAATCTCAATCCCACCGCGGTGCTCTTCACTGAGTGTCGAGGCGGGCCGGCACGTTTACTTTGAACAAATTAGA-GTGCTTAAAGCAGGCTAAAATATCGCCTGAATACTG-GTGCATGGAATAATGGAATAGGACCTCGGTTCTATTTTGTTGGTTTTCGGAACCCCGAGGTAATGATTAATAGGAACGGATGGGGGCATTCGTATTGCGACGTTAGAGGTGAAATTCTTGGATCGTCGCAAGACGGACAGAAGCGAAAGCATTTGCCAAAAACGCTTTCATTGATCAAGAACGAAAGTTAGAGGTTCGAAGGCGATCAGATACCGCCCTAGTTCTAACCATAAACGATGCCAGCTAGCGATCCGCCCGACGTTCCTCCGATGACTCGGCGGGCAGCTTCCGGGAAACCAAAGCTTTTGGGTTCC-GGGGGAAGTATGGTTGCAAAGCTGAAACTTAAAGGAATTGACGGAAGGGCACCACCAGGAGTGGAGCCTGCGGCTTAATTTGACTCAACACGGGAAACCTCACCAGGCCCGGACACCGGAAGG-ATTGACAGATTGAGAGC-----TTTAATTTTACCAGGATTTGGAATAATTTCTCATATTATTAGACAAGAAAGAAGAAAAAAAGAAACATTTGGAACATTAGGAATAATTTATGCAATAATAGCAATTGGATTATTAGGATTTATTGTATGAGCTCATCATATATTTACAATTGGAATAGATGTTGATACACGAGCTTATTTCACTTCAGCAACTATAATTATTGCCGTACCTACAGGTATTAAAATTTTTAGTTGATTAGCTACTTTACATGGAACACAATTAAATTATTCTCCATCACTAATTTGAGCTTTAGGATTCGTTTTTTTATTTACTGTTGGAGGGTTAACAGGTGTAATTTTAGCTAATTCATCTATTGATATTGTTCTACATGATACATATTATGTTGTAGCTCATTTTCATTATGTTTTATCAATAGGTGCAGTTTTTGCTATTATAGCAGGATTTATTCATTGATTTCCTTTATTTACAGGTTTAACTATAAATACTAAATTTTTAAAAATTCAATTTTTAATTATATTTATTGGAGTTAATATAACTTTTTTCCCCCAACATTTTCTTGGATTAAGAGGTATACCTCGACGTTATTCTGATTATCCAGATGCTTATATAACATGAAATGTAATTTCTTCTATTGGTTCTTTAATTTCACTAATTAGTATTTTATTATTCTTATTTATTATTTGAGATAGATTTTCATCTTTACGTAAATCAATTTTAACTATAAATATAAATACATCAATTGAATGATTACAATCTTTACCTCCTGCTGAACATAGATACGCAGAATTACCTATTTTA------------------------------------------------------------------------------------------------------------------------------------------------------------------------------------------------------------------------------------------------------------------------------------------------------------------------------------------------------------------------------------------------------------------------------------------------------------------------------------------------------------------------------------------------------------------------------------------------------------------------------------------------------------------------------------------------------------------------------------------------------------------------------------------------------------------------------------------------------------------------------------GAGTCATTGGGACT-A-AA---CAAAACCTA-AAGGCGCAATGAAAGTAA----AGGTC----CGCCC------------CGCG------C-GGACCGAGGGAGGATGGG--CCCG------C-CTT-GG---TGCGG--GCCCCGCACTCCCGGGGCGTCTCGCCCTCATCGCGAGGAGAGGCGCACCCAGAGCGTACACGCTGGGACCCGAAAGATGGTGAACTATGCCTGGTCAGGACGAAGTCAGGGGAAACCCTGATGGAGGTCCGTAGCGATTCTGACGTGCAAATCGATCGTCGGAACTGGGTATAGGGGCGAAAGACTAATCGAACCTTCTAGTAGCTGGTTCCCTCCGAAGTTTCCCTCAGGATAGCTGGCGCTCGCC--TT-GCGAGTCTCATTCGGTAAAGCGAATGATTAGAGGCATTGGGGTCGAAACGGCCTCAACCTATTCTCAAACTTTAAATGGGTGAGATCTCCGGCTTGCTTAAAGCGTGAA-GCCGCGAGAT--------------AT---C-------GGATCACCGAGTGCCAAGTGGGCCACTTTTGGTAAGCAGAACTGGCGCTGTGGGATGAACCAAACGCCGAGTTAAAGCGCCTAAATCGACGCTTATGGGATACCATGAAAGGCGT--------------------------GTCGCAAACTTTTTTTTCGATTAGAACTCTTAAAAAAAATTACGCTGTTATCCCTAAGGTAATTTAATCTTTTAATCAT--A---A---C-ATATGGATC---AATTACTCATAAATTAATGG-T--CAAT---T-T--T--TT-AAAAAAAGTTATTTTAATTTTTCAATCACCCCAATTAAATA-T--A-AT-A-T-AA-T-ATT-A-AATAAAT----CTT-A-AATACCTT-TAA--T-TT--TTA--TAT-AA-T--TT-TAA-TTATATAAAACTCTATAGGGTCTTCTCGTCTTTTAAAAATATTTAAGCTTTCTTACTTAAAAATAAAATTCTAA-CT-TAAATTA-AAT-TG-AGACAGTATTTATCTCGTCCAACCTTTCATACCAGTTCCCAATTAAAAAACTAATTATTATGCTACCTTTGCACGGTCAAACTACCGCAGCCATTTAAACAC-TAATGATTCATAGGGCAGGTTAGACTTTAAATTATTATCAAAAAGACATG---------------------------------------------------------------------------------------------------------------------------------------------------------------------------------------------------------------------------------------------------------------------------------------------------------------------------------------------------------------------------------------------------------------------------------------------------------------------------------------------------------------------------------------------------------------------------------------------------------------------------------------------------------------------------------------------------------------------------------------------------------------------------------------------------------------------------------------------------------------------------------------------------------------------------------------------------------------------------------------------------------------------------------------------------------------------------------------------------------------------------------------------------------------------------------------------------------------------------------------------------------------------------------------------------------------------------------------------------------------------------------------------------------------------------------------------------------------------------------------------------------------------------------------------------------------------------------------------------------------------------------------------------------------------------------------------------------------------------------------------------------------------------------------------------------------------------------------------------------------------------------------------------------------------------------------------------------------------------------------------------------------------------------------------------------------------------------------------------------------------------------------------------------------------------------------------------------------------------------
	Metacatharsius_opacus	ACGAAAAATAACGATACGGGACTCATCCGAGGCCCCGTAATCGGAATGAGTACACTCTAAACCCTTTAACGAGGATCAATTGGAGGGCAAGTCTGGTGCCAGCAGCCGCGGTAACACCAGCTCCAAAAGCGTATATTAAAGTTGTTGCGGTTAAAAAGCTCGTAGTCGAATTTGTGTCCCGCGCCGCCGGTTCATCGCTCGCGGTGTCAACTGGCGTGTCCGCGGGACGTCCT-GCCGGTGGGCTTAGCCCG-C-------TCGGGCG--GCCCAATCTCAATCCCACCGCGGTGCTCTTCACTGAGTGTCGAGGTGGGCCGGCACGTTTACTTTGAACAAATTAGA-GTGCTTAAAGCAGGCTAAAACATCGCCTGAATACTGTGTGCATGGAATAATGGAATAGGACCTCGGTTCTATTTTGTTGGTTTTCGGAACCCCGAGGTAATGATTAATAGGAACGGATGGGGGCATTCGTATTGCGACGTTAGAGGTGAAATTCTTGGATCGTCGCAAGACGGACAGAAGCGAAAGCATTTGCCAAAAACGCTTTCATTGATCAAGAACGAAAGTTAGAGGTTCGAAGGCGATCAGATACCGCCCTAGTTCTAACCATAAACGATGCCAGCTAGCGATCCG-CCGACGTTCCTCCGATGACTCGGCGGGCAGCTTCCGGGAAACCAAAGCTTTTGGGTTCC-GGGGGAAGTATGGTTGCAAAGCTGAAACTTAAAGGAATTGACGGAAGGGCACCACCAGGAGTGGAGCCTGCGGCTTAATTTGACTCAACACGGGAAACCTCACCAGGCCCGGACACCGGAAGG-ATTGACAGATTGAGAGCTATATTTTAATTTTACCAGGATTTGGAATAATTTCCCATATTATTAGACAAGAAAGAAGAAAAAAGGAAACTTTTGGAACTTTAGGAATAATTTATGCCATAATAGCAATTGGTTTATTAGGATTTATTGTTTGAGCTCATCATATATTTACTGTAGGTATAGACGTAGATACTCGAGCATATTTTACTTCAGCAACAATAATTATTGCTGTACCAACTGGAATTAAAATTTTTAGATGATTAGCCACATTACATGGAACACAATTAAATTATTCACCATCATTAATTTGAGCTCTAGGATTTGTCTTTTTATTTACAGTTGGGGGATTAACAGGAGTAGTTTTAGCTAATTCTTCTATTGATATTGTTTTACATGATACATATTATGTAGTAGCACATTTCCATTATGTATTATCTATAGGAGCTGTATTTGCAATTATAGCAGGATTTATTCATTGATTCCCTTTATTTACTGGATTGACTATAAATTCTAAATTCTTAAAAATTCAATTTGTAATTATATTTATTGGAGTTAATATAACCTTTTTCCCTCAACATTTTTTAGGCTTAGCTGGTATACCTCGACGTTATTCAGATTATCCAGATGCTTATTTAACTTGAAATGTTATTTCTTCTATTGGTTCATTAATTTCTTTAATTAGAATTTTTCTATTTTTATTTATTATTTGAGATAGCTTTGTTTCTATACGAAAATCAATTGGAACTTTAAGAATATCTTCATCAATTGAATGATTACAATCAATACCACCAGCAGAACATAGATATGCTGAAATTCCTATAT--------------------------------------------------------------------------------------------------------------------------------------------------------------------------------------------------------------------------------------------------------------------------------------------------------------------------------------------------------------------------------------------------------------------------------------------------------------------------------------------------------------------------------------------------------------------------------------------------------------------------------------------------------------------------------------------------------------------------------------------------------------------------------------------------------------------------------------------------------------------------------------GAGTCATTGGGACT-C-TG---ATAAACCTA-AAGGCGCAATGAAAGTAA----AGGTA----CGCCT------------AGCG------C-GGACCTAGGGAGGATGGG--TCGG------C-ATA-CG---AACCT--TCCCCGCACTCCCGGGGCGTCTCGTTCTCATCGCGAGAAGGGGCGCACCAAGAGCGTACACGCTGGGACCCGAAAGATGGTGAACTATGCCTGGTCAGGACGAAGTCAGGGGAAACCCTGATGGAGGTCCGTAGCGATTCTGACGTGCAAATCGATCGTCGGAACTGGGTATAGGGGCGAAAGACTAATCGAACCTTCTAGTAGCTGGTTCCCTCCGAAGTTTCCCTCAGGATAGCTGGCGCTCGCG--TT-GCGAGTCTCATTCGGTAAAGCGAATGATTAGAGGCATTGGGGTCGAAACGGCCTCAACCTATTCTCAAACTTTAAATGGGTGAGATCTCCGGCTTGCTTGAACGGTGAA-GCCGCGAGAG--------------AT---C-------GGATCACTGAGTGCCAAGTGGGCCACTTTTGGTAAGCAGAACTGGCGCTGTGGGATGAACCAAACGCCGAGTTAAAGCGCCCAAATCGACGCTTATGGGATACCATGAAAGGCGTTGGTAACTTAAGACAGCAGGACGGTGGTCGCAAACTTTTTTTTCGATAAGAACTCT-AAAAAAAATTACGCTGTTATCCCTAAGGTAATTTAATCTTATAATCAT--T---A---A-TAATGGATC---ACTTATTCATAAATCAATGG-T----TT---A-A--T--AT-AAAAAAAGTTTTTTTAATTTTTTAATCACCCCAACTAAATA-C--A-AA-T-A-AT-A-ATA-T-TT-AAAT----CTA-A-AATT-CTT-TAA--C-TT--TCA--AAT-AT-T--AA-AAT-TTATATAAAACTCTATAGGGTCTTCTCGTCTTTTAAATATATTTAAGCTTTTTTACTTAAAAATAAAATTCTAA-TT-AAATTTA-GAT-TG-AGACAGTCTTTTTCTCGTTCGACCTTTCATTCCAGTTCCCAATTAAAAAACTAATTATTATGCTACCTTTGCACGATCAGGGTATCGCAGCCATTTAAG--------TACTCATAGGGCAGGTCAGACTTTAAATTATAATCAAAAAGACATG---------------------------------------------------------------------------------------------------------------------------------------------------------------------------------------------------------------------------------------------------------------------------------------------------------------------------------------------------------------------------------------------------------------------------------------------------------------------------------------------------------------------------------------------------------------------------------------------------------------------------------------------------------------------------------------------------------------------------------------------------------------------------------------------------------------------------------------------------------------------------------------------------------------------------------------------------------------------------------------------------------------------------------------------------------------------------------------------------------------------------------------------------------------------------------------------------------------------------------------------------------------------------------------------------------------------------------------------------------------------------------------------------------------------------------------------------------------------------------------------------------------------------------------------------------------------------------------------------------------------------------------------------------------------------------------------------------------------------------------------------------------------------------------------------------------------------------------------------------------------------------------------------------------------------------------------------------------------------------------------------------------------------------------------------------------------------------------------------------------------------------------------------------------------------------------------------------------------------------
	Milichus_apicalis	ACGAAAAATAACGATACGGGACTCATCCGAGGCCCCGTAATCGGAATGAGTACACTCTAAACCCTTTAACGAGGATCAATTGGAGGGCAAGTCTGGTGCCAGCAGCCGCGGTAACACCAGCTCCAAAAGCGTATATTAAAGTTGTTGCGGTTAAAAAGCTCGTAGTCGAATTTGTGTCCCGCGCCGCCGGTTCATCGCTCGCGGTGTCAACTGGCGTGTCCGCGGGACGTCCT-GCCGGTGGGCTTAGCTCT-T-------CGGGGCG--GCCCAATTTCAATCCCACCGCGGTGCTCTTTACTGAGTGTCGAGGTGGGCCGGCACGTTTACTTTGAACAAATTAGA-GTGCTTAAAGCAGGCTAAAACATCGCCTGAATACTGTGTGCATGGAATAATGGAATAGGACCTCGGTTCTATTTTGTTGGTTTTCGGAACCCCGAGGTAATGATTAATAGGAACGGATGGGGGCATTCGTATTGCGACGTTAGAGGTGAAATTCTTGGATCGTCGCAAGACGGACAGAAGCGAAAGCATTTGCCAAAAACGCTTTCATTGATCAAGAACGAAAGTTAGAGGTTCGAAGGCGATCAGATACCGCCCTAGTTCTAACCATAAACGATGCCAGCTAGCGATCCG-CCGACGTTCCTCCGATGACTCGGCGGGCAGCTTCCGGGAAACCAAAGCTTTTGGGATCC-GGGGGAAGTATGGTTGCAAAGCTGAAACTTAAAGGAATTGACGGAAGGGCACCACCAGGAGTGGAGCCTGCGGCTTAATTTGACTCAACACGGGAAACCTCACCAGGCCCGGACACCGGAAGG-ATTGACAGATTGAGAGCTATATTTTAATTCTACCTGGATTTGGTATAATTTCCCATATTATTAGACAAGAAAGAAGAAAAAAAGAAACTTTTGGTACTTTAGGAATAATTTATGCTATAATAGCTATTGGATTATTAGGATTTATTGTCTGAGCTCACCATATATTTACTGTTGGAATAGACGTAGATACTCGAGCATATTTTACTTCAGCTACAATAATTATTGCTGTTCCTACAGGAATTAAAATTTTTAGATGATTAGCTACTCTTCATGGCGCTCAATTAAATTTTTCTCCTTCTACAATTTGATCTCTTGGATTTGTTTTCTTATTTACTGTTGGAGGTTTAACAGGAGTAATTTTAGCTAACTCTTCCTTAGATATTGTTCTTCATGATACTTATTATGTTGTAGCCCATTTTCATTATGTATTATCTATAGGAGCTGTATTTGCTATTATAGCCGGATTTGTTCATTGATTCCCTTTATTTACAGGATTAGTTATAAATCAAAAATATTTAAAAATTCAATTTTTAATTATGTTTATTGGAGTCAATATAACTTTTTTTCCTCAACATTTTTTAGGTTTAAGAGGGATACCTCGACGATATTCAGATTATCCTGACGCTTATACTGCTTGAAATATTATTTCATCTATTGGTTCTTTAATTTCTTTAGTTAGTATTTTTTTATTTTTATTTATTATTTGAGATAGATTTGCTTCTATACGTAAATCTATTAGAACTCTAAATTTACCAACTTCAATTGAATGAATACAAAAAATACCCCCTGCTGAACATAGATATGATGAATTACCTATATTA------------------------------------------------------------------------------------------------------------------------------------------------------------------------------------------------------------------------------------------------------------------------------------------------------------------------------------------------------------------------------------------------------------------------------------------------------------------------------------------------------------------------------------------------------------------------------------------------------------------------------------------------------------------------------------------------------------------------------------------------------------------------------------------------------------------------------------------------------------------------------------GAGTCATTGGGACT-A-AG---ATAAACCTA-AAGGCGCAATGAAAGTGA----AGGTC----CGCCT------------TGCG------C-GGACCGAGGGAGGATGGG--TCCG------T-TTT-CG---AACGG--GCCCCGCACTCCCGGGGCGTCTCGTTCTCATCGCGAGATGAGGCGCACCCAGAGCGTACACGCTGGGACCCGAAAGATGGTGAACTATGCCTGGTCAGGACGAAGTCAGGGGAAACCCTGATGGAGGTCCGTAGCGATTCTGACGTGCAAATCGATCGTCGGAACTGGGTATAGGGGCGAAAGACTAATCGAACCTTCTAGTAGCTGGTTCCCTCCGAAGTTTCCCTCAGGATAGCTGGCGCTCGTA--TT-GCGAGTCTCATTCGGTAAAGCGAATGATTAGAGGCATTGGGGTCGAAACGGCCTCAACCTATTCTCAAACTTTAAATGGGTGAGATCTCCGGCTTGCTTAAAGCGTGAA-GCCGCGAGATA--------------T---C-------GGATCACCGAGTGCCAAGTGGGCCACTTTTGGTAAGCAGAACTGGCGCTGTGGGATGAACCAAACGCCGAGTTAAAGCGCCAAAATCGACGCTTATGGGATACCATGAAAGGCGTTGGTAACTTAAGACAGCAGGACGGTG------------TTTTTCGATAAGAACTCTCAAAAAAAATTACGCTGTTATCCCTAAGGTAATTTAATCTTATAATCAT--T---A---T-TTATGGATC---ATTTAATCATACATCAATGT-T----TA---A-TT-T--TT-AAAAAAAGTTTATTCAATTTTTCAATCACCCCAATTAAATA-T--T-TATA-T-AA-A-TAA-T-TT-TAAA----ATT-A-AATT-CTT-AAA--C-TA--AAA--AAT-TA-A--AT-AAT-AAATATAAAACTCTATAGGGTCTTCTCGTCTTTTAAATTTATTTAAGCTTTTTTACTTAAAAATAAAATTCTAA-TT-AAAATTA-AAT-CG-AGACAGTTTTTTTTTCGTTTAACCTTTCATTCCAGTTCCTAATCAAGAAACTAATTATTATGCTACCTTTGCACGATCAAATTATCGCGGCCATTCAATTT------TCATCAGAGGGCAGGCCGGACCTTAAATTATTTTCAAAAAGACATG---------------------------------------------------------------------------------------------------------------------------------------------------------------------------------------------------------------------------------------------------------------------------------------------------------------------------------------------------------------------------------------------------------------------------------------------------------------------------------------------------------------------------------------------------------------------------------------------------------------------------------------------------------------------------------------------------------------------------------------------------------------------------------------------------------------------------------------------------------------------------------------------------------------------------------------------------------------------------------------------------------------------------------------------------------------------------------------------------------------------------------------------------------------------------------------------------------------------------------------------------------------------------------------------------------------------------------------------------------------------------------------------------------------------------------------------------------------------------------------------------------------------------------------------------------------------------------------------------------------------------------------------------------------------------------------------------------------------------------------------------------------------------------------------------------------------------------------------------------------------------------------------------------------------------------------------------------------------------------------------------------------------------------------------------------------------------------------------------------------------------------------------------------------------------------------------------------------------------------
	Monoplistes_curvipes	ACGAAAAATAACGATACGGGACTCATCCGAGGCCCCGTAATCGGAATGAGTACACTCTAAACCCTTTAACGAGGATCAATTGGAGGGCAAGTCTGGTGCCAGCAGCCGCGGTAATTCCAGCTCCAATAGCGTATATTAAAGTTGTTGCGGTTAAAAAGCTCGTAGTCGAATTTGTGTCCCGCGCCGCCGGTTCATCGCTCGCGGTGTCAACTGGCGTGTCCGCGGGACGTCCT-GCCGGTGGGCTTAGCCCC-TC------GCGGGCG--GCCCAATCTCAATCCCACCGCGGTGCTCTTCACTGAGTGTCGAGGTGGGCCGGCACGTTTACTTTGAACAAATTAGA-GTGCTTAAAGCAGGCTAAAACATCGCCTGAATACTGTGTGCATGGAATAATGGAATAGGACCTCGGTTCTATTTTGTTGGTTTTCGGAACCCCGAGGTAATGATTAATAGGAACGGATGGGGGCATTCGTATTGCGACGTTAGAGGTGAAATTCTTGGATCGTCGCAAGACGGACAGAAGCGAAAGCATTTGCCAAAAACGCTTTCATTGATCAAGAACGAAAGTTAGAGGTTCGAAGGCGATCAGATACCGCCCTAGTTCTAACCATAAACGATGCCAGCTAGCGATCCG-CCGACGTTCCTCCGATGACTCGGCGGGCAGCTTCCGGGAAACCAAAGCTTTTGGGTTCC-GGGGGAAGTATGGTTGCAAAGCTGAAACTTAAAGGAATTGACGGAAGGGCACCACCAGGAGTGGAGCCTGCGGCTTAATTTGACTCAACACGGGAAACCTCACCAGGCCCGGACACCGGAAGG-ATTGACAGATTGAGAGC------------------------------------------------------------------------------------------------------------------------------------------------------------------------------------------------------------------------------------------------------------------------------------------------------------------------------------------------------------------------------------------------------------------------------------------------------------------------------------------------------------------------------------------------------------------------------------------------------------------------------------------------------------------------------------------------------------------------------------------------------------------------------------------------------------------------------------------------------------------------------------------------------------------------------------------------------------------------------------------------------------------------------------------------------------------------------------------------------------------------------------------------------------------------------------------------------------------------------------------------------------------------------------------------------------------------------------------------------------------------------------------------------------------------------------------------------------------------------------------------------------------------------------------------------------------------------------------------------------------------------------------------------------------------------------------------------------------------GAGTCATTGGGACT-C-TG---ATAAACCTA-AAGGCGCAATGAAAGTGA----AGGTC----CGCCT------------CGCG------C-GGACCGAGGGAGGATGGG--CCCG------T-CTA-CG---GGCGG--GCCCCGCACTCCCGGGGCGTCTCGTTCTCATCGCGAGAAGAGGCGCACCCAGAGCGTACACGCTGGGACCCGAAAGATGGTGAACTATGCCTGGTCAGGACGAAGTCAGGGGAAACCCTGATGGAGGTCCGTAGCGATTCTGACGTGCAAATCGATCGTCGGAACTGGGTATAGGGGCGAAAGACTAATCGAACCTTCTAGTAGCTGGTTCCCTCCGAAGTTTCCCTCAGGATAGCTGGCGCTCGCC--TT-GCGAGTCTCATTCGGTAAAGCGAATGATTAGAGGCATTGGGGTCGAAACGGCCTCAACCTATTCTCAAACTTTAAATGGGTGAGATCTCCGGCTTGCTTAAAGCGTGAA-GCCGCGAGAGA--------------T---C-------GGATCACAGAGTGCCAAGTGGGCCACTTTTGGTAAGCAGAACTGGCGCTGTGGGATGAACCAAACGCCGAGTTAAAGCGCCAAAATCGACGCTTATGGGATACCATGAAAGGCGTTGGTAACTTAAGACAGCAGGACGGTGGTCGCAAACTTTTTTTTCGATAAGAACTCTCAAAAAAAATTACGCTGTTATCCCTAAGGTAATTTAATCTTATAATCAT--A---A---T-CAATGGATC---AAATAATCATATATTAATGT-T----TA---A-A--A--TA-AAAAAAAGTTAATTAAATTTTTTAATCACCCCAACCAAATA-T--A-AA-T-A-AA-A-ATA-A-CT-AAAT----TTA-A-AATA-CTA-AAA--T-TT--TTA--AAT-AT-T--TA-TAT-TTATATTAAACTCTATAGGGTCTTCTCGTCTTTTAAAATTATTTAAGCTTTTTAACTCAAAAATAAAATTCTAA-TT-TAAATTA-AAT-TG-AGACAGTATTTTTCTCGTCCAACCGTTCATACCAGTTCCTAATTAAGAAACTAATTATTATGCTACCTTTGCACGGTCAAAATACCGCGGCCATTTAAAACT-----TATTCATGGGGCAGGTTAGACTTTAAATTATAATCAAAAAGACATG---------------------------------------------------------------------------------------------------------------------------------------------------------------------------------------------------------------------------------------------------------------------------------------------------------------------------------------------------------------------------------------------------------------------------------------------------------------------------------------------------------------------------------------------------------------------------------------------------------------------------------------------------------------------------------------------------------------------------------------------------------------------------------------------------------------------------------------------------------------------------------------------------------------------------------------------------------------------------------------------------------------------------------------------------------------------------------------------------------------------------------------------------------------------------------------------------------------------------------------------------------------------------------------------------------------------------------------------------------------------------------------------------------------------------------------------------------------------------------------------------------------------------------------------------------------------------------------------------------------------------------------------------------------------------------------------------------------------------------------------------------------------------------------------------------------------------------------------------------------------------------------------------------------------------------------------------------------------------------------------------------------------------------------------------------------------------------------------------------------------------------------------------------------------------------------------------------------------------------
	Neosisyphus_fortuitus	ACGAAAAATAACGATACGGGACTCATCCGAGGCCCCGTAATCGGAATGAGTACACTCTAAACCCTTTAACGAGGATCAATTGGAGGGCAAGTCTGGTGCCAGCAGCCGCGGTAATTCCAGCTCCAATAGCGTATATTAAAGTTGTTGCGGTTAAAAAGCTCGTAGTCGAATTTGTGTCCCGCGCCGCCGGTTCATCGCTCGCGGTGTTAACTGGCGTGTCCGCGGGACGTCCTGGCCGGTGGGCTTAGCTCT-CTT-TCGGGGGGGCG--GCCCAATCTCAATCCCACCGCGGTGCTCTTCACTGAGTGTCGAGGCGGGCCGGCACGTTTACTTTGAACAAATTAGATGTGCTTAAAGCAGGCTAAAACATCGCCTGAATACTGTGTGCATGGAATAATGGAATAGGACCTCGGTTCTATTTTGTTGGTTTTCGGAACCCCGAGGTAATGATTAATAGGAACGGATGGGGGCATTCGTATTGCGACGTTAGAGGTGAAATTCTTGGACCGTCGCAGGACGGACAGAAGCGAAAGCATTTGCCAAAAACGTTTTCATTGATCAAGAACGAAAGTTAGAGGTTCGAAGGCGATCAGATACCGCCCTAGTTCTAACCATAAACTATGCCAGCTAGCGATCCG-CCGACGTTCCTCCGATGACTCGGCGGGCAGCTTCCGGGAAACCAAAGCTTTTGGGTTCC-GGGGGAAGTATGGTTGCAAAGCTGAAACTTAAAGGAATTGACGGAAGGGCACCACCAGGAGTGGAGCCTGCGGCTTAATTTGACTCAACACGGGAAACCTCACCAGGCCCGGACACCGGAAGG-ATTGACAGATTGAGAGC--------------ACCTGGATTTGGTATAATTTCACATATTATCAGACAAGAAAGAAGAAAAAAAGAAACATTTGGGACTTTAGGAATAATTTATGCTATAATAGCAATTGGGTTATTAGGATTTATTGTATGAGCTCATCATATGTTTACAGTAGGAATAGATGTAGATACCCGAGCATATTTTACCTCAGCTACAATAATTATTGCAGTTCCTACAGGAATTAAAATTTTTAGTTGACTAGCTACATTACATGGAACTCAATTAAACTACTCTCCGTCAATAATTTGATCATTAGGATTTTTATTTTTATTTACAATAGGTGGATTAACAGGAGTTATTTTAGCTAATTCATCTATAGATATTATTTTACATGACACATATTACGTTGTAGCCCATTTTCATTATGTACTATCTATAGGAGCTGTATTTGCTATTATAGCCGGTTTTGTACATTGATTCCCTTTATTTACAGGAATTTCAATAAATAAAAAATTTTTAAAAATTCAATTTTTAATTATATTTATTGGAGTAAATATAACATTCTTTCCTCAACATTTTTTAGGATTAGGTGGCATACCTCGACGATACTCAGATTACCCAGATGCATATGTTACATGGAATGTAATTTCCTCAATTGGATCTTTAATTTCATTAGTAAGAATTTTTTTATTCTTATTTATTATTTGAGAAAGAATAATTTCAATGCGAAAAACAATTATTGCATTAAATCTTCCTACTTCAATTGAATGATATCAAAAATTTCCACCAGCTGAACATAGATATATAGAATTACCTATA---------------------------------------------------------------------------------------------------------------------------------------------------------------------------------------------------------------------------------------------------------------------------------------------------------------------------------------------------------------------------------------------------------------------------------------------------------------------------------------------------------------------------------------------------------------------------------------------------------------------------------------------------------------------------------------------------------------------------------------------------------------------------------------------------------------------------------------------------------------------------------------GAGTCATTGGGACT-C-TG---ATAAACCTA-AAGGCGCAATGAAAGTAA----AGGTA----CGCCT------------AGCG------C-GGACCGAGGGAGGATGGG--CCCG------T-TCA-CG---GGCGG--GCCCCGCACTCCCGGGGCGTCTCGTTCTCATCGCGAGAAGAGGCGCACCAAGAGCGTACACGCTGGGACCCGAAAGATGGTGAACTATGCCTGGTCAGGACGAAGTCAGGGGAAACCCTGATGGAGGTCCGTAGCGATTCTGACGTGCAAATCGATCGTCGGAACTGGGTATAGGGGCGAAAGACTAATCGAACCTTCTAGTAGCTGGTTCCCTCCGAAGTTTCCCTCAGGATAGCTGGCGCTCGTC-TTT-ACGAGTCTCATTCGGTAAAGCGAATGATTAGAGGCATTGGGGTCGAAACGGCCTCAACCTATTCTCAAACTTTAAATGGGTGAGATCTCCGGCTTGCTTAAAGCTTGAA-GCCGCGAGACG--------------T---A-------GGATCACCGAGTGCCAAGTGGGCCACTTTTGGTAAGCAGAACTGGCGCTGTGGGACGAACCAAACGCAGAGTTAAAGCGCCAAAATCGACGCTTATGGGATACCATTAAAGGCGTTGGTAACTTAAGACAGCAGGACGGTG------------TTTTTCGATAAGAACTCTCAAAAAAAATTACGCTGTTATCCCTAAGGTAATTTAATCTTTTAATCAT--AA-TA---A-ATATGGATC---AATTATTCATATATAAATGT-T----AA--TA-T--T--TT-AAAAAAAGTTATTTAAATTTTTTAATCACCCCAATCAAATA-A--A-AA-A-T-TT-A-TAA-T-TA-ATTG----ATA-A-AATA-CTA-AAA--T-TA--TTA--AAA-AT-A--TA-ATA-TTTTATAAAACTCTATAGGGTCTTCTCGTCTTTTAAAATTATTTAAGCTTTTTAACTTAAAAATAAAATTCTAA-TT-AAAATTA-AAT-TG-AGACAGATTTTTTCTCGTCCAACCATTCATACCAGTTCTCAATTAAAAAACTAATTATTATGCTACCTTTGCACAATCAAAATATTGCGGCCATTTAATAAA--TAAATATCATTGGGCAGGTTAGACTTTAAATTATAATC--------------------------------------------------------------------------------------------------------------------------------------------------------------------------------------------------------------------------------------------------------------------------------------------------------------------------------------------------------------------------------------------------------------------------------------------------------------------------------------------------------------------------------------------------------------------------------------------------------------------------------------------------------------------------------------------------------------------------------------------------------------------------------------------------------------------------------------------------------------------------------------------------------------------------------------------------------------------------------------------------------------------------------------------------------------------------------------------------------------------------------------------------------------------------------------------------------------------------------------------------------------------------------------------------------------------------------------------------------------------------------------------------------------------------------------------------------------------------------------------------------------------------------------------------------------------------------------------------------------------------------------------------------------------------------------------------------------------------------------------------------------------------------------------------------------------------------------------------------------------------------------------------------------------------------------------------------------------------------------------------------------------------------------------------------------------------------------------------------------------------------------------------------------------------------------------------------------------------------------------
	Ochicanthon_punctatus	ACGAAAAATAACGATACGGGACTCATCCGAGGCCCCGTAATCGGAATGAGTACACTCTAAACCCTTTAACGAGGATCAATTGGAGGGCAAGTCTGGTGCCAGCAGCCGCGGTAATTCCAGCTCCAATAGCGTATATTAAAGTTGTTGCGGTTAAAAAGCTCGTAGTCGAATTTGTGTCCCGCGCCGCCGGTTCATCGCTCGCGGTGTTAACTGGCGTGTCCGCGGGACGTCCT-GCCGGTGGGCTTAGCTCT-TC-----ATTGGGCG--GCCCTATCTCAATCCCACCGCGGTGCTCTTCACTGAGTGTCGAGGTGGGCCGGCACGTTTACTTTGAACAAATTAGA-GTGCTTAAAGCAGGCTAAAACATCGCCTGAATACTGTGTGCATGGAATAATGGAATAGGACCTCGGTTCTATTTTGTTGGTTTTCGGAACCCCGAGGTAATGATTAATAGGAACGGATGGGGGCATTCGTATTGCGACGTTAGAGGTGAAATTCTTGGATCGTCGCAAGACGGACAGAAGCGAAAGCATTTGCCAAAAACGCTTTCATTGATCAAGAACGAAAGTTAGAGGTTCGAAGGCGATCAGATACCGCCCTAGTTCTAACCATAAACGATGCCAGCTAGCGATCCG-CCGACGTTCCTCCGATGACTCGGCGGGCAGCTTCCGGGAAACCAAAGCTTTTGGGTTCC-GGGGGAAGTATGGTTGCAAAGCTGAAACTTAAAGGAATTGACGGAAGGGCACCACCAGGAGTGGAGCCTGCGGCTTAATTTGACTCAACACGGGAAACCTCACCAGGCCCGGACACCGGAAGG-ATTGACAGATTGAGAGCTATATTTTAATTTTACCTGGATTTGGTATAATCTCTCATATTCTTAGCCAAGAAAGAAATAAAAAAGAAACTTTTGGAACTTTAGGAATAATTTATGCAATAATCTCTATTGGTTTATTAGGATTTATTGTATGGGCTCATCATATATTTACTGTAGGAATAGATGTTGATACTCGAGCTTACTTTACTTCAGCTACAATAATTATTGCAGTACCAACTGGAATTAAAATATTTAGATGAATAGCAACAATTTATGGGACTCAATTAAACTATTCACCATCAATAATTTGAGCATTAAGATTTATATTTTTATTTACAACAGGGGGATTAACTGGGGTAATTTTAGCAAATTCTTCTATTGATATTGTTTTACATGATACATATTATGTAGTAGCCCATTTTCATTATATTTTATCTATAGGTGCAGTATTTGCTATTATAGCAAGATTTGTTCATTGATTTCCTTTATTTACAGGATTAATAATAAATACAAAATTTTTAAAAATTCAATTTATTATTATATTTATTGGAGTTAATATAACATTTTTTCCACAACATTTTTTAGGATTAAGAGGTATACCTCGCCGATATTCAGATTATCCAGATGCTTACACTACTTGAAATATTATTTCATCTATTGGATCATTAATTTCATTAATTAGAATCTTTATTTTCTTATTTATTATTTGAGATGCTTTTATTTCAATACGAATATCAATTAGATCTTTAAATTTATCATCTTCAATTGAATGACTACAAAAAATACCACCAGCAGAACATAGATTTAATGAAATTCCAGCATTA------------------------------------------------------------------------------------------------------------------------------------------------------------------------------------------------------------------------------------------------------------------------------------------------------------------------------------------------------------------------------------------------------------------------------------------------------------------------------------------------------------------------------------------------------------------------------------------------------------------------------------------------------------------------------------------------------------------------------------------------------------------------------------------------------------------------------------------------------------------------------------GAGTCATTGGGACT-C-TA---CTAAACCTA-AAGGCGCAATGAAAGTAA----AGGCT----CGCCT------------AGCG------C-GAGCCGAGGGAGGATGGG--TCCG------T-CCA-CG---GACGGCCGCCCCGCACTCCCGGGGCGTCTCGTTCTCATCGCGAGAAGAGGCGCACCCAGAGCGTACACGCTGGGACCCGAAAGATGGTGAACTATGCCTGGTCAGGACGAAGTCAGGGGAAACCCTGATGGAGGTCCGTAGCGATTCTGACGTGCAAATCGATCGTCGGAACTGGGTATAGGGGCGAAAGACTAATCGAACCTTCTAGTAGCTGGTTCCCTCCGAAGTTTCCCTCAGGATAGCTGGCGCTCGCC-TTT-GCGAGTCTCATTCGGTAAAGCGAATGATTAGAGGCATTGGGGTCGAAACGGCCTCAACCTATTCTCAAACTTTAAATGGGTGAGATCTTCGGCTTGCTTAAAGCGTGAA-GCCGCGAGAC--------------AT---C-------GGATCA--GAGTGCCAAGTGGGCCACTTTTGGTAAGCAGAACTGGCGCTGTGGGATGAACCAAACGCAGAGTTAAAGCGCCCAAATCGACGCTTATGGGATACCATGAAAGGCGTTGGTAACTTAAGACAGCAGGACGGTGGTCGCAAACTTTTTTTTCGATAAGAACTCTAAAAAAAAATTACGCTGTTATCCCTAAGGTAATTTAATCTTATAATCAT--A---A---A-ATATGGATC---AATAATTCATATATCAATGG-T----AA---A-C--A--TA-AAAAAAAGTTTATTAAATTTTTCAATCACCCCAACTAAATA-T--A-AA-T-T-TT-T-ATT-A-TT-AAAA----TTA---AATA-CTT-TAA--T-TT--TCA-CATA-AT-A--AA-AAT-TTATATAAAATTCTATAGGGTCTTCTCGTCTTTTAAATTTATTTAAGCTTTTTAACTTAAAAATAAAATTCTAA-TT-TAAATTA-AAT-TG-AGACAGTTTTTCTCTCGTCCAACCATTCATTCCAGTTCCCAATTAAAAAACTAATTATTATGCTACCTTTGCACGGTCAGTATACCGCAGCCATTTAAT--------AATTCATAGGGCAGGTCAGACTTTAAATTATTATCAAAAAGACATG---------------------------------------------------------------------------------------------------------------------------------------------------------------------------------------------------------------------------------------------------------------------------------------------------------------------------------------------------------------------------------------------------------------------------------------------------------------------------------------------------------------------------------------------------------------------------------------------------------------------------------------------------------------------------------------------------------------------------------------------------------------------------------------------------------------------------------------------------------------------------------------------------------------------------------------------------------------------------------------------------------------------------------------------------------------------------------------------------------------------------------------------------------------------------------------------------------------------------------------------------------------------------------------------------------------------------------------------------------------------------------------------------------------------------------------------------------------------------------------------------------------------------------------------------------------------------------------------------------------------------------------------------------------------------------------------------------------------------------------------------------------------------------------------------------------------------------------------------------------------------------------------------------------------------------------------------------------------------------------------------------------------------------------------------------------------------------------------------------------------------------------------------------------------------------------------------------------------------------
	Odontoloma_pusillum	ACGAAAAATAACGATACGGGACTCATCCGAGGCCCCGTAATCGGAATGAGTACACTCTAAACCCTTTAACGAGGATCAATTGGAGGGCAAGTCTGGTGCCAGCAGCCGCGGTAATTCCAGCTCCAATAGCGTATATTAAAGTTGTTGCGGTTAAAAAGCTCGTAGTCGAATTTGTGTCCCGCGCCGCCGGTTCATCGCTCGCGGTGTCAACTGGCGTGT-CGCGGGACGTCCT-GCCGGTGGGCTTAGCCCC-CT-----TGGGGGCG--GCCCAATCTCAATCCCACCGCGGTGCTCTTCACTGAGTGTCGAGGTGGGCCGGCACGTTTACTTTGAACAAATTAGA-GTGCTTAAAGCAGGCTAAAACATCGCCTGAATACTGTGTGCATGGAATAATGGAATAGGACCTCGGTTCTATTTTGTTGGTTTTCGGAACCCCGAGGTAATGATTAATAGGAACGGATGGGGGCATTCGTATTGCGACGCTAGAGGTGAAATTCTTGGATCGTCGCAAGACGGACAGAAGCGAAAGCATTTGCCAAAAACGCTTTCATTGATCAAGAACGAAAGTTAGAGGTTCGAAGGCGATCAGATACCGCCCTAGTTCTAACCATAAACGATGCCAGCTAGCGATCCG-CCGACGTTCCTCCGATGACTCGGCGGGCAGCTTCCGGGAAACCAAAGCTTTTGGGTTCC-GGGGGAAGTATGGTTGCAAAGCTGAAACTTAAAGGAATTGACGGAAGGGCACCACCAGGAGTGGAGCCTGCGGCTTAATTTGACTCAACACGGGAAACCTCACCAGGCCCGGACACCGGAAGG-ATTGACAGATTGAGAGC-------TAATTTTACCTGGTTTTGGTATAATTTCCCATATTATCAGTCAAGAAAGAAGGAAAAAAGAAACATTCGGAACACTTGGTATAATTTATGCTATAATAGCAATCGGATTACTAGGATTTATTGTTTGAGCACATCACATATTTACTGTAGGTATAGATGTTGATACACGAGCTTATTTTACTTCAGCTACAATAATTATTGCTGTTCCTACAGGTATTAAAATTTTTAGATGATTAGCTACACTCCATGGAGCACAATTAAATTATTCACCATCTTTAATTTGAGCTATAGGTTTTGTATTTTTATTTACTATAGGTGGATTAACTGGAGTTGTTCTTGCTAATTCTTCTTTAGATATTATTTTACATGATACATATTATGTAGTAGCTCATTTTCATTATGTATTATCAATAGGAGCTGTATTTGCAATCATAGCTGGATTTATTCATTGATTCCCTTTATTTACAGGATTAATAATAAATAATAAATTATTAAAAATTCAATTTTTAATCATATTTATTGGAGTAAATATAACTTTTTTCCCTCAACATTTTTTAGGGTTAAATGGAATACCCCGTCGGTATTCAGATTATCCAGATGCTTATTTAACTTGAAATATAATTTCCACAATTGGTTCTTTAATTTCTCTAGTAAGAATTTTCTTATTTATTTATATTATATGAGAAAGCTTTATTTCTATACGAAAATCAATATCACCCTTTAGATTATCTACTTCTCTCGAATGAATACAAAAAATGCCACCTGCAGAACA-------------------------------------------------------------------------------------------------------------------------------------------------------------------------------------------------------------------------------------------------------------------------------------------------------------------------------------------------------------------------------------------------------------------------------------------------------------------------------------------------------------------------------------------------------------------------------------------------------------------------------------------------------------------------------------------------------------------------------------------------------------------------------------------------------------------------------------------------------------------------------------------------------------GAGTCATTGGGATT---AA---TCGAACCT--AAGGCGCAATGAAAGTAA----AGGTT----CGCCT------------CGCG------C-GAACCTAGGGAGGATGGG--CGCG------T-CGC-CG---TACGC--GCCCCGCACTCCCGGGGCGTCTCGTTCTCATTGCGAGAAGAGGCGCACCTAGAGCGTACACGCTGGGACCCGAAAGATGGTGAACTATGCTTGGTCAGGACGAAGTCAGGGGAAACCCTGATGGAGGTCCGTAGCGATTCTGACGTGCAAATCGATCGTCGGAACTGAGTATAGGAGCGAAAGACTAATCGAACCATCTAGTAGCTGGTTCCCTCCGAAGTTTCCCTCAGGATAGCTGGCGCTCGCC-TTT-GCGAGTCTCATTCGGTAAAGCGAATGATTAGAGGCATTGGGGTCGAAACGGCCTCAACCTATTCTCAAACTTTAAATGGGTGAGATCTCCGGCTTGCTTAAATAGTGAA-GCCGCGAGACA-------------ACA-TT-------GGATCA--GAGTGCCAAGTGGGCCACTTTTGGTAAGCAGAACTGGCGCTGTGGGATGAACCAAACGCCGAGTTAAAGCGCCTAAATCGACGCTTATGGGATACCATAAAAGGCGTTGGTAACTTAAGAC------------GTCGCAAACTTTTTTTTCGATAAGAACTCT-AAAAAAAATTACGCTGTTATCCCTAAGGTAATTTAATCTGATAATCAT--A---A--TT-CTATGGATC---AAAAATTCATAAATTAATGT-T----TT---T-A--T--AT-ATAAAAAGTTCTTTTAATTTTTAAATCACCCCAACCAAATA-T--T-AA-C-C-TT-T-ATT-T-TA-AGTA----TAA-T-AATA-CTA-AAA--A-AA--ATA---AA-AT-A--AA-AAC-GAATATAAAATTCTATAGGGTCTTCTCGTCTTTTAAATGTATTTAAGCTTTTTAACTTAAAAATAAAATTCTAA-TT-TAAATTA-AAT-TG-AGACAGCTTTTTTCTCGTCCAACCATTCATACCAGTTCTCAATTAAAAAACTAATTATTATGCTACCTTTGCACGGTCATTATACCGCAGCCATTTAAAAAT----TAATTCATAGGGCAGGTTAGACTTTAAATTATAATCAAAAAGACATG---------------------------------------------------------------------------------------------------------------------------------------------------------------------------------------------------------------------------------------------------------------------------------------------------------------------------------------------------------------------------------------------------------------------------------------------------------------------------------------------------------------------------------------------------------------------------------------------------------------------------------------------------------------------------------------------------------------------------------------------------------------------------------------------------------------------------------------------------------------------------------------------------------------------------------------------------------------------------------------------------------------------------------------------------------------------------------------------------------------------------------------------------------------------------------------------------------------------------------------------------------------------------------------------------------------------------------------------------------------------------------------------------------------------------------------------------------------------------------------------------------------------------------------------------------------------------------------------------------------------------------------------------------------------------------------------------------------------------------------------------------------------------------------------------------------------------------------------------------------------------------------------------------------------------------------------------------------------------------------------------------------------------------------------------------------------------------------------------------------------------------------------------------------------------------------------------------------------------------
	Onitis_fulgidus	ACGAAAAATAACGATACGGGACTCATCCGAGGCCCCGTAATCGGAATGAGTACACTCTAAACCCTTTAACGAGGATCAATTGGAGGGCAAGTCTGGTGCCAGCAGCCGCGGTAACACCAGCTCCAATAGCGTATATTAAAGTTGTTGCGGTTAAAAAGCTCGTAGTCGAATTTGTGTCCCGCGCCGCCGGTTCATCGCTCGCGGTGTTAACTGGCGTGTCCGCGGGACGTCCT-GCCGGTGGGCTTAGCTCT-C---------GGGCG--GCCCAATCTCAATCCCACCGCGGTGCTCTTTACTGAGTGTCGAGGTGGGCCGGCACGTTTACTTTGAACAAATTAGA-GTGCTTAAAGCAGGCTAAAAAATCGCCTGAATACTGTGTGCATGGAATAATGGAATAGGACCTCGGTTCTATTTTGTTGGTTTTCGGAACCCCGAGGTAATGATTAATAGGAACGGATGGGGGCATTCGTATTGCGACGTTAGAGGTGAAATTCTTGGATCGTCGCAAGACGGACAGAAGCGAAAGCATTTGCCAAAAACGTTTTCATTGATCAAGAACGAAAGTTAGAGGTTCGAAGGCGATCAGATACCGCCCTAGTTCTAACCATAAACGATGCCAGCTAGCGATCCG-CCGACGTTCCTCCGATGACTCGGCGGGCAGCTTCCGGGAAACCAAAGCTTTTGGGATCC-GGGGGAAGTATGGTTGCAAAGCTGAAACTTAAAGGAATTGACGGAAGGGCACCACCAGGAGTGGAGCCTGCGGCTTAATTTGACTCAACACGGGAAACCTCACCAGGCCCGGACACCGGAAGG-ATTGACAGATTGAGAGC------------------------------------------------------------------------------------------------------------------------------------------------------------------------------------------------------------------------------------------------------------------------------------------------------------------------------------------------------------------------------------------------------------------------------------------------------------------------------------------------------------------------------------------------------------------------------------------------------------------------------------------------------------------------------------------------------------------------------------------------------------------------------------------------------------------------------------------------------------------------------------------------------------------------------------------------------------------------------------------------------------------------------------------------------------------------------------------------------------------------------------------------------------------------------------------------------------------------------------------------------------------------------------------------------------------------------------------------------------------------------------------------------------------------------------------------------------------------------------------------------------------------------------------------------------------------------------------------------------------------------------------------------------------------------------------------------------------------GAGTCATTGGGACT-A-CGC-GATAAACCTA-AAGGCGCAATGAAAGTAA----AGGCC----CGCCT------------CGCG------C-GGGCCGAGGGAGGATGGG--TCCG------T-CCA-CG---GACGG--GCCCCGCACTCCCGGGGCGTCCCACTCTCATCGCGAGAAGAGGCGCACCCAGAGCGTACACGCTGGGACCCGAAAGATGGTGAACTATGCCTGGTCAGGACGAAGTCAGGGGAAACCCTGATGGAGGTCCGTAGCGATTCTGACGTGCAAATCGATCGTCGGAACTGGGTATAGGGGCGAAAGACTAATCGAACCTTCTAGTAGCTGGTTCCCTCCGAAGTTTCCCTCAGGATAGCTGGCGCTCGCA-TTC-GCGAGTCTCATTCGGTAAAGCGAATGATTAGAGGCATTGGGGTCGAAACGGCCTCAACCTATTCTCAAACTTTAAATGGGTGAGATCTCCGGCTTGCTTGAAGCATGAA-GCCGCGAGAA--------------AT---TAC---ACGGATCG-AGAGTGCCAAGTGGGCCACTTTTGGTAAGCAGAACTGGCGCTGTGGGATGAACCAAACGCCGAGTTAAAGCGCCAAAATCGACGCTTATGGGACACCATGAAAGGCGTTGGTAACTTAAGACAGCAGGACGGTGGTCGCAAACTTCTCTTTCGATAAGAACTCTCAAAAGAAATTACGCTGTTATCCCTAAGGTAATTTAATCTTTTAATCAT--A---A--TA-ATATGGATC---ACTTACTCATACATTAATGT-T----AT---A-A--T--AT-AAAAAAAGTTAAATTAATTTTTTAGTCACCCCAACCAAATA-T--A-AT-A-C-TA-A-TTA---AA-AAAT----ATT-A-AATA-CTT-CAT--T-CT---TT--AAA-AT-T--AC-ATA-TTATATAAAACTCTATAGGGTCTTCTCGTCTTTTAAATATATTTAAGCTTTTTGACTTAAAAATAAAATTCTAA-TT-TAAATTA-AAT-TG-AGACAGTCTTTTCCTCGTCCGACCATTCATACCAGTTCTCAATTAAAAAACTAATTATTATGCTACCTTTGCACGATCAAAATATCGCGGCCATTTAATTA----ATAAATCATAGGGCAGGCCAGACTTTAAATTATAATCAAAAAGACATG---------------------------------------------------------------------------------------------------------------------------------------------------------------------------------------------------------------------------------------------------------------------------------------------------------------------------------------------------------------------------------------------------------------------------------------------------------------------------------------------------------------------------------------------------------------------------------------------------------------------------------------------------------------------------------------------------------------------------------------------------------------------------------------------------------------------------------------------------------------------------------------------------------------------------------------------------------------------------------------------------------------------------------------------------------------------------------------------------------------------------------------------------------------------------------------------------------------------------------------------------------------------------------------------------------------------------------------------------------------------------------------------------------------------------------------------------------------------------------------------------------------------------------------------------------------------------------------------------------------------------------------------------------------------------------------------------------------------------------------------------------------------------------------------------------------------------------------------------------------------------------------------------------------------------------------------------------------------------------------------------------------------------------------------------------------------------------------------------------------------------------------------------------------------------------------------------------------------------------
	Ontherus_diabolicus	ACGAAAAATAACGATACGGGACTCATCCGAGGCCCCGTAATCGGAATGAGTACACTCTAAACCCTTTAACGAGGATCAATTGGAGGGCAAGTCTGGTGCCAGCAGCCGCGGTAATTCCAGCTCCAATAGCGTATATTAAAGTTGTTGCGGTTAAAAAGCTCGTAGTCGAATTTGTGTCCCGCGCCGCCGGTTCATCGCTCGCGGTGTCAACTGGCGTGTCCGCGGGACGTCCT-GCCGGTGGGCTCAGCCCC-GT-----ACGGGGCG--GCCCAATCTCAATCCCACCGCGGTGCTCTTCACTGAGTGTCGAGGTGGGCCGGCACGTTTACTTTGAACAAATTAGA-GTGCTTAAAGCAGGCTAAAACTTCGCCTGAATACTGTGTGCATGGAATAATGGAATAGGACCTCGGTTCTATTTTGTTGGTTTTCGGAACCCCGAGGTAATGATTAATAGGAACGGATGGGGGCATTCGTATTGCGACGTTAGAGGTGAAATTCTTGGATCGTCGCAAGACGGACAGAAGCGAAAGCATTTGCCAAAAACGCTTTCATTGATCAAGAACGAAAGTTAGAGGTTCGAAGGCGATCAGATACCGCCCTAGTTCTAACCATAAACGATGCCAGCTAGCGATCCG-CCGACGTTCCTCCGATGACTCGGCGGGCAGCTTCCGGGAAACCAAAGCTTTTGGGTTCC-GGGGGAAGTATGGTTGCAAAGCTGAAACTTAAAGGAATTGACGGAAGGGCACCACCAGGAGTGGAGCCTGCGGCTTAATTTGACTCAACACGGGAAACCTCACCAGGCCCGGACACCGGAAGG-ATTGACAGATTGAGAGC-------------------------------------------------------------AAAAAGAAACCTTTGGTACATTAGGTATAATTTATGCAATAATAGCAATTGGATTATTAGGATTTATTGTATGAGCTCATCACATATTTACAGTAGGTATAGATGTAGATACTCGAGCCTATTTTACTTCTGCTACTATAATTATTGCAGTTCCAACAGGAATTAAAATTTTTAGTTGATTAGCAACATTACATGGAACACAAATCAACTATTCACCATCAATAATTTGAGCATTAGGATTTGTATTTCTATTTACAGTTGGAGGATTAACAGGAGTAATTCTAGCAAATTCTTCTCTTGATATTGTTTTACATGATACATATTATGTAGTAGCCCATTTTCATTATGTTTTATCTATAGGTGCAGTATTTGCTATTATAGCTGGATTTGTACATTGATTCCCTCTTTTTACAGGATTAACTATAAACTCTAAATTTTTAAAAATTCAATTTTTAATTATATTTCTAGGAGTTAATATAACTTTTTTCCCACAACACTTTCTAGGATTAAGAGGAATACCTCGACGTTATTCTGATTATCCAGATGCTTATATAACTTGAAATGTAATCTCATCTATTGGATCATTAATTTCATTAGTTAGAATTATACTATTTATATTTATTATTTGAGAAAGATTTATCTCTATACGTAAATCAATTGGATCATTAAATATAACATCATCTATTGA-------------------------------------------------------------------------------------------------------------------------------------------------------------------------------------------------------------------------------------------------------------------------------------------------------------------------------------------------------------------------------------------------------------------------------------------------------------------------------------------------------------------------------------------------------------------------------------------------------------------------------------------------------------------------------------------------------------------------------------------------------------------------------------------------------------------------------------------------------------------------------------------------------------------------------------------GAGTCATTGGGACT-C-TA---CTAAACCTA-AAGGCGCAATGAAAGTGA----AGGTC----CGCCT------------CGCG------C-AGACCTAGGGAGGATGGG--CCCG------T-CCA-CG---GGCGG--GCCCCGCACTCCCGGGGCGTCTCGTTCTCATCGCGAGAAGAGGCGCACCCAGAGCGTACACGCTGGGACCCGAAAGATGGTGAACTATGCCTGGTCAGGACGAAGTCAGGGGAAACCCTGATGGAGGTCCGTAGCGATTCTGACGTGCAAATCGATCGTCGGAACTGGGTATAGGGGCGAAAGACTAATCGAACCTTCTAGTAGCTGGTTCCCTCCGAAGTTTCCCTCAGGATAGCTGGCGCTCGCC--TT-GCGAGTCTCATTCGGTAAAGCGAATGATTAGAGGCATTGGGGTCGAAACGGCCTCAACCTATTCTCAAACTTTAAATGGGTGAGATCTCCGGCTTGCTTGAAGCATGAA-GCCGCGAGAGA--------------T---C-------GGATCACCGAGTGCCAAGTGGGCCACTTTTGGTAAGCAGAACTGGCGCTGTGGGATGAACCAAACGCCGAGTTAAAGCGCCAAAATCGACGCTTATGGAATACCATGAAAGGCGTTGGTAACTTAAGACA-----------GTCGCAAACTTTTTTTTCGATAAGAACTCTAAAAAAAAATTACGCTGTTATCCCTAAGGTAATTTAATCTTATAATCAT--A---A---A-AAATGGATC---AATCAATCATATATCAATGT-T----AA---A-A--T-ATT-AAAAAAAGTTAATTAAATTTTTCAATCGCCCCAACCAAATA-T--A-TA-A-A-AA-T-ATA-A-TT-AAAA----TTT-A-ATTA-CTA-TAC--C-TC--CAA--ACA-AT-A--TA-TTT-ATATATAAAACTCTATAGGGTCTTCTCGTCTTTTAAAATTATTTAAGCTTTTTAACTTAAAAATAAAATTCTAA-TT-AAAATTA-AAT-TG-AGACAGTCTTTATCTCGTCCAACCATTCATTCCAGTTCCCAATTAAAAAACTAATTATTATGCTACCTTTGCACGGTCAAAGTACCGCAGCCATTTAAA--------TATTCATAGGGCAGGTCAGACTTTAAATTATAATCAAAAAGACATG---------------------------------------------------------------------------------------------------------------------------------------------------------------------------------------------------------------------------------------------------------------------------------------------------------------------------------------------------------------------------------------------------------------------------------------------------------------------------------------------------------------------------------------------------------------------------------------------------------------------------------------------------------------------------------------------------------------------------------------------------------------------------------------------------------------------------------------------------------------------------------------------------------------------------------------------------------------------------------------------------------------------------------------------------------------------------------------------------------------------------------------------------------------------------------------------------------------------------------------------------------------------------------------------------------------------------------------------------------------------------------------------------------------------------------------------------------------------------------------------------------------------------------------------------------------------------------------------------------------------------------------------------------------------------------------------------------------------------------------------------------------------------------------------------------------------------------------------------------------------------------------------------------------------------------------------------------------------------------------------------------------------------------------------------------------------------------------------------------------------------------------------------------------------------------------------------------------------------------
	Onthophagus_crinitus	ACGAAAAATAACGATACGGGACTCATCCGAGGCCCCGTAATCGGAATGAGTACACTCTAAACCCTTTAACGAGGATCAATTGGAGGGCAAGTCTGGTGCCAGCAGCCGCGGTAACACCAGCTCCAAAAGCGTATATTAAAGTTGTTGCGGTTAAAAAGCTCGTAGTCGAATTTGTGTCCCGCGCCGCCGGTTCATCGCTCGCGGTGTCAACTGGCGTGTCCGCGGGACGTCCT-GCCGGTGGGCTTAGCTCT-T-------CGGGGCG--GCCCAATTTCAATCCCACCGCGGTGCTCTTTACTGAGTGTCGAGGTGGGCCGGCACGTTTACTTTGAACAAATTAGA-GTGCTTAAAGCAGGCTAAAACATCGCCTGAATACTGTGTGCATGGAATAATGGAATAGGACCTCGGTTCTATTTTGTTGGTTTTCGGAACCCCGAGGTAATGATTAATAGGAACGGATGGGGGCATTCGTATTGCGACGTTAGAGGTGAAATTCTTGGATCGTCGCAAGACGGACAGAAGCGAAAGCATTTGCCAAAAACGCTTTCATTGATCAAGAACGAAAGTTAGAGGTTCGAAGGCGATCAGATACCGCCCTAGTTCTAACCATAAACGATGCCAGCTAGCGATCCG-CCGACGTTCCTCCGATGACTCGGCGGGCAGCTTCCGGGAAACCAAAGCTTTTGGGATCC-GGGGGAAGTATGGTTGCAAAGCTGAAACTTAAAGGAATTGACGGAAGGGCACCACCAGGAGTGGAGCCTGCGGCTTAATTTGACTCAACACGGGAAACCTCACCAGGCCCGGACACCGGAAGG-ATTGACAGATTGAGAGC----TTTTAATTTTACCAGGATTTGGAATAATTTCTCATATTATTAGACAAGAAAGAAACAAAAAAGAAACATTTGGAACATTAGGAATAATCTATGCTATAATAGCTATTGGTTTATTAGGATTCATTGTATGAGCTCATCACATATTTACTGTTGGAATAGATGTCGATACACGAGCTTATTTTACTTCTGCCACAATAATTATCGCTGTCCCTACTGGAATTAAAATTTTTAGATGGTTAGCTACTCTTCATGGCGCCCAATTAAACTACTCCCCCTCAACTATTTGAGCATTGGGGTTCGTATTTTTATTTACAGTGGGGGGTTTAACAGGGGTCGTTCTAGCCAACTCTTCAATTGATATTATTTTGCATGACACATACTATGTTGTTGCTCATTTTCATTATGTTTTATCAATAGGAGCTGTATTTGCTATTATAGCTGGGTTCGTGCATTGATACCCTTTATTTACAGGATTAGTTTTAAATCAAAAATATTTAAAAATTCAATTTTTAATTATATTTATTGGAGTAAATATAACATTTTTCCCCCAACATTTTTTAGGTTTAAGAGGCATACCCCGACGATACTCAGATTACCCTGATGCATACACAACATGAAATATAATTTCATCAATCGGATCTTTAATTTCAATGATTAGAATTTTTCTATTTTTATTTATTATTTGAGAAAGATTCAGCTCAATGCGAAAATCAATTGGGGCATTAAATTTACCTACATCCATTGAATGATTACAAAAAATACCCCCTGCTGAACATAGTTATGATGAAT-----------------------------------------------------------------------------------------------------------------------------------------------------------------------------------------------------------------------------------------------------------------------------------------------------------------------------------------------------------------------------------------------------------------------------------------------------------------------------------------------------------------------------------------------------------------------------------------------------------------------------------------------------------------------------------------------------------------------------------------------------------------------------------------------------------------------------------------------------------------------------------------------GAGTCATTGGGACT-C-TG---ATAAACCTA-AAGGCGCAATGAAAGTGA----AGGTC----CGCCT------------CGCG------C-GGACCGAGGGAGGATGGG--CCCG------T-TCT-CG---AGCGG--GCCCCGCACTCCCGGGGCGTCTCGTTCTCATCGCGAGATGAGGCGCACCCAGAGCGTACACGCTGGGACCCGAAAGATGGTGAACTATGCCTGGTCAGGACGAAGTCAGGGGAAACCCTGATGGAGGTCCGTAGCGATTCTGACGTGCAAATCGATCGTCGGAACTGGGTATAGGGGCGAAAGACTAATCGAACCTTCTAGTAGCTGGTTCCCTCCGAAGTTTCCCTCAGGATAGCTGGCGCTCGCA--AT-GCGAGTCTCATTCGGTAAAGCGAATGATTAGAGGCATTGGGGTCGAAACGGCCTCAACCTATTCTCAAACTTTAAATGGGTGAGATCTCCGGCTTGCTTAAAGCGTGAA-GCCGCGAGATA---------ATAACA---C-------GGATCAATGAGTGCCAAGTGGGCCACTTTTGGTAAGCAGAACTGGCGCTGTGGGATGAACCAAACGCCGAGTTAAAGCGCCTAAATCGACGCTTATGGGATACCATGAAAGGCGTTGGTAACTTAAGACAGCAGGACGGTGGTCGCAAACTATTTTTTCGATAAGAACTCTCAAAAAAAATTACGCTGTTATCCCTAAGGTAATTTAATCTTTTAATCAT--T---A---T-ATATGGATC---AATTACTCATAAATTAATGT-T----TT---A-A--T--AT-AAAAAAAGTTCATTAAATTTTTCAATCACCCCAATCAAATA-T--A-TA-A-T-TT-T-AAA-T-TT-TTAA----TTT-A-AATT-CTT-AAA--A-TA--AAA---AA-TA-A--AA-AAC-ATATATAAAACTCTATAGGGTCTTCTCGTCTATAAAAACTATTTAAGCTTTTTTACTTAAAGATAAAATTCTAA-TA-AAAATTA-AAT-TG-AGACAGTTATTTTTTCGTTCGACCTTTCATTCCAGTTCCCAATTAAAAAACTAATTATTATGCTACCTTTGCACGATCAAATTATCGCGGCCATTTAATAA------AAATCATAGGGCAGGTCAGACTTTATATTATTATCAAAAAGACATG---------------------------------------------------------------------------------------------------------------------------------------------------------------------------------------------------------------------------------------------------------------------------------------------------------------------------------------------------------------------------------------------------------------------------------------------------------------------------------------------------------------------------------------------------------------------------------------------------------------------------------------------------------------------------------------------------------------------------------------------------------------------------------------------------------------------------------------------------------------------------------------------------------------------------------------------------------------------------------------------------------------------------------------------------------------------------------------------------------------------------------------------------------------------------------------------------------------------------------------------------------------------------------------------------------------------------------------------------------------------------------------------------------------------------------------------------------------------------------------------------------------------------------------------------------------------------------------------------------------------------------------------------------------------------------------------------------------------------------------------------------------------------------------------------------------------------------------------------------------------------------------------------------------------------------------------------------------------------------------------------------------------------------------------------------------------------------------------------------------------------------------------------------------------------------------------------------------------------------
	Oxysternon_conspicillatum	ACGAAAAATAACGATACGGGACTCATCCGAGGCCCCGTAATCGGAATGAGTACACTCTAAATCCTTTAACGAGGATCAATTGGAGGGCAAGTCTGGTGCCAGCAGCCGCGGTAATTCCAGCTCCAATAGCGTATATTAAAGTTGTTGCGGTTAAAAAGCTCGTAGTCGAATTTGTGTCCCGCGCCGCCGGTTCATCGCTCGCGGTGTCAACTGGCGTGTCCGCGGGACGTCCT-GCCGGTGGGCTCAGCCCC-TA-----CGGGGGCG--GCCCAATCTCAATCCCACCGCGGTGCTCTTCACTGAGTGTCGAGGTGGGCCGGCACGTTTACTTTGAACAAATTAGA-GTGCTTAAAGCAGGCTAAAACCTCGCCTGAATACTGTGTGCATGGAATAATGGAATAGGACCTCGGTTCTATTTTGTTGGTTTTCGGAACCCCGAGGTAATGATTAATAGGAACGGATGGGGGCATTCGTATTGCGACGTTAGAGGTGAAATTCTTGGATCGTCGCAAGACGGACAGAAGCGAAAGCATTTGCCAAAAACGCTTTCATTGATCAAGAACGAAAGTTAGAGGTTCGAAGGCGATCAGATACCGCCCTAGTTCTAACCATAAACGATGCCAGCTAGCGATCCG-CCGACGTTCCTCCGATGACTCGGCGGGCAGCTTCCGGGAAACCAAAGCTTTTGGGTTCC-GGGGGAAGTATGGTTGCAAAGCTGAAACTTAAAGGAATTGACGGAAGGGCACCACCAGGAGTGGAGCCTGCGGCTTAATTTGACTCAACACGGGAAACCTCACCAGGCCCGGACACCGGAAGG-ATTGACAGATTGAGAGC---------------------------------------------AGCCAAGAAAGAAGAAAAAAAGAAACATTTGGAGCTTTAGGTATAATTTATGCCATAATAGCAATTGGATTATTAGGATTTATTGTATGAGCACATCATATATTTACAGTAGGTATAGATGTTGATACTCGAGCTTACTTTACATCTGCAACTATAATTATTGCAGTACCAACAGGAATTAAAATTTTTAGTTGACTAGCAACTTTACATGGAACACAACTTAATTATTCACCATCATTAATTTGAGCATTAGGTTTCGTTTTTTTATTCACAGTAGGAGGACTAACTGGTGTAGTATTAGCTAATTCTTCTATTGATATTGTATTACATGATACTTATTATGTTGTTGCACATTTCCATTATGTATTATCTATAGGAGCTGTATTTGCTATTATAGCAGGATTTGTTCATTGATTTCCTCTATTCACTGGATTAACTATAAACTCTAAATATTTAAAAATTCAATTTTTAATTATATTTATTGGAGTAAATATAACATTCTTCCCTCAACATTTCTTAGGATTAAGAAGAATACCTCGACGATACTCAGACTACCCTGATGCTTATATAACATGAAATGTAATTTCATCAATTGGTTCAATAATCTCTTTAGTTAGAATTTTTTTATTTTTATTTATTATTTGAGATAGATTTATTTCTATACGAAAATCAATCGGAACTTTAAGAATAAATACATCTATTGAATGAATGCAACTTATACCTCCTGCAGAACATAGATATAATGA-------------------------------------------------------------------------------------------------------------------------------------------------------------------------------------------------------------------------------------------------------------------------------------------------------------------------------------------------------------------------------------------------------------------------------------------------------------------------------------------------------------------------------------------------------------------------------------------------------------------------------------------------------------------------------------------------------------------------------------------------------------------------------------------------------------------------------------------------------------------------------------------------GAGTCATTGGGACT-C-AA---TTAAACCTA-AAGGCGCAATGAAAGTAA----AGGTC----CGCCT------------CGCG------C-GGACCTAGGGAGGATGCG--CCCG------A-CCG-CG---GTCGG--GCACCGCACTCCCGGGGCGTCTCGTTCTCATAGCGAGAAGAGGCGCACCCAGAGCGTACACGCTGGGACCCGAAAGATGGTGAACTATGCCTGGTCAGGACGAAGTCAGGGGAAACCCTGATGGAGGTCCGTAGCGATTCTGACGTGCAAATCGATCGTCGGAACTGGGTATAGGGGCGAAAGACTAATCGAACCTTCTAGTAGCTGGTTCCCTCCGAAGTTTCCCTCAGGATAGCTGGCGCTCGCC--TT-GCGAGTCTCATTCGGTAAAGCGAATGATTAGAGGCATTGGGGTCGAAACGGCCTCAACCTATTCTCAAACTTTAAATGGGTGAGATCTCCGGCTTGCTTGAACCGTGAA-GCCGCGAGAGA-----------TCAT---C-------GGATCACTGAGTGCCAAGTGGGCCACTTTTGGTAAGCAGAACTGGCGCTGTGGGATGAACCAAACGCCGAGTTAAAGCGCCTAAATCGACGCTTATGGGATACCATGAAAGGCG---------------------------GTCGCAAACTCTTTTTTCGATAAGAACTCT-AAAAAAAATTACGCTGTTATCCCTAAGGTAATTTAATCTTTTAATCAT--A---A---A-ATATGGATC---ACTTAATCATATATCAATGT-T----AT---A-A--T--TT-AAAAAAAATTCATTAAATTTTTTAATTGCCCCAACCAAATA-T--A-AT-T-T-AA-A-ATA-A-TT-AAAT----CTA-C-AATT-CTT-TAA--C-TT--TCA--AAA-AT-T--AT-AAA-TTATATAAAACTCTATAGGGTCTTCTCGTCTTTTAAAATTATTTAAGCTTTTTTACTTAAAAATAAAGTTCTAA-TT-TAAATTA-AAT-TG-AGACAGTCTTTTTCTCGTTCGACCTTTCATACCAGTTCCCAATTAAAAAACTAATTATTATGCTACCTTTGCACGGTCAAAGTACCGCAGCCATTTAAA-CT-AAATTATTCATAGGGCAGGTCAGACTTTAAATTATAATCAAAAAGACATG---------------------------------------------------------------------------------------------------------------------------------------------------------------------------------------------------------------------------------------------------------------------------------------------------------------------------------------------------------------------------------------------------------------------------------------------------------------------------------------------------------------------------------------------------------------------------------------------------------------------------------------------------------------------------------------------------------------------------------------------------------------------------------------------------------------------------------------------------------------------------------------------------------------------------------------------------------------------------------------------------------------------------------------------------------------------------------------------------------------------------------------------------------------------------------------------------------------------------------------------------------------------------------------------------------------------------------------------------------------------------------------------------------------------------------------------------------------------------------------------------------------------------------------------------------------------------------------------------------------------------------------------------------------------------------------------------------------------------------------------------------------------------------------------------------------------------------------------------------------------------------------------------------------------------------------------------------------------------------------------------------------------------------------------------------------------------------------------------------------------------------------------------------------------------------------------------------------------------------
	Pachylomera_femoralis	ACGAAAAATAACGATACGGGACTCATCCGAGGCCCCGTAATCGGAATGAGTACACTCTAAACCCTTTAACGAGGATCAATTGGAGGGCAAGTCTGGTGCCAGCAGCCGCGGTAATTCCAGCTCCAATAGCGTATATTAAAGTTGTTGCGGTTAAAAAGCTCGTAGTCGAATTTGTGTCCCGCGCCGCCGGTTCATCGCTCGCGGTGTCAACTGGCGTGTCCGCGGGACGTCCT-GCCGGTGGGCTTAGCCCC-T-------GCGGGCG--GCCCAATCTCAATCCCACCGCGGTGCTCTTCACTGAGTGTCGAGGTGGGCCGGCACGTTTACTTTGAACAAATTAGA-GTGCTTAAAGCAGGCTAAAACATCGCCTGAATACTGTGTGCATGGAATAATGGAATAGGACCTCGGTTCTATTTTGTTGGTTTTCGGAACCCCGAGGTAATGATTAATAGGAACGGATGGGGGCATTCGTATTGCGACGTTAGAGGTGAAATTCTTGGATCGTCGCAAGACGGACAGAAGCGAAAGCATTTGCCAAAAACGCTTTCATTGATCAAGAACGAAAGTTAGAGGTTCGAAGGCGATCAGATACCGCCCTAGTTCTAACCATAAACGATGCCAGCTAGCGATCCG-CCGACGTTCCTCCGATGACTCGGCGGGCAGCTTCCGGGAAACCAAAGCTTTTGGGTTCC-GGGGGAAGTATGGTTGCAAAGCTGAAACTTAAAGGAATTGACGGAAGGGCACCACCAGGAGTGGAGCCTGCGGCTTAATTTGACTCAACACGGGAAACCTCACCAGGCCCGGACACCGGAAGG-ATTGACAGATTGAGAGC------------------GGGTTTGGAATAATTTCTCATATTATTAGACAAGAAAGAAGAAAAAAAGAGACTTTTGGGACTTTAGGAATAATTTATGCTATAATAACAATTGGATTATTAGGATTTATTGTATGAGCCCATCATATATTTACAGTAGGTATAGATGTTGATACACGTGCTTATTTTACTTCAGCAACAATAATTATTGCTGTTCCTACTGGAATTAAAATTTTTAGATGATTAGCTACTTTTCATGGAACACAACTTAATTATTCACCTTCATTAATTTGAGCTTTAGGTTTTGTATTCTTATTTACAGTAGGAGGATTAACTGGTGTAGTATTAGCTAATTCATCTATTGATATTGTACTTCATGACACTTACTATGTAGTAGCTCATTTTCATTATGTTCTTTCTATAGGAGCAGTATTTGCTATTATAGCTGGGTTTGTACATTGATTTCCATTATTTACTGGATTAACTATAAATACTAAATTTTTAAAAATTCAATTTTTAATTATATTTATTGGAGTTAATATAACTTTTTTTCCTCAACATTTTCTAGGATTAAGGGGCATACCTCGACGTTATTCTGATTATCCTGATGCTTATTTAACATGAAATATAGTATCATCAATTGGATCATTAATTTCATTAATTAGTATTTTTCTTTTTTTATTTATTATCTGAGATAGTTTTATTGCTATACGAAAATCAATTGCACCTTTAAGAACATCTTCATCAATTGAATGATTTCAATTAATGCCTCCATCAGAGCATAGAT--------------------------------------------------------------------------------------------------------------------------------------------------------------------------------------------------------------------------------------------------------------------------------------------------------------------------------------------------------------------------------------------------------------------------------------------------------------------------------------------------------------------------------------------------------------------------------------------------------------------------------------------------------------------------------------------------------------------------------------------------------------------------------------------------------------------------------------------------------------------------------------------------------GAGTCATTGGGACT-G-TA---CTAAACCAA-AAGGCGCAATGAAAGTAA----AGGTC----CGCCT------------CGCG------C-GGACCGAGGGAGGACGCG--CCCG------T-CCG-CG---GACGG--GTGCAGCACTCCCGGGGCGTCTCGTTCTCATCGCGAGAAGAGGCGCACCCAGAGCGTACACGCTGGGACCCGAAAGATGGTGAACTATGCCTGGTCAGGACGAAGTCAGGGGAAACCCTGATGGAGGTCCGTAGCGATTCTGACGTGCAAATCGATCGTCGGAACTGGGTATAGGGGCGAAAGACTAATCGAACCTTCTAGTAGCTGGTTCCCTCCGAAGTTTCCCTCAGGATAGCTGGCGCTCGCC-TTT-GCGAGTCTCATTCGGTAAAGCGAATGATTAGAGGCATTGGGGTCGAAACGGCCTCAACCTATTCTCAAACTTTAAATGGGTGAGATCTCCGGCTTGCTTGAAGCATGAA-GCCGCGAGAG--------------AT---C-------GGATCGAAGAGTGCCAAGTGGGCCACTTTTGGTAAGCAGAACTGGCGCTGTGGGATGAACCAAACGCCGAGTTAAAGCGCCCAAATCGACGCTTATGGGATACCATGAAAGGCGTTGGTAACTTAAGACAGCAGGACGGTGGTCGCAAACTTTTTTTTCGATATGAACTCTAAAAAAAAATAACGCTGTTATCCCTAAGGTAATTTAATCTTATAATCAC--A---A---A-ATGTGGATC---ACTTACTCATATATCAATGG-T----TT---A-AT-T--AT-AAAAAAAGTTTATTCAATTTTTTAGTTGCCCCAACCAAATA-T--G-TC-T-A-TA-A-ATA-C-TT-AAAT----CTA-A-AATC-CTT-ACA--C-TT--TTA--AAT-AT-C--TA-TAT-AAATATAAAATTCTATAGGGTCTTCTCGTCTTTTAAAATTATTTAAGCTTTTTTACTTAAAAATAAAATTCTAA-TT-TAAATTA-AAT-TG-AGACAGTCTCTCCCTCGTCAAACCTTTCATACCAGTTCTCAATTAAAAAACTAATTATTATGCTACCTTTGCACAGTCAAAGTACTGCGGCCATTTAAA--------AATTCATAGGGCAGGTCAGACTTTATATTATGATCAAAAAGACATG---------------------------------------------------------------------------------------------------------------------------------------------------------------------------------------------------------------------------------------------------------------------------------------------------------------------------------------------------------------------------------------------------------------------------------------------------------------------------------------------------------------------------------------------------------------------------------------------------------------------------------------------------------------------------------------------------------------------------------------------------------------------------------------------------------------------------------------------------------------------------------------------------------------------------------------------------------------------------------------------------------------------------------------------------------------------------------------------------------------------------------------------------------------------------------------------------------------------------------------------------------------------------------------------------------------------------------------------------------------------------------------------------------------------------------------------------------------------------------------------------------------------------------------------------------------------------------------------------------------------------------------------------------------------------------------------------------------------------------------------------------------------------------------------------------------------------------------------------------------------------------------------------------------------------------------------------------------------------------------------------------------------------------------------------------------------------------------------------------------------------------------------------------------------------------------------------------------------------------
	Paragymnopleurus_maurus	ACGAAAAATAACGATACGGGACTCATCCGAGGCCCCGTAATCGGAATGAGTACACTCTAAACCCTTTAACGAGGATCAATTGGAGGGCAAGTCTGGTGCCAGCAGCCGCGGTAATTCCAGCTCCAATAGCGTATATTAAAGTTGTTGCGGTTAAAAAGCTCGTAGTCGAATTTGTGTCCCGCGCCGCCGGTTCATCGCTCGCGGTGTCAACTGGCGTGTCCGCGGGACGTCCT-GCCGGTGGGCTTAGCCGT-T-------CGGCGAG--GCCCAATCTCAATCCCACCGCGGTGCTCTTCACTGAGTGTCGAGGTGGGCCGGCACGTTTACTTTGAACAAATTAGA-GTGCTTAAAGCAGGCTAAAACATCGCCTGAATACTG-GTGCATGGAATAATGGAATAGGACCTCGGTTCTATTTTGTTGGTTTTCGGAACCCCGAGGTAATGATTAATAGGAACGGATGGGGGCATTCGTATTGCGACGTTAGAGGTGAAATTCTTGGATCGTCGCAAGACGGACAGAAGCGAAAGCATTTGCCAAAAACGCTTTCATTGATCAAGAACGAAAGTTAGAGGTTCGAAGGCGATCAGATACCGCCCTAGTTCTAACCATAAACGATGCCAGCTAGCGATCCG-CCGACGTTCCTCCGATGACTCGGCGGGCAGCTTCCGGGAAACCAAAGCTTTTGGGTTCC-GGGGGAAGTATGGTTGCAAAGCTGAAACTTAAAGGAATTGACGGAAGGGCACCACCAGGAGTGGAGCCTGCGGCTTAATTTGACTCAACACGGGAAACCTCACCAGGCCCGGACACCGGAAGG-ATTGACAGATTGAGAGCTATATTTTAATTTTACCTGGTTTTGGGATAATTTCCCATATTATTAGTCAAGAAAGAAGAAAAAAGGAAACTTTTGGAACTTTAGGAATAATTTATGCAATAATAGCAATTGGATTATTAGGATTTATTGTATGAGCTCACCATATATTTACTGTAGGAATAGATGTTGATACCCGGGCCTATTTTACTTCAGCAACTATAATTATTGCTGTACCAACTGGAATTAAAATTTTTAGATGATTAGCTACTCTCCATGGAACCCAGTTAAACTACTCCCCTTCATTAATTTGAGCTTTAGGTTTTGTATTTTTATTTACTATAGGTGGATTAACTGGTGTTGTTCTTGCTAACTCTTCTATTGATATTGTCTTACATGATACATATTATGTAGTTGCACATTTCCATTATGTTCTTTCTATAGGAGCTGTTTTCGCTATTATAGCAGGATTTGTTCACTGATTTCCCCTATTTACAGGATTAGTAATAAATTCTAAATATTTAAAAATTCAATTTATTATTATATTTATTGGGGTAAATTTAACCTTTTTTCCCCAACATTTTCTAGGTTTAAGTGGCATACCTCGGCGATATTCTGATTATCCAGATGCTTATACCACATGAAATATTATCTCCTCAATTGGATCTTTAATTTCATTAGTAAGTATTTTTATATTTTTATTTATTATTTGAGAAAGATTTATTTCTATACGTAAATCTATTGGTACTTTAAGAATAACAACATCTATTGAATGATTACAAGCAATACCACCTGCTGAACATAGATATAATGAGTTACCTTTATTA------------------------------------------------------------------------------------------------------------------------------------------------------------------------------------------------------------------------------------------------------------------------------------------------------------------------------------------------------------------------------------------------------------------------------------------------------------------------------------------------------------------------------------------------------------------------------------------------------------------------------------------------------------------------------------------------------------------------------------------------------------------------------------------------------------------------------------------------------------------------------------GAGTCATTGGGACT-A-AA---CTAAACCTA-AAGGCGCAATGAAAGTAA----AGGTC----CGCCT------------CGCG------C-GGACCGAGGGAGGATGGG--TCGG------C-ACT-CG---TGCCA--GCCCCGCACTCCCGGGGCGTCTCGTTCTCATCGCGAGAAGGGGCGCACCCAGAGCGTACACGCTGGGACCCGAAAGATGGTGAACTATGCCTGGTCAGGACGAAGTCAGGGGAAACCCTGATGGAGGTCCGTAGCGATTCTGACGTGCAAATCGATCGTCGGAACTGGGTATAGGGGCGAAAGACTAATCGAACCTTCTAGTAGCTGGTTCCCTCCGAAGTTTCCCTCAGGATAGCTGGCGCTCGCT-GTT-GCGAGTCTCATTCGGTAAAGCGAATGATTAGAGGCATTGGGGCCGAAACGGCCTCAACCTATTCTCAAACTTTAAATGGGTGAGATCTCCGGCTTGCTTGAAAAGTGAA-GCCGCGAG---------------TAT---C-------GGATCA--GAGTGCCAAGTGGGCCACTTTTGGTAAGCAGAACTGGCGCTGTGGGATGAACCAAACGCCGAGTTAAAGCGCCTAAATCGACGCTTATGGGATACCATGAAAGGCGTTGGTAACTTAAGACAGCAGGACGGTGGTCGCAAACTTTTTTTTCGATAAGAACTCTCAAAAAAAATTACGCTGTTATCCCTAAGGTAATTTAATCTTATAATCAT--A---A--CA-CTATGGATC---ACTTAATCATATATCAATGT-T----TA---A-T--A--AT-AAAAAAAGTTTATTAAATTTTTTAATCGCCCCAATTAAATA-A--T-TT-T-A-TT-T-ATA-A-TT-AAAT----CTA-A-AATA-CTT-TAA--C-TT--TTA--AAT-AT-A--AA-TAA-AATTATAAAACTCTATAGGGTCTTCTCGTCTTTTAATAATATTTAAGCTTTTTTACTTAAAAATAAAATTCTAA-TT-TAAATTA-AAT-TG-AGACAGTCTTTTTCTCGTGCGACCTTTCATTCCAGTTCCCAATTAAAAAACTAATTATTATGCTACCTTTGCACGGTCAGAGTACCGCAGCCATTTAAA--------AATTCATAGGGCAGGCCAGACTTTAAATTATAATCAAAAAGACATG---------------------------------------------------------------------------------------------------------------------------------------------------------------------------------------------------------------------------------------------------------------------------------------------------------------------------------------------------------------------------------------------------------------------------------------------------------------------------------------------------------------------------------------------------------------------------------------------------------------------------------------------------------------------------------------------------------------------------------------------------------------------------------------------------------------------------------------------------------------------------------------------------------------------------------------------------------------------------------------------------------------------------------------------------------------------------------------------------------------------------------------------------------------------------------------------------------------------------------------------------------------------------------------------------------------------------------------------------------------------------------------------------------------------------------------------------------------------------------------------------------------------------------------------------------------------------------------------------------------------------------------------------------------------------------------------------------------------------------------------------------------------------------------------------------------------------------------------------------------------------------------------------------------------------------------------------------------------------------------------------------------------------------------------------------------------------------------------------------------------------------------------------------------------------------------------------------------------------------
	Paronthobium_simplex	ACGAAAAATAACGATACGGGACTCATCCGAGGCCCCGTAATCGGAATGAGTACACTCTAAACCCTTTAACGAGGATCAATTGGAGGGCAAGTCTGGTGCCAGCAGCCGCGGTAATTCCAGCTCCAATAGCGTATATTAAAGTTGTTGCGGTTAAAAAGCTCGTAGTCGAATTTGTGTCCCGCGCCGCCGGTTCATCGCTCGCGGTGTCAACTGGCGTGTCCGCGGGACGTCCT-GCCGGTGGGCTAAACCCC-CT----CGCGGGGCC--GCCCAATCTCAATCCCACCGCGGTGCTCTTGACTGAGTGTCGAGGTGGGCCGGCACGTTTACTTTGAACAAATTAGA-GTGCTTAAAGCAGGCTAAAACATCGCCTGAATACTGTGTGCATGGAATAATGGAATAGGACCTCGGTTCTATTTTGTTGGTTTTCGGAACCCCGAGGTAATGATTAATAGGAACGGATGGGGGCATTCGTATTGCGACGTTAGAGGTGAAATTCTTGGATCGTCGCAAGACGGACAGAAGCGAAAGCATTTGCCAAAAACGCTTTCATTGATCAAGAACGAAAGTTAGAGGTTCGAAGGCGATCAGATACCGCCCTAGTTCTAACCATAAACGATGCCAGCTAGCGATCCG-CCGACGTTCCTCCGATGACTCGGCGGGCAGCTTCCGGGAAACCAAAGCTTTTGGGTTCC-GGGGGAAGTATGGTTGCAAAGCTGAAACTTAAAGGAATTGACGGAAGGGCACCACCAGGAGTGGAGCCTGCGGCTTAATTTGACTCAACACGGGAAACCTCACCAGGCCCGGACACCGGAAGG-ATTGACAGATTGAGAGC-------TAATTCTACCAGGATTTGGGATAATTTCCCATATTATTAGCCAAGAAAGAAGAAAAAAAGAAACTTTCGGAACTTTAGGAATAATTTATGCTATAATAGCTATTGGCTTACTAGGATTTATTGTATGAGCTCATCATATATTTACCGTAGGAATAGATGTAGATACCCGAGCTTACTTTACTTCTGCTACCATAATCATTGCTATTCCTACTGGAATTAAAATTTTTAGATGGCTAGCTACTTTACATGGAACTCAATTAACCTATTCACCATCACTAATTTGAGCTTTAGGTTTTGTATTCTTATTTACTATAGGAGGTTTAACAGGAGTTATTCTAGCAAATTCTTCCATTGACATCGTATTACATGACACTTATTACGTCGTAGCCCACTTTCATTATGTATTATCAATAGGTGCAGTATTTGCTATTATAGCAGGATTTATCCATTGATTTCCACTATTTACAGGATTAATAATAAACCCTAAATTTTTAAAGATCCAATTTATAATTATATTTATTGGAGTTAATATAACCTTTTTTCCCCAACATTTCTTAGGATTAAGAGGAATACCTCGACGATACTCTGATTACCCTGATGCTTATATAACTTGAAATATTATTTCTTCAATTGGATCATTAATTTCTTTAGTAAGAATTTTATTATTCTTATTTATTATCTGAGATACTTTTATTTCAATACGAAAATCTATTGGCACTTTAAGAATAACTTCTTCAATTGAATGATTACAATTAATACCCCCTGCAGAACATAGTTATAATGAATTACCAATTTT-------------------------------------------------------------------------------------------------------------------------------------------------------------------------------------------------------------------------------------------------------------------------------------------------------------------------------------------------------------------------------------------------------------------------------------------------------------------------------------------------------------------------------------------------------------------------------------------------------------------------------------------------------------------------------------------------------------------------------------------------------------------------------------------------------------------------------------------------------------------------------------GAGTCATTGGGACT-C-AA---TTAAACCTA-AAGGCGCAATGAAAGTAA----AGGTC----CGCCG------------TGCG------C-GGACCGAGGGAGGATGGG--CCCG------T-CCA-CG---GGCGG--GCCCCGCACTCCCGGGGCGTCTCGTTCTCATCGCGAGAGGAGGCGCACCCAGAGCGTACACGCTGGGACCCGAAAGATGGTGAACTATGCCTGGTCAGGACGAAGTCAGGGGAAACCCTGATGGAGGTCCGTAGCGATTCTGACGTGCAAATCGATCGTCGGAACTGGGTATAGGGGCGAAAGACTAATCGAACCTTCTAGTAGCTGGTTCCCTCCGAAGTTTCCCTCAGGATAGCTGGCGCTCGCC-TTT-GCGAGTCTCATTCGGTAAAGCGAATGATTAGAGGCATTGGGGTCGAAACGGCCTCAACCTATTCTCAAACTTTAAATGGGTGAGATCTCCGGCTTGCTTAAAGCATGAA-GCCGCGAGAT--------------AT---C-------GGATCACAGAGTGCCAAGTGGGCCACTTTTGGTAAGCAGAACTGGCGCTGTGGGATGAACCAAACGCAGAGTTAAAGCGCCAAAATCGACGCTTATGGGATACCATGAAAGGCGTTGGTAACTTAAGACAGCAGGACGGTGGTCGCAAACTTCTTTTTCGATAAGAACTCTCAAAAAAAATAACGCTGTTATCCCTAAGGTAATTTAATCTTATAATCAT--A---A---T-ATATGGATC---ATTTATTCATAAATTAATGT-T----TTATAT-A--T--TA-AAAAAAAGTTAATTAAATTTTTCAGTCACCCCAACTAAATA-T--A-AT-T-T-AA-T-ATA-A-TT-AAAT----TTA-A-AATA-CTA-AAA--A-TT--TTATTGAA-AT-A--CT-AAA-TAATATAAAACTCTATAGGGTCTTCTCGTCTTTCAAAATTATTTAAGCTTTTTTACTTAAAAATAAAATTCTAA-TT-TAAATTA-AAT-TA-AGACAGTAATTTTCTCGTCCAACCATTCATACCAGTTCCCAATTAAAAAACTAATTATTATGCTACCTTTGCACGGTCAAAATACCGCGGCCATTTAAAA-------AATTCATAGGGCAGGTCAGACTTTAAATTATAATCAAAAAGACATG---------------------------------------------------------------------------------------------------------------------------------------------------------------------------------------------------------------------------------------------------------------------------------------------------------------------------------------------------------------------------------------------------------------------------------------------------------------------------------------------------------------------------------------------------------------------------------------------------------------------------------------------------------------------------------------------------------------------------------------------------------------------------------------------------------------------------------------------------------------------------------------------------------------------------------------------------------------------------------------------------------------------------------------------------------------------------------------------------------------------------------------------------------------------------------------------------------------------------------------------------------------------------------------------------------------------------------------------------------------------------------------------------------------------------------------------------------------------------------------------------------------------------------------------------------------------------------------------------------------------------------------------------------------------------------------------------------------------------------------------------------------------------------------------------------------------------------------------------------------------------------------------------------------------------------------------------------------------------------------------------------------------------------------------------------------------------------------------------------------------------------------------------------------------------------------------------------------------------------
	Pedaria_sp-3	ACGAAAAATAACGATACGGGACTCATCCGAGGCCCCGTAATCGGAATGAGTACACTCTAAACCCTTTAACGAGGATCAATTGGAGGGCAAGTCTGGTGCCAGCAGCCGCGGTAATTCCAGCTCCAATAGCGTATATTAAAGTTGTTGCGGTTAAAAAGCTCGTAGTCGAATTTGTGTCCCGCGCCGCCGGTTCATCGCTCGCGGTGTCAACTGGCGTGTCCGCGGGACGTCCT-GCCGGTGGGCTTAGCCCC-TA-----CGGGGGCG--GCCCAATCTCAATCCCACCGCGGTGCTCTTCACTGAGTGTCGAGGTGGGCCGGCACGTTTACTTTGAACAAATTAGA-GTGCTTAAAGCAGGCTAAAACATCGCCTGAATACTGTGTGCATGGAATAATGGAATAGGACCTCGGTTCTATTTTGTTGGTTTTCGGAACCCCGAGGTAATGATTAATAGGAACGGATGGGGGCATTCGTATTGCGACGTTAGAGGTGAAATTCTTGGATCGTCGCAAGACGGACAGAAGCGAAAGCATTTGCCAAAAACGCTTTCATTGATCAAGAACGAAAGTTAGAGGTTCGAAGGCGATCAGATACCGCCCTAGTTCTAACCATAAACGATGCCAGCTAGCGATCCG-CCGACGTTCCTCCGATGACTCGGCGGGCAGCTTCCGGGAAACCAAAGCTTTTGGGTTCC-GGGGGAAGTATGGTTGCAAAGCTGAAACTTAAAGGAATTGACGGAAGGGCACCACCAGGAGTGGAGCCTGCGGCTTAATTTGACTCAACACGGGAAACCTCACCAGGCCCGGACACCGGAAGG-ATTGACAGATTGAGAGCTATATTTTAATTTTACCTGGATTTGGGATAATTTCTCATATTATTAGACAAGAAAGAAGAAAAAAAGAAACTTTTGGAACATTAGGAATAATTTATGCTATAATAGCAATTGGATTATTAGGATTTATTGTTTGAGCTCACCATATATTTACAATTGGAATAGATGTTGATACACGAGCATACTTTACTTCAGCAACAATAATTATTGCAGTTCCAACAGGAATTAAAATTTTCAGATGATTAGCTACACTTCATGGAACTCAAATAAATTATTCACCCTCAATAATTTGAGCTTTAGGATTTGTATTTTTATTTACTGTTGGTGGATTAACTGGAGTTATTTTAGCTAATTCATCTATAGATATCGTCTTACATGATACATATTATGTTGTAGCACATTTTCATTATGTTTTATCTATAGGAGCTGTCTTTGCAATTATAGCAGGTTTTATTCATTGATTCCCTTTATTTACAGGATTAACTATAAATAATAAATTTTTAAAAATTCAATTTTTAATTATATTTATTGGAGTTAATATAACATTTTTTCCCCAACATTTTTTAGGTTTAAGAGGTATACCTCGCCGATACTCTGACTATCCTGATGCTTATACAACTTGAAATATAATTTCATCTATTGGATCTTTAATTTCATTAATTAGAATTTTTCTATTTTTATTTATTATTTGAGATAGTTTTATTTCAATACGTAAATCAATTATACCTTTAAGAATAGTATCATCAATTGAATGACTACAATCTATACCTCCTGCAGAACATAGATATACTGAATTACCTATATTA-------------------------------------------------------------------------------------------------------------------------------------------------------------------------------------------------------------------------------------------------------------------------------------------------------------------------------------------------------------------------------------------------------------------------------------------------------------------------------------------------------------------------------------------------------------------------------------------------------------------------------------------------------------------------------------------------------------------------------------------------------------------------------------------------------------------------------------------------------------------------------------------------------------------------------------------------------------------------------------------------------------------------------------GCACTTCCGGGGCGTCTCGTTCTCATCGCGAGAAGAGGCGCACCCAGAGCGTACACGCTGGGACCCGAAAGATGGTGAACTATGCCTGGTCAGGACGAAGTCAGGGGAAACCCTGATGGAGGTCCGTAGCGATTCTGACGTGCAAATCGATCGTCGGAACTGGGTATAGGGGCGAAAGACTAATCGAACCTTCTAGTAGCTGGTTCCCTCCGAAGTTTCCCTCAGGATAGCTGGCGCTCGCC-TTT-GCGAGTCTCATTCGGTAAAGCGAATGATTAGAGGCATTGGGGTCGAAACGGCCTCAACCTATTCTCAAACTTTAAATGGGTGAGATCTCCGGCTTGCTTGAAGCGTGAA-GCCGCGAGAG--------------AT---C-------GGATCACAGAGTGCCAAGTGGGCCACTTTTGGTAAGCAGAACTGGCGCTGTGGGATGAACCAAACGCCGAGTTAAAGCGCCCAAATCGACGCTTATGGGATACCATGAAAGGCGTTGGTAACTTAAGACAGCAGGACGGTGGTCGCAATCTTTTCTTTCGATAAGAACTCTAAAAAAAAATTACGCTGTTATCCCTAAGGTAATTTAATCTTTTAATCAT--A---A---A-ATATGGATC---AATAATTCATAAATTAATGT-A----AA---T-A--T--AT-AAAAAAAGTTAATTAAATTTTTTAGTCACCCCAACCAAATA-C--T-AA-A-T-TA-A-ATA-A-AT-AAAT----AAT-A-AATA-CTT-TAA--T-TT--TTA--AAT-AT-T--TT-ATT-TAATATAAAACTCTATAGGGTCTTCTCGTCTTTTAAATATATTTAAGCTTTTTTACTTAAAAATAAAATTCTAA-TT-AAAATTA-AAT-TG-AGACAGTATCTTTCTCGTCCAACCATTCATTCCAGTTCTCATTTAAAAAACTAATTATTATGCTACCTTTGCACGGTCAAAATACCGCGGCCATTTAAACAT-ATATTATTCATAGAGCAGGTCAGACTTTAAATTATAATCAAAAAGACATG---------------------------------------------------------------------------------------------------------------------------------------------------------------------------------------------------------------------------------------------------------------------------------------------------------------------------------------------------------------------------------------------------------------------------------------------------------------------------------------------------------------------------------------------------------------------------------------------------------------------------------------------------------------------------------------------------------------------------------------------------------------------------------------------------------------------------------------------------------------------------------------------------------------------------------------------------------------------------------------------------------------------------------------------------------------------------------------------------------------------------------------------------------------------------------------------------------------------------------------------------------------------------------------------------------------------------------------------------------------------------------------------------------------------------------------------------------------------------------------------------------------------------------------------------------------------------------------------------------------------------------------------------------------------------------------------------------------------------------------------------------------------------------------------------------------------------------------------------------------------------------------------------------------------------------------------------------------------------------------------------------------------------------------------------------------------------------------------------------------------------------------------------------------------------------------------------------------------------------
	Phalops_ardea	ACGAAAAATAACGATACGGGACTCATCCGAGGCCCCGTAATCGGAATGAGTACACTCTAAACCCTTTAACGAGGATCAATTGGAGGGCAAGTCTGGTGCCAGCAGCCGCGGTAACACCAGCTCCAATAGCGTATATTAAAGTTGTTGCGGTTAAAAAGCTCGTAGTCGAATTTGTGTCCCGCGCCGCCGGTTCATCGCTCGCGGTGTCAACTGGCGTGTCCGCGGGACGTCCT-GCCGGTGGGCTTAGCTCT-TG------TCGGGCG--GCCCAATCTCAATCCCACCGCGGTGCTCTTTACTGAGTGTCGAGGTGGGCCGGCACGTTTACTTTGAACAAATTAGA-GTGCTTAAAGCAGGCTAAAACATCGCCTGAATACTGTGTGCATGGAATAATGGAATAGGACCTCGGTTCTATTTTGTTGGTTTTCGGAACCCCGAGGTAATGATTAATAGGAACGGATGGGGGCATTCGTATTGCGACGTTAGAGGTGAAATTCTTGGATCGTCGCAAGACGGACAGAAGCGAAAGCATTTGCCAAAAACGCTTTCATTGATCAAGAACGAAAGTTAGAGGTTCGAAGGCGATCAGATACCGCCCTAGTTCTAACCATAAACGATGCCAGCTAGCGATCCG-CCGACGTTCCTCCGATGACTCGGCGGGCAGCTTCCGGGAAACCAAAGCTTTTGGGATCC-GGGGGAAGTATGGTTGCAAAGCTGAAACTTAAAGGAATTGACGGAAGGGCACCACCAGGAGTGGAGCCTGCGGCTTAATTTGACTCAACACGGGAAACCTCACCAGGCCCGGACACCGGAAGG-ATTGACAGATTGAGAGCTATATTTTAATTTTACCTGGATTTGGAATAATCTCTCACATTATTAGTCAAGAAAGAAGAAAAAAGGAAACATTTGGAACTTTAGGAATAATTTACGCTATAATAGCAATTGGTCTTTTAGGTTTCATTGTATGAGCACATCATATGTTTACTGTCGGAATGGATGTTGACACACGAGCTTACTTTACTTCAGCAACAATAATTATTGCTGTTCCTACTGGTATTAAAATTTTCAGATGACTAGCTACTCTTCATGGAACACAATTAAACTATTCACCTTCAATAATTTGAGCTTTAGGATTCGTATTCTTATTTACTGTAGGTGGGTTAACTGGAGTAGTTTTAGCTAATTCTTCAATTGATATTGTTCTTCATGACACATATTATGTAGTAGCTCATTTTCATTATGTTTTATCTATAGGAGCTGTATTTGCAATTATAGCAGGATTTATTCATTGATTCCCCTTATTTACAGGACTTACTATAAATCAAAAATTTTTAAAAATTCAATTTTTAATTATATTTATTGGTGTAAATATAACATTTTTCCCTCAACATTTCTTAGGGTTAAGAGGTATGCCACGACGATATTCAGATTACCCTGATGCTTACACAACATGAAATATTATCTCCTCTATTGGATCATTAATTTCATTAATTAGAATTTTCCTATTTCTTTTTATTATTTGAGATAGATTTTCTTCAATACGAAAATCTATTGGAACTTTAAATATACCTACTTCTATTGAATGAATACAAAAAATACCTCCAGCAGAACATAGATATGATGAACTAC--------------------------------------------------------------------------------------------------------------------------------------------------------------------------------------------------------------------------------------------------------------------------------------------------------------------------------------------------------------------------------------------------------------------------------------------------------------------------------------------------------------------------------------------------------------------------------------------------------------------------------------------------------------------------------------------------------------------------------------------------------------------------------------------------------------------------------------------------------------------------------------------GAGTCATTGGGACA-T-TG---ATAAACCTA-AAGGCGCAATGAAAGTGA----AGGTC----CGCCT------------CGCG------C-GGACCGAGGGAAGATGGG--CCCG------T-CCA-CG---GGCGG--GCCCCGCACTCCCGGGGCGTCTCGTTCTCATCGCGAGAAGAGGCGCACCCAGAGCGTACACGCTGGGACCCGAAAGATGGTGAACTATGCCTGGTCAGGACGAAGTCAGGGGAAACCCTGATGGAGGTCCGTAGCGATTCTGACGTGCAAATCGATCGTCGGAACTGGGTATAGGGGCGAAAGACTAATCGAACCTTCTAGTAGCTGGTTCCCTCCGAAGTTTCCCTCAGGATAGCTGGCGCTCGCC--TT-GCGAGTCTCATTCGGTAAAGCGAATGATTAGAGGCATTGGGGTCGAAACGGCCTCAACCTATTCTCAAACTTTAAATGGGTGAGATCTCCGGCTTGCTTGAACGCTGAA-GCCGCGAGATA--------------T---C-------GGATCACCGAGTGCCAAGTGGGCCACTTTTGGTAAGCAGAACTGGCGCTGTGGGATGAACCAAACGCCGAGTTAAAGCGCCAAAATCGACGCTTATGGGATACCATGAAAGGCGTTGGTAACTTAAGACAGCAGGACGGTGGTCGCAAACTTTTTTTTCGATAAGAACTCTCAAAAAAAATTACGCTGTTATCCCTAAGGTAATTTAATCTTTTAATCAT--T---A---A-AAATGGATC---AATTAATCATATATCAATGT-A----AA---A-A--A--TG-AAGAAAAGTTCATTTAATTTTCTAATCGCCCCAACCAAATA-T--T-TA-A-T-AA-A-AAA-A-CT-AAAT----ATA-A-AATT-CTA-AAA----TT--TTA--AAA-AT-T--TA-ATT-AAATATAAAACTCTATAGGGTCTTCTCGTCTTTTAAATACATTTAAGCTTTCTTACTTAAAAATAAAATTCTAA-TT-AAATTTA-AAT-TG-AGACAGTCTTTTTCTCGTTCGACCTTTCATACCAGTTCCCAATTAAAAAACTAATTATTATGCTACCTTTGCACGATCAAATTATCGCGGCCATTTAATAA----AATTATCATAGGGCAGGTCAGACTTTAAATTATAATCAAAAAGACATG---------------------------------------------------------------------------------------------------------------------------------------------------------------------------------------------------------------------------------------------------------------------------------------------------------------------------------------------------------------------------------------------------------------------------------------------------------------------------------------------------------------------------------------------------------------------------------------------------------------------------------------------------------------------------------------------------------------------------------------------------------------------------------------------------------------------------------------------------------------------------------------------------------------------------------------------------------------------------------------------------------------------------------------------------------------------------------------------------------------------------------------------------------------------------------------------------------------------------------------------------------------------------------------------------------------------------------------------------------------------------------------------------------------------------------------------------------------------------------------------------------------------------------------------------------------------------------------------------------------------------------------------------------------------------------------------------------------------------------------------------------------------------------------------------------------------------------------------------------------------------------------------------------------------------------------------------------------------------------------------------------------------------------------------------------------------------------------------------------------------------------------------------------------------------------------------------------------------------------
	Phanaeus_sallei	ACGAAAAATAACGATACGGGACTCATCCGAGGCCCCGTAATCGGAATGAGTACACTCTAAATCCTTTAACGAGGATCAATTGGAGGGCAAGTCTGGTGCCAGCAGCCGCGGTAATTCCAGCTCCAATAGCGTATATTAAAGTTGTTGCGGTTAAAAAGCTCGTAGTCGAATTTGTGTCCCGCGCCGCCGGTTCATCGCTCGCGGTGTTAACTGGCGTGTCCGCGGGACGTCCT-GCCGGTGGGCTCAGCCCC-TA-----CGGGGGCG--GCCCAATCTCAATCCCACCGCGGTGCTCTTCACTGAGTGTCGAGGTGGGCCGGCACGTTTACTTTGAACAAATTAGA-GTGCTTAAAGCAGGCTAAAACCTCGCCTGAATACTGTGTGCATGGAATAATGGAATAGGACCTCGGTTCTATTTTGTTGGTTTTCGGAACCCCGAGGTAATGATTAATAGGAACGGATGGGGGCATTCGTATTGCGACGTTAGAGGTGAAATTCTTGGATCGTCGCAAGACGGACAGAAGCGAAAGCATTTGCCAAAAACGCTTTCATTGATCAAGAACGAAAGTTAGAGGTTCGAAGGCGATCAGATACCGCCCTAGTTCTAACCATAAACGATGCCAGCTAGCGATCCG-CCGACGTTCCTCCGATGACTCGGCGGGCAGCTTCCGGGAAACCAAAGCTTTTGGGTTCC-GGGGGAAGTATGGTTGCAAAGCTGAAACTTAAAGGAATTGACGGAAGGGCACCACCAGGAGTGGAGCCTGCGGCTTAATTTGACTCAACACGGGAAACCTCACCAGGCCCGGACACCGGAAGG-ATTGACAGATTGAGAGCTATATTTTAATTTTACCAGGGTTCGGTATAATTTCACATATTATTAGACAAGAAAGAAGAAAAAAAGAAACATTTGGTACATTAGGTATAATTTATGCTATAATAGCAATTGGCTTATTAGGGTTTATTGTATGAGCTCATCACATATTCACAGTTGGAATAGACGTTGATACACGAGCTTATTTTACTTCCGCTACTATAATTATTGCTGTACCAACAGGTATTAAAATTTTTAGATGATTAGCTACTCTTCATGGAACACAATTAAATTATTCACCTTCATTAATTTGAGCTTTAGGCTTTGTATTTTTATTTACAGTTGGAGGACTAACTGGAGTAGTATTAGCTAACTCTTCTATTGATATTGTATTACATGATACTTATTATGTTGTAGCCCATTTTCATTATGTTTTATCTATAGGTGCTGTATTTGCTATTATAGCTGGATTTGTACATTGATTCCCATTATTTACTGGATTAACTATAAATTCTAAATTTTTAAAAATTCAATTTTTAATTATATTTATTGGAGTAAATATAACCTTTTTCCCACAACATTTCTTAGGATTAAGTAGAATACCCCGACGTTATTCAGATTACCCAGACGCATATATAACATGAAATGTTATCTCATCTATTGGTTCTATAATTTCATTAGTTAGAATTTTCCTTTTCTTATTTATTATTTGAGATAGATTTATTTCTATACGAAAATCTATTGGTACATTAAGAATAAATACATCTATTGAATGAATGCAACTTATACCTCCAGCAGAACATAGATATAATGAATTACCAATTTTA------------------------------------------------------------------------------------------------------------------------------------------------------------------------------------------------------------------------------------------------------------------------------------------------------------------------------------------------------------------------------------------------------------------------------------------------------------------------------------------------------------------------------------------------------------------------------------------------------------------------------------------------------------------------------------------------------------------------------------------------------------------------------------------------------------------------------------------------------------------------------------GAGTCATTGGGACT-C-AA---TTAAACCTA-AAGGCGCAATGAAAGTAA----AGGTC----CGCCT------------CGCG------C-GGACCTAGGGAGGATGCG--CCCG------A-CCG-CG---GTCGG--GCACCGCACTCCCGGGGCGTCTCGTTCTCATAGCGAGAAGAGGCGCACCCAGAGCGTACACGCTGGGACCCGAAAGATGGTGAACTATGCCTGGTCAGGACGAAGTCAGGGGAAACCCTGATGGAGGTCCGTAGCGATTCTGACGTGCAAATCGATCGTCGGAACTGGGTATAGGGGCGAAAGACTAATCGAACCTTCTAGTAGCTGGTTCCCTCCGAAGTTTCCCTCAGGATAGCTGGCGCTCGCC--TT-GCGAGTCTCATTCGGTAAAGCGAATGATTAGAGGCATTGGGGTCGAAACGGCCTCAACCTATTCTCAAACTTTAAATGGGTGAGATCTCCGGCTTGCTTGAACGGTGAA-GCCGCGAGAGA-----------TCAT---C-------GGATCACAGAGTGCCAAGTGGGCCACTTTTGGTAAGCAGAACTGGCGCTGTGGGATGAACCAAACGCCGAGTTAAAGCGCCTAAATCGACGCTTATGGGATACCATGAAAGGCGTTGGTAACTTA----------------GTCGCAAACTTTTTTTTCGATAAGAACTCT-AAAAAAAATTACGCTGTTATCCCTAAGGTAATTTAATCTTTTAATCAT--A---A---A-ATATGGATC---ACTTAATCATATATCAATGT-A----AT---A-A--T--TT-AAAAAAAATTTCTTTAATTTTTTAATTGCCCCAACCAAATA-T--A-AT-T-T-AA-A-ATA-A-TC-AAAT----CTA-A-AATT-CTT-TAA--C-TT--TCA--AAA-AT-A--TT-AAA-TTATATAAAACTCTATAGGGTCTTCTCGTCTTTTAAACTCATTTAAGCTTTTTAACTTAAAAATAAAATTCTAA-TT-TAAATTA-AAT-TG-AGACAGTCTTTTTCTCGTTCGACCTTTCATACCAGTTCCCAATTAAAAAACTAATTATTATGCTACCTTTGCACGGTCAAAGTACCGCAGCCATTTAAAAAC-AAATTATTCATAGGGCAGGTCAGACTTTAAATTATAATCAA------------------------------------------------------------------------------------------------------------------------------------------------------------------------------------------------------------------------------------------------------------------------------------------------------------------------------------------------------------------------------------------------------------------------------------------------------------------------------------------------------------------------------------------------------------------------------------------------------------------------------------------------------------------------------------------------------------------------------------------------------------------------------------------------------------------------------------------------------------------------------------------------------------------------------------------------------------------------------------------------------------------------------------------------------------------------------------------------------------------------------------------------------------------------------------------------------------------------------------------------------------------------------------------------------------------------------------------------------------------------------------------------------------------------------------------------------------------------------------------------------------------------------------------------------------------------------------------------------------------------------------------------------------------------------------------------------------------------------------------------------------------------------------------------------------------------------------------------------------------------------------------------------------------------------------------------------------------------------------------------------------------------------------------------------------------------------------------------------------------------------------------------------------------------------------------------------------------------------------------
	Proagoderus_bicallosus	ACGAAAAATAACGATACGGGACTCATCCGAGGCCCCGTAATCGGAATGAGTACACTCTAAACCCTTTAACGAGGATCAATTGGAGGGCAAGTCTGGTGCCAGCAGCCGCGGTAACACCAGCTCCAATAGCGTATATTAAAGTTGTTGCGGTTAAAAAGCTCGTAGTCGAATTTGTGTCCCGCGCCGCCGGTTCATCGCTCGCGGTGTTAACTGGCGTGTCCGCGGGACGTCCT-GCCGGTGGGCTTAGCTCT-C---------GGGCG--GCCCAATCTCAATCCCACCGCGGTGCTCTTTACTGAGTGTCGAGGTGGGCCGGCACGTTTACTTTGAACAAATTAGA-GTGCTTAAAGCAGGCTAAAATATCGCCTGAATACTGTGTGCATGGAATAATGGAATAGGACCTCGGTTCTATTTTGTTGGTTTTCGGAACCCCGAGGTAATGATTAATAGGAACGGATGGGGGCATTCGTATTGCGACGTTAGAGGTGAAATTCTTGGATCGTCGCAAGACGGACAGAAGCGAAAGCATTTGCCAAAAACGTTTTCATTGATCAAGAACGAAAGTTAGAGGTTCGAAGGCGATCAGATACCGCCCTAGTTCTAACCATAAACGATGCCAGCTAGCGATCCG-CCGACGTTCCTCCGATGACTCGGCGGGCAGCTTCCGGGAAACCAAAGCTTTTGGGATCC-GGGGGAAGTATGGTTGCAAAGCTGAAACTTAAAGGAATTGACGGAAGGGCACCACCAGGAGTGGAGCCTGCGGCTTAATTTGACTCAACACGGGAAACCTCACCAGGCCCGGACACCGGAAGG-ATTGACAGATTGAGAGCTATATTTTAATTCTTCCAGGATTTGGAATAATCTCTCATATTATCAGCCAAGAAAGAAGAAAAAAGGAAACATTCGGAACCTTAGGGATAATTTATGCTATAATAGCAATTGGTCTCTTAGGATTTATTGTTTGAGCTCATCATATATTTACAGTAGGAATAGATGTTGATACCCGAGCCTATTTTACATCAGCTACTATAATTATTGCCGTTCCTACAGGAATTAAAATTTTTAGTTGATTAGCAACTCTTCATGGAACTCAATTAAATTACTCCCCATCTATAATTTGAGCACTAGGATTCGTATTTCTATTTACAGTTGGGGGATTAACTGGGGTAGTTTTAGCAAATTCTTCAATTGATATTATTCTCCATGACACTTATTATGTTGTAGCTCATTTTCATTATGTTTTATCAATAGGGGCAGTATTTGCTATTATAGCGGGATTTATTCACTGATTCCCCTTATTTACAGGATTAACTATAAATCAAAAATTCTTAAAAATTCAATTTTTAATTATATTTATTGGTGTAAATATAACATTCTTCCCCCAACATTTTTTAGGTCTAAGTGGTATACCCCGACGATACTCCGATTATCCGGATGCTTACACAACATGAAATATTATTTCATCCATTGGATCTTTAATTTCATTGATTAGAATTTTTTTATTTCTTTTTATTATTTGAGACAGATTCTCTTCTATACGAAAATCATTAAGAACTTTAAATATATCTTCTTCTATTGAATGAATACAAAAAATACCTCCAGCAGAACATAGATACGATGAATTACCTATCTTA------------------------------------------------------------------------------------------------------------------------------------------------------------------------------------------------------------------------------------------------------------------------------------------------------------------------------------------------------------------------------------------------------------------------------------------------------------------------------------------------------------------------------------------------------------------------------------------------------------------------------------------------------------------------------------------------------------------------------------------------------------------------------------------------------------------------------------------------------------------------------------GAGTCATTGGGACC-TAAA---CTAAACCTA-AAGGCGAAATGAAAGTAA----AAGTC----CGCCT------------CGCG------C-GGACCGAGGGAGGATGGG--ACCG------T-TCT-CGT--GACGG--ACCTCGCACTCCCGGGGCGTCTCGTTCTCATCGCGAGAAGAGGCGCACCCAGAGCGTACACGCTGGGACCCGAAAGATGGTGAACTATGCCTGGTCAGGACGAAGTCAGGGGAAACCCTGATGGAGGTCCGTAGCGATTCTGACGTGCAAATCGATCGTCGGAACTGGGTATAGGGGCGAAAGACTAATCGAACCTTCTAGTAGCTGGTTCCCTCCGAAGTTTCCCTCAGGATAGCTGGCGCTCGCA--TT-GCGAGTCTCATTCGGTAAAGCGAATGATTAGAGGCATTGGGGTCGAAACGGCCTCAACCTATTCTCAAACTTTAAATGGGTGAGATCTCCGGCTTGCTTAAATAGTGAA-GCCGCGAGATA---------TTTATT---C-------GGATCAATGAGTGCCAAGTGGGCCACTTTTGGTAAGCAGAACTGGCGCTGTGGGATGAACCAAACGCCGAGTTAAAGCGCCAAAATCGACGCTTATGGGATACCATGAAAGGCGTTGGTAACTTAAGACAGCAGGACGGTGGTCGCAAACTCTTTTTTCGATAAGAACTCTCAAAAAAAATTACGCTGTTATCCCTAAGGTAATTTAATCTTTTAATCAT--A---A---T-TAATGGATC---ACTTATTCATATATCAATGT-A----TA---A-AT-T--TT-AAAAAAAGTTATTCAAATTTTTTAATCGCCCCAACCAAATA-T--T-TA-A-A-TA-A-AAATA-AA-AAAA----ATA-A-AATT-CTT-AAA--T-TT--TTC--CCA-CT-T--TA-ATT-AAATATAAAACTCTATAGGGTCTTCTCGTCTTTTAAATTCATTTAAGCTTTTTTACTTAAAAATAAAATTCTAA-TT-AAATTTA-AAT-CG-AGACAGCCTCTTTTTCGTTCGACCTTTCATACCAGTTCCCAATTAAAAAACTAATGATTATGCTACCTTTGCACGATCAAGCTATCGCGGCCATTTAATAT----TAATATCATAGGGCAGGTCAGACTTTAAA----------------------------------------------------------------------------------------------------------------------------------------------------------------------------------------------------------------------------------------------------------------------------------------------------------------------------------------------------------------------------------------------------------------------------------------------------------------------------------------------------------------------------------------------------------------------------------------------------------------------------------------------------------------------------------------------------------------------------------------------------------------------------------------------------------------------------------------------------------------------------------------------------------------------------------------------------------------------------------------------------------------------------------------------------------------------------------------------------------------------------------------------------------------------------------------------------------------------------------------------------------------------------------------------------------------------------------------------------------------------------------------------------------------------------------------------------------------------------------------------------------------------------------------------------------------------------------------------------------------------------------------------------------------------------------------------------------------------------------------------------------------------------------------------------------------------------------------------------------------------------------------------------------------------------------------------------------------------------------------------------------------------------------------------------------------------------------------------------------------------------------------------------------------------------------------------------------------------------------------------------
	Pseudonthobium_fracticolloides	ACGAAAAATAACGATACGGGACTCATCCGAGGCCCCGTAATCGGAATGAGTACACTCTAAACCCTTTAACGAGGATCAATTGGAGGGCAAGTCTGGTGCCAGCAGCCGCGGTAATTCCAGCTCCAATAGCGTATATTAAAGTTGTTGCGGTTAAAAAGCTCGTAGTCGAATTTGTGTCCCGCGCCGCCGGTTCATCGCTCGCGGTGTCAACTGGCGTGTCCGCGGGACGTCCT-GCCGGTGGGCTAAACCCC-CT----CGCGGGGCC--GCCCAATCTCAATCCCACCGCGGTGCTCTTGACTGAGTGTCGAGGTGGGCCGGCACGTTTACTTTGAACAAATTAGA-GTGCTTAAAGCAGGCTAAAACATCGCCTGAATACTGTGTGCATGGAATAATGGAATAGGACCTCGGTTCTATTTTGTTGGTTTTCGGAACCCCGAGGTAATGATTAATAGGAACGGATGGGGGCATTCGTATTGCGACGTTAGAGGTGAAATTCTTGGATCGTCGCAAGACGGACAGAAGCGAAAGCATTTGCCAAAAACGCTTTCATTGATCAAGAACGAAAGTTAGAGGTTCGAAGGCGATCAGATACCGCCCTAGTTCTAACCATAAACGATGCCAGCTAGCGATCCG-CCGACGTTCCTCCGATGACTCGGCGGGCAGCTTCCGGGAAACCAAAGCTTTTGGGTTCC-GGGGGAAGTATGGTTGCAAAGCTGAAACTTAAAGGAATTGACGGAAGGGCACCACCAGGAGTGGAGCCTGCGGCTTAATTTGACTCAACACGGGAAACCTCACCAGGCCCGGACACCGGAAGG-ATTGACAGATTGAGAGC--TATTTTAATTTTACCAGGATTTGGAATAATTTCTCATATTATTAGTCAAGAAAGAAGAAAAAAAGAAACTTTTGGTACTTTAGGTATAATTTATGCAATAATAGCAATTGGTTTATTAGGATTTATTGTATGAGCTCATCATATATTTACTGTAGGAATAGATGTTGATACTCGAGCATATTTTACTTCAGCTACAATAATTATTGCTATTCCTACAGGAATTAAAATTTTTAGATGATTAGCAACTTTACATGGAACTCAACTCAATTATTCTCCATCATTAATTTGATCTTTAGGATTTGTATTTTTATTTACAGTAGGAGGATTAACTGGAGTTGTATTAGCAAATTCTTCTATTGATATTGTATTACATGATACTTATTATGTTGTAGCACATTTTCATTATGTATTATCAATAGGAGCAGTTTTTGCTATTATAGCAGGATTTATTCACTGATTTCCCCTATTTACAGGAGTAACTATAAATTCTAAATTTTTAAAAATTCAATTTTTAATTATATTTATTGGAGTTAATATAACTTTCTTTCCACAACATTTTTTAGGACTAAGAGGAATACCTCGACGTTACTCTGATTTTCCTGATGCTTATATAACATGAAATATTGTTTCATCAATTGGATCTTTAATCTCATTAGTAAGAATTCTATTTTTTATTTTTATTATCTGAGATGCTTTTGTATCACTACGAAAATCTATTGGAACTTTAAGAATAACTACTTCAATTGAATGATTACAATTAATACCTCCTGCTGAACATAGATATAATGAAT-----------------------------------------------------------------------------------------------------------------------------------------------------------------------------------------------------------------------------------------------------------------------------------------------------------------------------------------------------------------------------------------------------------------------------------------------------------------------------------------------------------------------------------------------------------------------------------------------------------------------------------------------------------------------------------------------------------------------------------------------------------------------------------------------------------------------------------------------------------------------------------------------GAGTCATTGGGACT-C-AA---TTAAACCTA-AAGGCGCAATGAAAGTAA----AGGTC----CGCCG------------AGCG------C-GGACCGAGGGAGGATGGG--CCCG------T-CCA-CG---GTCGG--GCCCCGCACTCCCGGGGCGTCTCGTTCTCATCGCGAGAAGAGGCGCACCCAGAGCGTACACGCTGGGACCCGAAAGATGGTGAACTATGCCTGGTCAGGACGAAGTCAGGGGAAACCCTGATGGAGGTCCGTAGCGATTCTGACGTGCAAATCGATCGTCGGAACTGGGTATAGGGGCGAAAGACTAATCGAACCTTCTAGTAGCTGGTTCCCTCCGAAGTTTCCCTCAGGATAGCTGGCGCTCGCC-TTT-GCGAGTCTCATTCGGTAAAGCGAATGATTAGAGGCATTGGGGTCGAAACGGCCTCAACCTATTCTCAAACTTTAAATGGGTGAGATCTCCGGCTTGCTTAAAGCATGAA-GCCGCGAGAT--------------AT---C-------GGATCACAGAGTGCCAAGTGGGCCACTTTTGGTAAGCAGAACTGGCGCTGTGGGATGAACCAAACGCCGAGTTAAAGCGCCCAAATCGACGCTTATGGGATACCATGAAAGGCGTTGGTAACTTAAGACAGCAGGACGGTGGTCGCAAACTTTTTTTTCGATAAGAACTCTTAAAAAAAATTACGCTGTTATCCCTAAGGTAATTTAATCTTATAATCAT--A---A-TTA-ATATGGATC---AATAACTCATAAATTAATGT-T----TT--AA-A--T--TT-AAAAAAAGTTATTTAAATTTTTTAATCACCCCAACTAAATA-A--A-AA-T-T-AA-T-ATA-A-TT-AAAT----TTA-A-AATA-CTT-TAA--T-TT--TTA--AAA-AT-A--TT-AAT-TTATATAAAACTCTATAGGGTCTTCTCGTCTTTCAAAAATATTTAAGCTTTTTTACTTAAAAATAAAATTCTAA-TT-TAAATTA-AAT-TG-AGACAGTATTTTTCTCGTTCAACCATTCATACCAGTTCTCAATTAAAAAACTAATTATTATGCTACCTTTGCACAGTCAAAATACTGCGGCCATTTAAA--------TATTCATTGGGCAGGTTAGACTTTAAATTATAATCAAAAAGACATG---------------------------------------------------------------------------------------------------------------------------------------------------------------------------------------------------------------------------------------------------------------------------------------------------------------------------------------------------------------------------------------------------------------------------------------------------------------------------------------------------------------------------------------------------------------------------------------------------------------------------------------------------------------------------------------------------------------------------------------------------------------------------------------------------------------------------------------------------------------------------------------------------------------------------------------------------------------------------------------------------------------------------------------------------------------------------------------------------------------------------------------------------------------------------------------------------------------------------------------------------------------------------------------------------------------------------------------------------------------------------------------------------------------------------------------------------------------------------------------------------------------------------------------------------------------------------------------------------------------------------------------------------------------------------------------------------------------------------------------------------------------------------------------------------------------------------------------------------------------------------------------------------------------------------------------------------------------------------------------------------------------------------------------------------------------------------------------------------------------------------------------------------------------------------------------------------------------------------------
	Saphobius_setosus	ACGAAAAATAACGATACGGGACTCATCCGAGGCCCCGTAATCGGAATGAGTACACTCTAAACCCTTTAACGAGGATCAATTGGAGGGCAAGTCTGGTGCCAGCAGCCGCGGTAATTCCAGCTCCAATAGCGTATATTAAAGTTGTTGCGGTTAAAAAGCTCGTAGTCGAATTTGTGTCCCGCGCCGCCGGTTCATCGCTCGCGGTGTCAACTGGCGTGTCCGCGGGACGTCCT-GCCGGTGGGCTCAGCCCC-CC------GTGGGCG--GCCCAATCTCAATCCCACCGCGGTGCTCTTCACTGAGTGTCGAGGTGGGCCGGCACGTTTACTTTGAACAAATTAGA-GTGCTTAAAGCAGGCTAAAACATCGCCTGAATACTGTGTGCATGGAATAATGGAATAGGACCTCGGTTCTATTTTGTTGGTTTTCGGAACCCCGAGGTAATGATTAATAGGAACGGATGGGGGCATTCGTATTGCGACGTTAGAGGTGAAATTCTTGGATCGTCGCAAGACGGACAGAAGCGAAAGCATTTGCCAAAAACGCTTTCATTGATCAAGAACGAAAGTTAGAGGTTCGAAGGCGATCAGATACCGCCCTAGTTCTAACCATAAACGATGCCAGCTAGCGATCCG-CCGACGTTCCTCCGATGACTCGGCGGGCAGCTTCCGGGAAACCAAAGCTTTTGGGTTCC-GGGGGAAGTATGGTTGCAAAGCTGAAACTTAAAGGAATTGACGGAAGGGCACCACCAGGAGTGGAGCCTGCGGCTTAATTTGACTCAACACGGGAAACCTCACCAGGCCCGGACACCGGAAGG-ATTGACAGATTGAGAGC------------------------------------------------------------------------------------------------------------------------------------------------------------------------------------------------------------------------------------------------------------------------------------------------------------------------------------------------------------------------------------------------------------------------------------------------------------------------------------------------------------------------------------------------------------------------------------------------------------------------------------------------------------------------------------------------------------------------------------------------------------------------------------------------------------------------------------------------------------------------------------------------------------------------------------------------------------------------------------------------------------------------------------------------------------------------------------------------------------------------------------------------------------------------------------------------------------------------------------------------------------------------------------------------------------------------------------------------------------------------------------------------------------------------------------------------------------------------------------------------------------------------------------------------------------------------------------------------------------------------------------------------------------------------------------------------------------------------GAGTCACTGGGACT-C-AA---TTAAACCTA-AAGGCGCAATGAAAGTAA----AGGTC----CGCCT------------CGCG------C-GGACCGAGGGAGGATGGG--CCCG------T-CTA-CG---GGCGG--GCCCCGCACTCCCGGGGCGTCTCGTTCTCATCGCGAGAAGAGGCGCACCCAGAGCGTACACGCTGGGACCCGAAAGATGGTGAACTATGCCTGGTCAGGACGAAGTCAGGGGAAACCCTGATGGAGGTCCGTAGCGATTCTGACGTGCAAATCGATCGTCGGAACTGGGTATAGGGGCGAAAGACTAATCGAACCTTCTAGTAGCTGGTTCCCTCCGAAGTTTCCCTCAGGATAGCTGGCGCTCGCC-TTT-GCGAGTCTCATTCGGTAAAGCGAATGATTAGAGGCATTGGGGTCGAAACGGCCTCAACCTATTCTCAAACTTTAAATGGGTGAGATCTCCGGCTTGCTTAAAGCATGAA-GCCGCGAGAG--------------AT---C-------GGATCAGAGAGTGCCAAGTGGGCCAATTTTGGTAAGCAGAACTGGCGCTGTGGGATGAACCAAACGCCGAGTTAAAGCGCCCAAATCGACGCTTATGGGATACCATGAAAGGCGTTGGTAACTTAAGACAGCAGGACGGTG---------TTTTTTTTCGATAAGAACTCTAAAAAAAAATAACGCTGTTATCCCTAAGGTAATTTAATCTTATAATCAT--A---A---T-TTATGGATC---ACTTACTCATATATCAATGG-T----TT---A-A--T--TT-AAAAAAAGTTTATTAAATTTTTTAATCACCCCAATTAAATA-A--T-TT-T-T-AA-T-ATA-A-TT-AAAT----TTT-T-AATA-CTT-TAA--T-TT--TTA--AAT-AT-A--TT-AAA-ATTTATAAAACTCTATAGGGTCTTCTCGTCTTTTAAAAATATTTAAGCTTTTTGACTTAAAAATAAAATTCTAA-TT-TAAATTA-AAT-TG-AGACAGTATTTTTCTCGTTCAACCATTCATACCAGTTCCCAATTAAGAAACTAATTATTATGCTACCTTTGCACGGTTAAAATACCGCGGCCATTTAAAATA--ATATATTCATAGGGCAGGTTAAACTTTAAATTATAATCAAAAAGACATG---------------------------------------------------------------------------------------------------------------------------------------------------------------------------------------------------------------------------------------------------------------------------------------------------------------------------------------------------------------------------------------------------------------------------------------------------------------------------------------------------------------------------------------------------------------------------------------------------------------------------------------------------------------------------------------------------------------------------------------------------------------------------------------------------------------------------------------------------------------------------------------------------------------------------------------------------------------------------------------------------------------------------------------------------------------------------------------------------------------------------------------------------------------------------------------------------------------------------------------------------------------------------------------------------------------------------------------------------------------------------------------------------------------------------------------------------------------------------------------------------------------------------------------------------------------------------------------------------------------------------------------------------------------------------------------------------------------------------------------------------------------------------------------------------------------------------------------------------------------------------------------------------------------------------------------------------------------------------------------------------------------------------------------------------------------------------------------------------------------------------------------------------------------------------------------------------------------------------------
	Sarophorus_tuberculatus	ACGAAAAATAACGATACGGGACTCATCCGAGGCCCCGTAATCGGAATGAGTACACTCTAAACCCTTTAACGAGGATCAATTGGAGGGCAAGTCTGGTGCCAGCAGCCGCGGTAATTCCAGCTCCAATAGCGTATATTAAAGTTGTTGCGGTTAAAAAGCTCGTAGTCGAATTTGTGTCCCGCGCCGCCGGTTCATCGCTCGCGGTGTCAACTGGCGTGTCCGCGGGACGTCCT-GCCGGTGGGCTTAGCCTC-T-------CGGGGCG--GCCCAATCCCAATCCCACCGCGGTGCTCTTCACTGAGTGTCGAGGTGGGCCGGCACGTTTACTTTGAACAAATTAGA-GTGCTTAAAGCAGGCTAAAACATCGCCTGAATACTGTGTGCATGGAATAATGGAATAGGACCTCGGTTCTATTTTGTTGGTTTTCGGAACCCCGAGGTAATGATTAATAGGAACGGATGGGGGCATTCGTATTGCGACGTTAGAGGTGAAATTCTTGGATCGTCGCAAGACGGACAGAAGCGAAAGCATTTGCCAAAAACGCTTTCATTGATCAAGAACGAAAGTTAGAGGTTCGAAGGCGATCAGATACCGCCCTAGTTCTAACCATAAACGATGCCAGCTAGCGATCCG-CCGACGTTCCTCCGATGACTCGGCGGGCAGCTTCCGGGAAACCAAAGCTTCTGGGTTCC-GGGGGAAGTATGGTTGCAAAGCTGAAACTTAAAGGAATTGACGGAAGGGCACCACCAGGAGTGGAGCCTGCGGCTTAATTTGACTCAACACGGGAAACCTCACCAGGCCCGGACACCGGAAGG-ATTGACAGATTGAGAGCTATATTTTAATTTTACCTGGATTTGGAATAATTTCCCATATTATTAGTCAAGAAAGAAGAAAAAAAGAAACTTTTGGAACACTAGGTATAATTTATGCTATAATAGCAATTGGATTATTAGGATTTATTGTTTGAGCACATCATATATTTACTGTAGGTATAGATGTTGATACTCGAGCTTATTTTACATCAGCAACAATAATTATTGCTGTTCCTACAGGAATTAAAATTTTTAGATGATTGGCTACCCTTCATGGAACACAAATTAATTACTCTCCCTCAATAATCTGAGCTTTAGGTTTTGTATTTTTATTTACCGTAGGAGGATTAACAGGAGTAATTTTAGCTAATTCATCACTTGATATTGTCCTTCATGATACTTATTATGTAGTAGCCCATTTTCATTATGTTCTTTCTATAGGAGCAGTATTTGCTATCATAGCAGGATTTATTCATTGATTTCCTTTATTTACTGGATTAACTATAAATAATAAATTTTTAAAAATTCAATTCTTAATTATATTTATTGGAGTAAATATAACATTTTTCCCCCAACATTTTCTAGGATTAAGAGGCATACCTCGTCGATATTCAGACTATCCAGATGCATATATAACTTGAAATGTAATTTCATCAATTGGTAGAATAATTTCTTTAGTAAGAATTTTCTTATTTTTATTTATTATTTGAGATAGATTTATTTCAATACGAAAATCTCTATCTCCTTTAAGAATAACTTCTTCTCTTGAATGATTCCAAAATATACCTCCTGCTGAACATAGATATACTGAACTTCCTATACTA------------------------------------------------------------------------------------------------------------------------------------------------------------------------------------------------------------------------------------------------------------------------------------------------------------------------------------------------------------------------------------------------------------------------------------------------------------------------------------------------------------------------------------------------------------------------------------------------------------------------------------------------------------------------------------------------------------------------------------------------------------------------------------------------------------------------------------------------------------------------------------GAGTCATTGGGACT-C-TA--ACTAAACCTA-AAGGCGCAATGAAAGTGA----AGGTC----CGCCT------------CGCG------C-GGACCGAGGGAGGATGGG--CCGG------C-CCA-CG---GGCCG--ACCCCGCACTCCCGGGGCGTCTCGTTCTCATCGCGAGAAGAGGCGCACCCAGAGCGTACACGCTGGGACCCGAAAGATGGTGAACTATGCCTGGTCAGGACGAAGTCAGGGGAAACCCTGATGGAGGTCCGTAGCGATTCTGACGTGCAAATCGATCGTCGGAACTGGGTATAGGGGCGAAAGACTAATCGAACCATCTAGTAGCTGGTTCCCTCCGAAGTTTCCCTCAGGATAGCTGGCGCTCGCC-GTT-GCGAGTCTCATTCGGTAAAGCGAATGATTAGAGGCATTGGGGTCGAAACGGCCTCAACCTATTCTCAAACTTTAAATGGGTGAGATCTCCGGCTTGCTTGAAAAGTGAA-GCCGCGAGACTT----------AAAT---C-------GGATCAATGAGTGCCAAGTGGGCCACTTTTGGTAAGCAGAACTGGCGCTGTGGGATGAACCAAACGCCGAGTTAAAGCGCCTAAATCGACGCTTATGGGATACCATGAAAGGCGTTGGTAACTTAAGA-------------GTCGCAAACTCTTTTTTCGATAAGGACTCTCAAAAAGAATTACGCTGTTATCCCTAAGGTAATTTAATCTTATAATCAT--A---A---A-ATATGGATC---ATCTAATCATAAATTAATGG-T----TT---A-A--T--AA-AAAAAAAGTTCTTTCAATTTTTCTGTCACCCCAACAAAATA-C--T-AC-A-A-TT-C-ATC-A-TCTAACT----TTA-T-TATA-CTT-CAA--A-----TTC--AAT-AT-T--AA-TTG-TAATATAAAACTCTATAGGGTCTTCTCGTCTTTTAAAAATATTTAAGCTTTTTAACTTAAAAATAAAATTCTAA-TT-TAAATCA-AAT-TG-AGACAGTTTTTTTCTCGTCCAACCTTTCATACCAGTTCTCAATTAAAAAACTAATTATTATGCTACCTTTGCACGGTCAAAGTACCGCGGCCATTCAAACT-----AAATTCATTGGGCAGGTCAGACTTTAAATTATAATCAAAAAGACATG---------------------------------------------------------------------------------------------------------------------------------------------------------------------------------------------------------------------------------------------------------------------------------------------------------------------------------------------------------------------------------------------------------------------------------------------------------------------------------------------------------------------------------------------------------------------------------------------------------------------------------------------------------------------------------------------------------------------------------------------------------------------------------------------------------------------------------------------------------------------------------------------------------------------------------------------------------------------------------------------------------------------------------------------------------------------------------------------------------------------------------------------------------------------------------------------------------------------------------------------------------------------------------------------------------------------------------------------------------------------------------------------------------------------------------------------------------------------------------------------------------------------------------------------------------------------------------------------------------------------------------------------------------------------------------------------------------------------------------------------------------------------------------------------------------------------------------------------------------------------------------------------------------------------------------------------------------------------------------------------------------------------------------------------------------------------------------------------------------------------------------------------------------------------------------------------------------------------------------
	Scarabaeus_brittoni	ACGAAAAATAACGATACGGGACTCATCCGAGGCCCCGTAATCGGAATGAGTACACTCTAAACCCTTTAACGAGGATCAATTGGAGGGCAAGTCTGGTGCCAGCAGCCGCGGTAATTCCAGCTCCAATAGCGTATATTAAAGTTGTTGCGGTTAAAAAGCTCGTAGTCGAATTTGTGTCCCGCGCCGCCGGTTCATCGCTCGCGGTGTCAACTGGCGTGTCCGCGGGACGTCCT-GCCGGTGGGCTTAGCCCC-T-------GTGGGCG--GCCCAATCTCAATCCCACCGCGGTGCTCTTCACTGAGTGTCGAGGTGGGCCGGCACGTTTACTTTGAACAAATTAGA-GTGCTTAAAGCAGGCTAAAACATCGCCTGAATACTGTGTGCATGGAATAATGGAATAGGACCTCGGTTCTATTTTGTTGGTTTTCGGAACCCCGAGGTAATGATTAATAGGAACGGATGGGGGCATTCGTATTGCGACGTTAGAGGTGAAATTCTTGGATCGTCGCAAGACGGACAGAAGCGAAAGCATTTGCCAAAAACGCTTTCATTGATCAAGAACGAAAGTTAGAGGTTCGAAGGCGATCAGATACCGCCCTAGTTCTAACCATAAACGATGCCAGCTAGCGATCCG-CCGACGTTCCTCCGATGACTCGGCGGGCAGCTTCCGGGAAACCAAAGCTTTTGGGTTCC-GGGGGAAGTATGGTTGCAAAGCTGAAACTTAAAGGAATTGACGGAAGGGCACCACCAGGAGTGGAGCCTGCGGCTTAATTTGACTCAACACGGGAAACCTCACCAGGCCCGGACACCGGAAGG-ATTGACAGATTGAGAGC---------ATTTTACCTGGCTTTGGTATAATTTCTCATATTATTAGACAAGAAAGAAGAAAGAAAGAAACTTTTGGTACATTAGGAATAATTTATGCAATAATAACAATTGGTTTATTAGGATTCATTGTTTGAGCACATCATATATTTACAGTAGGAATAGATGTTGATACACGAGCATACTTTACTTCAGCAACTATAATTATTGCTGTACCTACAGGTATTAAAATTTTTAGATGATTAGCAACTTTTCATGGAACTCAACTCAATTATTCCCCTTCATTAATTTGAGCTATAGGTTTTGTATTCTTATTTACAGTAGGAGGATTAACAGGTGTTATTTTAGCTAATTCATCAATTGATATTGTCCTTCATGATACTTATTATGTAGTAGCCCATTTTCACTATGTATTATCAATAGGTGCAGTATTTGCCATTATAGCAGGATTTGTGCATTGATTCCCATTATTTACAGGATTAACAATAAATTCTAAATTTTTAAAAATTCAATTTTTAATTATATTCATTGGAGTTAACATAACTTTCTTTCCACAACACTTCTTAGGACTAAGTGGTATACCTCGACGATATTCTGATTATCCAGATGCTTATCTAACATGAAATATAGTATCTTCAATTGGATCACTAATTTCATTAATTAGTATTTTTATATTCTTATTTATTATTTGAGATAGATTTATCTCTATACGAAAATCAATTACACCATTAAGAACATCTACATCAATTGAATGATTTCAATTATTACCTCCATCTGAACATAGATATAGAGAAT-----------------------------------------------------------------------------------------------------------------------------------------------------------------------------------------------------------------------------------------------------------------------------------------------------------------------------------------------------------------------------------------------------------------------------------------------------------------------------------------------------------------------------------------------------------------------------------------------------------------------------------------------------------------------------------------------------------------------------------------------------------------------------------------------------------------------------------------------------------------------------------------------GAGTCATTTGGACT-C-TA---CTAAACCAA-AAGGCGCAATGAAAGTAA----AGGTC----CGCCT------------CGCG------C-GGACCGAGGGAGGACGCG--CCCG------T-TCG-CG---GACGG--GTGCCGCACTCCCGGGGCGTCTCGTTCTCATCGCGAGAAGAGGCGCACCCAGAGCGTACACGCTGGGACCCGAAAGATGGTGAACTATGCCTGGTCAGGACGAAGTCAGGGGAAACCCTGATGGAGGTCCGTAGCGATTCTGACGTGCAAATCGATCGTCGGAACTGGGTATAGGGGCGAAAGACTAATCGAACCTTCTAGTAGCTGGTTCCCTCCGAAGTTTCCCTCAGGATAGCTGGCGCTCGCC-TTT-GCGAGTCTCATTCGGTAAAGCGAATGATTAGAGGCATTGGGGTCGAAACGGCCTCAACCTATTCTCAAACTTTAAATGGGTGAGATCTCCGGCTTGCTTGAAGCATGAA-GCCGCGAGAG--------------AT---C-------GGATCGAAGAGTGCCAAGTGGGCCACTTTTGGTAAGCAGAACTGGCGCTGTGGGATGAACCAAACGCCGAGTTAAAGCGCCCAAATCGACGCTTATGGGATACCATGAAAGGCGTTGGTAACTTAAGACAGCAGGACGGTGGTCGCAAACTTTCTTTTCGATATGAACTCTAAAAAAAAATTACGCTGTTATCCCTAAGGTAATTTAATCTTATAATCAT-AA---A---A-ATATGGATC---ATTTATTCATATATCAATGT-T----TT---A-A--T--AT-AAAAAAAGTTAATTAAATTTTTTAGTTGCCCCAACTAAATA-T--T-AA-T-A-TT-T-ATA-T-TT-AAAT----CTA-T-AATA-CTT-AAA--C-TT--TTA--AAT-AT-A--AA-TAT-TAATATAAAATTCTATAGGGTCTTCTCGTCTTTTAAAATTATTTAAGCTTTTTAACTCAAAAATAAAATTCTAA-TT-TAAATTA-AAC-TG-AGACAGTTTTTTCCTCGTCAAACCTTTCATACCAGTTCTCAATCAAAAAACTAATTATTATGCTACCTTTGCACGGTCAAAATACCGCGGCCATTTAAAATT----TAATTCATAGGGCAGGTCAGACTTTATATTATAATCAAAAAGACATG---------------------------------------------------------------------------------------------------------------------------------------------------------------------------------------------------------------------------------------------------------------------------------------------------------------------------------------------------------------------------------------------------------------------------------------------------------------------------------------------------------------------------------------------------------------------------------------------------------------------------------------------------------------------------------------------------------------------------------------------------------------------------------------------------------------------------------------------------------------------------------------------------------------------------------------------------------------------------------------------------------------------------------------------------------------------------------------------------------------------------------------------------------------------------------------------------------------------------------------------------------------------------------------------------------------------------------------------------------------------------------------------------------------------------------------------------------------------------------------------------------------------------------------------------------------------------------------------------------------------------------------------------------------------------------------------------------------------------------------------------------------------------------------------------------------------------------------------------------------------------------------------------------------------------------------------------------------------------------------------------------------------------------------------------------------------------------------------------------------------------------------------------------------------------------------------------------------------------------
	Scybalocanthon_pygidialis-1	ACGAAAAATAACGATACGGGACTCATCCGAGGCCCCGTAATCGGAATGAGTACACTCTAAACCCTTTAACGAGGATCAATTGGAGGGCAAGTCTGGTGCCAGCAGCCGCGGTAATTCCAGCTCCAATAGCGTATATTAAAGTTGTTGCGGTTAAAAAGCTCGTAGTCGAATTTGTGTCCCGCGCCGCCGGTTCATCGCTCGCGGTGTCAACTGGCGTGTCCGCGGGACGTCCT-GCCGGTGGGCTTAGCTCC-GT------GCGGGCG--GCCCAATCTCAATCCCACCGCGGTGCTCTTCACTGAGTGTCGAGGTGGGCCGGCACGTTTACTTTGAACAAATTAGA-GTGCTTAAAGCAGGCTAAAATATCGCCTGAATACTGTGTGCATGGAATAATGGAATAGGACCTCGGTTCTATTTTGTTGGTTTTCGGAACCCCGAGGTAATGATTAATAGGAACGGATGGGGGCATTCGTATTGCGACGTTAGAGGTGAAATTCTTGGATCGTCGCAAGACGGACAGAAGCGAAAGCATTTGCCAAAAACGCTTTCATTGATCAAGAACGAAAGTTAGAGGTTCGAAGGCGATCAGATACCGCCCTAGTTCTAACCATAAACGATGCCAGCTAGCGATCCG-CCGACGTTCCTCCGATGACTCGGCGGGCAGCTTCCGGGAAACCAAAGCTTTTGGGTTCC-GGGGGAAGTATGGTTGCAAAGCTGAAACTTAAAGGAATTGACGGAAGGGCACCACCAGGAGTGGAGCCTGCGGCTTAATTTGACTCAACACGGGAAACCTCACCAGGCCCGGACACCGGAAGG-ATTGACAGATTGAGAGCTATATTTTAATTTTACCAGGATTTGGAATAATCTCTCATATTATTAGCCAAGAAAGAAATAAAAAAGAAACATTTGGTACATTAGGAATAATTTATGCTATATTAGCAATTGGTTTATTAGGATTTATTGTATGAGCCCATCATATATTTACTGTTGGTATAGATGTTGATACCCGAGCTTACTTTACATCAGCAACAATAATTATTGCTGTCCCAACAGGTATTAAAATTTTTAGATGATTAGCTACATTACATGGAACACAACTTAACTATTCCCCTTCATTAATTTGAGCCTTAGGATTTATATTTTTATTTACTATAGGAGGATTGACAGGAGTAATTTTAGCTAATTCTTCTATTGATATTGTTCTTCATGACACTTATTATGTTGTTGCACATTTTCATTATGTTCTATCAATAGGAGCTGTATTTGCAATTATAGCTGGATTTGTTCATTGATTTCCATTATTTACAGGTCTAACTATAAATAACAAATATTTAAAAATTCAATTTTTAACTATATTTATTGGAGTTAATATAACATTTTTCCCCCAACATTTTTTAGGCTTAAGAAGAATACCACGACGATATTCAGATTACCCTGATGCTTATACAACATGAAATATTATTTCATCAATCGGATCATTAATTTCATTAACTAGTATTTTTTTATTTTTATTTATTATTTGAGACAGATTTTCATCTATACGTAAACCAATTACTATTTTAAGTATAAATTCTTCTATTGAATGAATACAAGCATTACCACCAGCTGAACATAGATATACTGAATTACCAATTTTA------------------------------------------------------------------------------------------------------------------------------------------------------------------------------------------------------------------------------------------------------------------------------------------------------------------------------------------------------------------------------------------------------------------------------------------------------------------------------------------------------------------------------------------------------------------------------------------------------------------------------------------------------------------------------------------------------------------------------------------------------------------------------------------------------------------------------------------------------------------------------------GAGTCATTGGGACTAA-TG---ATAAACCTA-AAGGCGCAATGAAAGTGA----AGGTC----CGCCT------------CGCG------C-GGACCGAGGGAGGATGGG--CCCG------G-CCC-CG---GTCGG--GCCCCGCACTCCCGGGGCGTCTCGTTCTCATCGCGAGATGAGGCGCACCCAGAGCGTACACGCTGGGACCCGAAAGATGGTGAACTATGCCTGGTCAGGACGAAGTCAGGGGAAACCCTGATGGAGGTCCGTAGCGATTCTGACGTGCAAATCGATCGTCGGAACTGGGTATAGGGGCGAAAGACTAATCGAACCTTCTAGTAGCTGGTTCCCTCCGAAGTTTCCCTCAGGATAGCTGGCGCTCGCC--TT-GCGAGTCTCATTCGGTAAAGCGAATGATTAGAGGCATTGGGGTCGAAACGACCTCAACCTATTCTCAAACTTTAAATGGGTGAGATCTCCGGCTTGCTTAAATAGTGAA-GCCGCGAGATA--------------T---C-------GGATCACCGAGTGCCAAGTGGGCCACTTTTGGTAAGCAGAACTGGCGCTGTGGGATGAACCAAACGCCGAGTTAAAGCGCCCAAATCGACGCTTATGGGATACCATGAAAGGCGTTGGTAACTTAAGACAGCAGGACGG--GTCGCAAACTTTTTTTTCGATAAGAACTCTCAAAAAAAATTACGCTGTTATCCCTAAGGTAATTTAATCTTATAATCAT--A---A---T-AAATGGATC---ACTTACTCATATATCAATGT-T----AT---A-AT-T--TT-AAAAAAAGTTTATTCAATTTTTTAATCGCCCCAACCAAATA-A--A-GA-A-A-TT-A-TTA-T-CC-AAAT----CTA-T-AATC-CTT-TAA--C-TT--CCA--AAT-AA-T--AA-CAT-ATTTATAAAACTCTATAGGGTCTTCTCGTCTTTTAAAATAATTTAAGCTTTTTAACTTAAAAATAAAATTCTAA-TT-TAAATTA-AAT-TG-AGACAGTCTTTTTCTCGTTCGACCATTCATGCCAGTTCCCAATTAAGAAACTAATTATTATGCTACCTTTGCACGGTCAAAATACCGCAGCCATTTAAACTT--TTAAATTCATAGGGCAGGTCAGACTTTAAATTATAATCAAAAAGACATG---------------------------------------------------------------------------------------------------------------------------------------------------------------------------------------------------------------------------------------------------------------------------------------------------------------------------------------------------------------------------------------------------------------------------------------------------------------------------------------------------------------------------------------------------------------------------------------------------------------------------------------------------------------------------------------------------------------------------------------------------------------------------------------------------------------------------------------------------------------------------------------------------------------------------------------------------------------------------------------------------------------------------------------------------------------------------------------------------------------------------------------------------------------------------------------------------------------------------------------------------------------------------------------------------------------------------------------------------------------------------------------------------------------------------------------------------------------------------------------------------------------------------------------------------------------------------------------------------------------------------------------------------------------------------------------------------------------------------------------------------------------------------------------------------------------------------------------------------------------------------------------------------------------------------------------------------------------------------------------------------------------------------------------------------------------------------------------------------------------------------------------------------------------------------------------------------------------------------------
	Scybalophagus_sp	ACGAAAAATAACGATACGGGACTCATCCGAGGCCCCGTAATCGGAATGAGTACACTCTAAACCCTTTAACGAGGATCAATTGGAGGGCAAGTCTGGTGCCAGCAGCCGCGGTAATTCCAGCTCCAATAGCGTATATTAAAGTTGTTGCGGTTAAAAAGCTCGTAGTCGAATTTGTGTCCCGCGCCGCCGGTTCATCGCTCGCGGTGTCAACTGGCGTGTCCGCGGGACGTCCT-GCCGGTGGGCTTAGCTCC-GT------GCGGGCG--GCCCAATCTCAATCCCACCGCGGTGCTCTTCACTGAGTGTCGAGGTGGGCCGGCACGTTTACTTTGAACAAATTAGA-GTGCTTAAAGCAGGCTAAAACATCGCCTGAATACTGTGTGCATGGAATAATGGAATAGGACCTCGGTTCTATTTTGTTGGTTTTCGGAACCCCGAGGTAATGATTAATAGGAACGGATGGGGGCATTCGTATTGCGACGTTAGAGGTGAAATTCTTGGATCGTCGCAAGACGGACAGAAGCGAAAGCATTTGCCAAAAACGCTTTCATTGATCAAGAACGAAAGTTAGAGGTTCGAAGGCGATCAGATACCGCCCTAGTTCTAACCATAAACGATGCCAGCTAGCGATCCG-CCGACGTTCCTCCGATGACTCGGCGGGCAGCTTCCGGGAAACCAAAGCTTTTGGGTTCC-GGGGGAAGTATGGTTGCAAAGCTGAAACTTAAAGGAATTGACGGAAGGGCACCACCAGGAGTGGAGCCTGCGGCTTAATTTGACTCAACACGGGAAACCTCACCAGGCCCGGACACCGGAAGG-ATTGACAGATTGAGAGC------------------GGATTTGGAATAATTTCCCATATTATTAGACAAGAAAGAAGAAAAAAAGAAACATTTGGAACATTAGGAATAATCTATGCAATATTAGCAATTGGATTACTAGGATTTATTGTATGAGCTCACCATATATTCACTGTAGGAATAGACGTTGATACTCGAGCCTATTTTACATCAGCCACAATAATTATTGCTGTACCCACAGGAATTAAAATTTTTAGATGATTAGCTACCCTGCATGGTACTCAATTAAATTATTCTCCTTCACTAATTTGAGCATTAGGATTTGTATTTTTATTTACTGTTGGTGGACTGACAGGGGTAATTTTAGCAAACTCATCTTTAGATATTGTACTACATGATACTTATTATGTTGTAGCTCATTTTCATTATGTTTTATCAATAGGTGCAGTATTTGCAATTATAGCAGGATTTATCCATTGATTCCCATTATTTACTGGATTAACTATAAATAGTAAATTTTTAAAAATTCAATTTTTAATTATATTTATTGGAGTAAACATAACCTTTTTCCCCCAACACTTCTTAGGATTAAGTGGTATACCTCGACGATATTCTGACTATCCAGATGCTTTTATAACATGGAATGTTATTTCATCTATTGGGTCATTAATTTCATTAATTAGAATTATTCTTTTTTTATTTATTATCTGAGATAGATTTATTTCTATACGAAAATCAATTAGAACAATAAGAATAAATTCATCAATTGAATGAATACAACTTATACCTCCAGCAGAACATAGATATACAGAACTACCA--------------------------------------------------------------------------------------------------------------------------------------------------------------------------------------------------------------------------------------------------------------------------------------------------------------------------------------------------------------------------------------------------------------------------------------------------------------------------------------------------------------------------------------------------------------------------------------------------------------------------------------------------------------------------------------------------------------------------------------------------------------------------------------------------------------------------------------------------------------------------------------------------------------------------------------------------------------------------------------------------------------------------------------------------------------------------------------------------------------------------------------------------------------------------------------------------------------------------------------------------------------------------------------------------------------------------------------------------------------------------------------------------------------------------------------------------------------------------------------------------------------------------------------------------------------------------------------------------GTCGCAAACTTTTTTTTCGATAAGAACTCTCAAAAAAAATTACGCTGTTATCCCTAAGGTAATTTAATCTTATAATCAT--A---A---A-AAATGGATC---ACTTATTCATATATCAATGT-A----TT---A-AT-T--TT-AAAAAAAGTTAATTAAATTTTTTAATCGCCCCAATCAAATA-C--A-AA-T-T-AA-C-CTA-C-TC-GAAT----CTA-A-AATA-CTT-TAA--C-TT--TCA--AGT-AA-A--AT-AAA-TTATATAAAACTCTATAGGGTCTTCTCGTCTTTTAAGAATATTTAAGCTTTTTTACTTAAAAATAAAATTCTAA-TT-TAAATTA-AAT-TG-AGACAGTCTTTTTCTCGTTCGACCATTCATGCCAGTTCCCAATTAAAAAACTAATTATTATGCTACCTTTGCACGGTCAAACTACCGCAGCCATTTAAAATT-----CATTCATAGGGCAGGTCAGACTTTAAATTATAATCAAAAAGACATG---------------------------------------------------------------------------------------------------------------------------------------------------------------------------------------------------------------------------------------------------------------------------------------------------------------------------------------------------------------------------------------------------------------------------------------------------------------------------------------------------------------------------------------------------------------------------------------------------------------------------------------------------------------------------------------------------------------------------------------------------------------------------------------------------------------------------------------------------------------------------------------------------------------------------------------------------------------------------------------------------------------------------------------------------------------------------------------------------------------------------------------------------------------------------------------------------------------------------------------------------------------------------------------------------------------------------------------------------------------------------------------------------------------------------------------------------------------------------------------------------------------------------------------------------------------------------------------------------------------------------------------------------------------------------------------------------------------------------------------------------------------------------------------------------------------------------------------------------------------------------------------------------------------------------------------------------------------------------------------------------------------------------------------------------------------------------------------------------------------------------------------------------------------------------------------------------------------------------------
	Sisyphus_fasciculatus	ACGAAAAATAACGATACGGGACTCATCCGAGGCCCCGTAATCGGAATGAGTACACTCTAAACCCTTTAACGAGGATCAATTGGAGGGCAAGTCTGGTGCCAGCAGCCGCGGTAATTCCAGCTCCAATAGCGTATATTAAAGTTGTTGCGGTTAAAAAGCTCGTAGTCGAATTTGTGTCCCGCGCCGCCGGTTCATCGCTCGCGGTGTTAACTGGCGTGTCCGCGGGACGTCCTGGCCGGTGGGCTTAGCTCT-CTT-TCGGGGGGGCG--GCCCAATCTCAATCCCACCGCGGTGCTCTTCACTGAGTGTCGAGGCGGGCCGGCACGTTTACTTTGAACAAATTAGATGTGCTTAAAGCAGGCTAAAACATCGCCTGAATACTGTGTGCATGGAATAATGGAATAGGACCTCGGTTCTATTTTGTTGGTTTTCGGAACCCCGAGGTAATGATTAATAGGAACGGATGGGGGCATTCGTATTGCGACGTTAGAGGTGAAATTCTTGGACCGTCGCAGGACGGACAGAAGCGAAAGCATTTGCCAAAAACGTTTTCATTGATCAAGAACGAAAGTTAGAGGTTCGAAGGCGATCAGATACCGCCCTAGTTCTAACCATAAACTATGCCAGCTAGCGATCCG-CCGACGTTCCTCCGATGACTCGGCGGGCAGCTTCCGGGAAACCAAAGCTTTTGGGTTCC-GGGGGAAGTATGGTTGCAAAGCTGAAACTTAAAGGAATTGACGGAAGGGCACCACCAGGAGTGGAGCCTGCGGCTTAATTTGACTCAACACGGGAAACCTCACCAGGCCCGGACACCGGAAGG-ATTGACAGATTGAGAGCTATATTTTAATTTTACCTGGATTTGGTATAATTTCACATATTATTAGACAAGAAAGAAGAAAAAAAGAAACCTTTGGAACATTAGGAATAATTTATGCAATAATAGCCATTGGTCTATTAGGATTTATTGTTTGAGCTCATCATATATTTACTGTCGGAATAGATGTTGATACCCGAGCTTATTTTACCTCAGCAACAATAATTATTGCTGTACCAACAGGAATTAAAATTTTTAGTTGACTAGCTACTTTACACGGAACACAAATTAATTATTCACCTTCAATAATTTGATCTCTTGGATTTATTTTTCTTTTCACAATAGGAGGATTAACCGGAGTAATTTTAGCAAACTCTTCAATTGATATTATTCTTCATGATACTTATTATGTTGTAGCTCATTTTCATTATGTATTATCAATAGGAGCAGTATTTGCAATTATAGCAGGATTTACTCATTGATTTCCTTTATTTACAGGAATTTCTATAAATAATAAATATTTAAAAATTCAATTTTTAATTATATTTATTGGAGTAAATATAACTTTTTTCCCTCAACATTTTTTAGGGTTAAGAGGAATACCACGACGATATTCAGATTATCCAGATGCTTATATAACATGAAATGTCATTTCTTCTATCGGATCACTTATATCTCTAATTAGAATTTTTATATTTTTATTTATTATTTGAGAAAGAATAATTTCAATACGAAAAACTATTATTACTTTAAATTTACCTACTTCTATTGAATGATACCAAAAATTACCTCCAGCAGAACATAGATATTTAGATTTACCTATATTA------------------------------------------------------------------------------------------------------------------------------------------------------------------------------------------------------------------------------------------------------------------------------------------------------------------------------------------------------------------------------------------------------------------------------------------------------------------------------------------------------------------------------------------------------------------------------------------------------------------------------------------------------------------------------------------------------------------------------------------------------------------------------------------------------------------------------------------------------------------------------------GAGTCATTGGGACT-CTTA---CAAAACCTA-AAGGCGCAATGAAAGTAA----AGGTA----CGCCT------------CGCG------C-GGACCGAGGGAGGATGGG--CCCG------T-TCA-CG---GGCGG--GCCCCGCACTCCCGGGGCGTCTCGTTCTCATCGCGAGAAGAGGCGCACCACGAGCGTACACGCTGGGACCCGAAAGATGGTGAACTATGCCTGGTCAGGACGAAGTCAGGGGAAACCCTGATGGAGGTCCGTAGCGATTCTGACGTGCAAATCGATCGTCGGAACTGGGTATAGGGGCGAAAGACTAATCGAACCTTCTAGTAGCTGGTTCCCTCCGAAGTTTCCCTCAGGATAGCTGGCGCTCGTC-TTT-ACGAGTCTCATTCGGTAAAGCGAATGATTAGAGGCATTGGGGTCGAAACGGCCTCAACCTATTCTCAAACTTTAAATGGGTGAGATCTCCGGCTTGCTTAAAGCTTGAA-GCCGCGAGACG--------------T---A-------GGATCACCGAGTGCCAAGTGGGCCACTTTTGGTAAGCAGAACTGGCGCTGTGGGACGAACCAAACGCAGAGTTAAAGCGCCAAAATCGACGCTTATGGGATACCATTAAAGGCGTTGGTAACTTAAGACAGCAGGACGGTGGTCGCAATCTTTTTTTTCGATAAGAACTCTCAAAAAAAATTACGCTGTTATCCCTAAGGTAATTTAATCTTATAATCAT--AA--A---A-ATATGGATC---AATTATACATAAATAAATGA-T----AT---A-A--A--TT-AAAAAAAGTTTATTAAATTTTTCAATCACCCCAATCAAATA-T--A-AT-T-T-TT-A-AAA-T-TA-ATAA----ATA-ATAATA-CTT-AAA--A-TA--TTA--AAT-AT----AA-AAA-ATATATAAAACTCTATAGGGTCTTCTCGTCTTTTAAAATTATTTAAGCTTTTTAACTTAAAAATAAAATTCTAA-TT-AAATTTA-AAT-TG-AGACAGTTTTTTTCTCGTCCAACCATTCATACCAGTTCTCAATTAAAAAACTAATTATTATGCTACCTTTGCACAATCAAAATATTGCGGCCATTTAAC--------TCCTCATTGGGCAGGTTAGACTTTAAATTATAATCAAAAAGACATG---------------------------------------------------------------------------------------------------------------------------------------------------------------------------------------------------------------------------------------------------------------------------------------------------------------------------------------------------------------------------------------------------------------------------------------------------------------------------------------------------------------------------------------------------------------------------------------------------------------------------------------------------------------------------------------------------------------------------------------------------------------------------------------------------------------------------------------------------------------------------------------------------------------------------------------------------------------------------------------------------------------------------------------------------------------------------------------------------------------------------------------------------------------------------------------------------------------------------------------------------------------------------------------------------------------------------------------------------------------------------------------------------------------------------------------------------------------------------------------------------------------------------------------------------------------------------------------------------------------------------------------------------------------------------------------------------------------------------------------------------------------------------------------------------------------------------------------------------------------------------------------------------------------------------------------------------------------------------------------------------------------------------------------------------------------------------------------------------------------------------------------------------------------------------------------------------------------------------------
[truncated: 2,806,296 more chars]
