# Supplementary material for: Multigene phylogenetic analysis redefines dung beetles relationships and classification (Coleoptera: Scarabaeidae: Scarabaeinae)
Source: BMC Evol Biol. 2016 Nov 29;16:257. doi: 10.1186/s12862-016-0822-x (PMC5129633; doi:10.1186/s12862-016-0822-x)
Supplement: Additional file 8: Tree S12. — Scarabaeinae ML tree of dataset ALL using at least 4 genes (including 18 s, 28sd2, 28sd3, CAD, 16 s, Tp1). (TREE 17 kb) [file 12862_2016_822_MOESM8_ESM.tree]

(((Circellium_bacchus_sole1-52:0.00237946093870070995,Circellium_bacchus_sole1-51:0.00000477114823800380)66:0.00340671211102665499,Circellium_bacchus-sp66:0.00748700819741328349)69:0.01229036043211196097,((((Nanos_semiscribosus:0.06862569246694004421,((Nanos_hanskii:0.03614242011940101140,((Nanos_bimaculatus:0.01343257023332868234,(Nanos_vadoni:0.00829214747614498600,Nanos_manomboensis:0.01286047679934958048)39:0.00157797363549355197)98:0.00692302097854993140,((Nanos_peyrierasi:0.01676606227894309950,Nanos_occidentalis:0.01541391022845432779)51:0.00306383740017569925,((Nanos_dubitatus:0.00205293484743048144,Nanos_clypeatus:0.00000477114823800380)100:0.00595809079044093935,Nanos_viettei:0.00822906016605388924)88:0.00492631521898715102)37:0.00343236641869664296)100:0.02095774062245534322)91:0.01240771960761866827,Nanos_rubrosignatus:0.04923283264613816795)85:0.01319354838147639847)38:0.00486312228627158553,(((Apotolamprus_zombitsyensis:0.03299875755714345993,Apotolamprus_latipennis:0.06983702379091367984)93:0.02203691606509763229,(Apotolamprus_cyanescens:0.08710232337315913786,(Apotolamprus_manomboensis:0.08195601596154182544,Apotolamprus_darainaensis:0.05928695873894909013)99:0.02742838038063428671)41:0.00748479633818005530)42:0.02478953186373905951,(Apotolamprus_helenae:0.03976777789128258661,(Apotolamprus_quadrinotatus:0.02362036323383201464,Apotolamprus_hanskii:0.01972769093563889534)79:0.00621430336685507671)86:0.01200243802377910091)31:0.00382800563950189306)53:0.03033512791892664998,Nanos_minutus:0.09739874074265567061)100:0.15633760967248550022,(((Cryptocanthon_sp-sp147:0.00241281852704102774,Cryptocanthon_sp-sp146:0.00000477114823800380)100:0.20920131362226204730,(((((Podotenus_sp-sp189:0.29043274811110447731,(Saprosites_wattii-sp176:0.42681808861142500611,Aphodius_sp-sp190:0.35517410338451887997)77:0.11805427816837653354)65:0.07464526716260440342,(((((Odontoloma_sp-sp43:0.05942632690513483668,Odontoloma_pusillum-Vog:0.03507464886737814841)68:0.00703224242837267519,Odontoloma_sp-sp40:0.09428438851788668862)99:0.09490950743446362192,((Outenikwanus_tomentosus_sole1-83:0.01627765855102288051,Outenikwanus_tomentosus_sole1-82:0.01471978804730553377)100:0.07356719470437816932,((Peckolus_alpinus_sole1-85:0.00673533067364492141,Peckolus_alpinus_sole1-84:0.02279187590320023299)100:0.04151486088181385870,(Silvaphilus1_-Mlambo_TIN1:0.01844048942799493551,(Endroedyolus_paradoxus_sole1-60:0.00232285538865559249,(Endroedyolus_paradoxus_sole1-59:0.00077045875189045573,Endroedyolus_paradoxus_sole1-61:0.00000477114823800380)97:0.00000477114823800380)100:0.00954620571315396502)99:0.02720800769939545408)100:0.05046573938254625413)100:0.06886639097729559122)79:0.04863158632987410468,((Namakwanus_davisi_sole1-76:0.00709325664119856564,Namakwanus_davisi_sole1-75:0.00000477114823800380)100:0.10596965985378518915,(((Byrrhidium_namaquensis_sole1-46:0.00000477114823800380,Byrrhidium_namaquensis_sole1-48:0.00000477114823800380)100:0.02027336223690441933,(Byrrhidium_convexum_sole1-44:0.00000477114823800380,Byrrhidium_convexum_sole1-45:0.00382681574537614352)100:0.03485679595481814413)100:0.04465478393326307444,(Dicranocara_deschodti-sp55:0.06499924917706872973,Dicranocara_deschodti-Vog:0.05526990236559737452)73:0.03176808738730171194)84:0.03623533372009463127)100:0.13936678716031353220)100:0.14391420052376058258,(Frankenbergerius_armatus-sp56:0.07052954097291018465,((Frankenbergerius_armatus_sole1-6:0.00179645238913828066,(Frankenbergerius_armatus_sole1-7:0.00460969330148989012,Frankenbergerius_armatus_sole1-8:0.00076599596497851192)100:0.00852919772013208642)100:0.10333018720503166221,((Delopleuris_pullus_sole1-5:0.11739036801048988168,Coptorhina_nitidipennis_sole1-1:0.08585027327897687410)97:0.08017087107557134551,(Sarophorus_tuberculatus-Vog:0.02128314096120791088,(Sarophorus_sp._sole1-27:0.02611939757012556040,((Sarophorus_sp-sp41:0.00448729927540736807,Sarophorus_sp-sp37:0.00113509032513480347)64:0.00413823778106437237,(Sarophorus_costatus_sole1-24:0.00000477114823800380,Sarophorus_costatus_sole1-25:0.00074373865976952165)100:0.00614288192917328887)71:0.00793753082622531900)98:0.02825121273671802810)100:0.08832937285405495498)51:0.02258118303811508520)98:0.11917822588816780194)94:0.07308915009861864653)34:0.01142578455438213875)84:0.04414563840015888613,((Pachysoma_hippocrates:0.06043496462494567234,Scarabaeus_sp-sp81:0.09010263050024239218)25:0.01560759248814915130,((((Scarabaeus_sp-sp75:0.00000477114823800380,Pachylomerus_femoralis-Vog:0.04305279104209254470)27:0.00000477114823800380,Drepanopodus_costatus-Vog:0.08773616382462667840)32:0.02830213194735761023,Scarabaeus_brittoni-Vog:0.05039208169781640018)37:0.03510217198072870803,Kheper_nigroaeneus-Vog:0.10448764900369714170)20:0.00740914576718033728)98:0.08092542311448691628)62:0.05416462683928955496,((Canthidium_guanacaste-Vog:0.00000477114823800380,Canthidium_sp-sp104:0.05693798032426970746)62:0.13760819049226638566,(((Bohepilissus_sp-sp57:0.02496175175867861376,Bohepilissus_subtilis_sole1-43:0.00000477114823800380)90:0.00340314029974264241,Bohepilissus_subtilis_sole1-42:0.02465079491388794120)100:0.31887060288407298447,(Ochicanthon_punctatus-Vog:0.14829015791553026848,((Eurysternus_angustulus-Vog:0.00000477114823800380,sp198:0.17143123147659425354)96:0.20687631006775250575,(((Neosisyphus_fortuitus-Vog:0.01913983560823481755,Neosisyphus1_-Mlambo_NSP1:0.12702773514846343872)100:0.04281633019754412656,(Sisyphus_faciculatus-Vog:0.02042554152381028179,(Sisyphus2_-Mlambo_SPF2:0.00350759546379504497,Sysiphus_sp-sp91:0.01025416903927697278)100:0.06836511725580661503)84:0.03115549619982995594)100:0.17447333687302177263,((E._comosus_-Mlambo2_ECOK03:0.03774690081722835433,(E._scrobiculatus_-Mlambo2_ECRV01:0.03150141454593300555,((Epirinus_sp-sp32:0.00894015777286909404,E._?agellatus_-Mlambo2_EFLK01:0.00849070389991515503)53:0.00496197258897201551,(Gyronotus_sp-sp93:0.00845355449547297716,E._sulcipennis_-Mlambo2_ESUL02:0.00437200942288386817)61:0.00176483283146920168)90:0.00690891620990497207)95:0.01386952522712497395)100:0.03010395608724312014,((Epirinus_aeneus-Vog:0.00306867316473521034,Epirinus_aeneus_sole1-63:0.00000477114823800380)100:0.06311070554830476576,((E._relictus_-Mlambo2_EREK01:0.07899468769934345214,(E._hluhluwensis_-Mlambo2_EHLH02:0.00342594244322324323,E._ngomae_-Mlambo2_ENGN01:0.02369419011358275817)100:0.10489783528417877256)100:0.08650614161164928151,(Epirinus_convexus_sole1-66:0.05095222977777087020,(Epirinus_silvestris_sole1-69:0.04160375141657485926,E._sebastiani_-Mlambo2_ESEA02:0.06135564117558697100)91:0.02345693971159455368)99:0.04050415834183669628)86:0.02235388793670532379)78:0.01242267798798517113)100:0.07774909752805123087)93:0.04675889947596646723)49:0.02270329706316764895)15:0.01268023706425094529)5:0.01913040664931361934)1:0.01569266070829599541)1:0.01845894443161302106,((Gyronotus_pumilus_sole1-71:0.00111422965995385047,(Gyronotus_pumilus_sole1-73:0.00108690028218983554,Gyronotus_pumilus_sole1-72:0.00000477114823800380)98:0.00226898489129445918)100:0.29713122950959236501,(Tanzanolus_sp-sp101:0.40213342865711998453,((Anachalcos_convexus-Vog:0.00698756636460070527,(Anachalcos_convexus-sp65:0.00941742071098599330,(Anachalcos_convexus_sole1-35:0.00000477114823800380,Anachalcos_convexus_sole1-34:0.00243557481429605314)99:0.01238297155828424478)88:0.01124480422053945189)68:0.03241292010621221742,Canthodimorpha_lawrencei_sole1-49:0.05719965104558517172)100:0.10144580487088626641)40:0.06048949347736023996)2:0.03008672077907806330)0:0.01734583530864601889)0:0.01927892924144535350,(((Cambefortantus_ranomafanensis:0.13813347304828255124,(Boletoscapter_cornutus-Vog:0.00000477114823800380,Boletoscapter_sp-sp160:0.02997793308697794742)69:0.12901019389865198139)11:0.01937466658235630079,((((((Dwesasilvasedis_medinae_sole1-57:0.00119163112669966168,(Dwesasilvasedis_medinae_sole1-58:0.00000477114823800380,Dwesasilvasedis_medinae_sole1-56:0.00079706266216311066)97:0.00200960175222107728)100:0.11324985019918712426,((Hammondantus_psammophilus-sp51:0.00000477114823800380,Hammondantus_psammophilus-sp52:0.00000477114823800380)100:0.04463371285243256797,Pycnopanelus_krikkeni_sole1-88:0.05678134917354724781)100:0.10804220120373017600)61:0.02766222408848258152,(((Xinidium_dewitzi_sole1-33:0.00000477114823800380,Xinidium_dewitzi_sole1-32:0.00000477114823800380)98:0.00060277357408072873,((Xinidium_dentilabris_sole1-30:0.00000477114823800380,(Xinidium_dentilabris_sole1-29:0.00421202513269336356,Xinidium_dentilabris_sole1-28:0.00165145881048279022)36:0.00000477114823800380)39:0.00479365506107821884,Xinidium_sp-sp33:0.00872021499101946138)74:0.00278114693580851354)100:0.07140065529227133945,((Aphengoecus_multiserratus_sole1-40:0.16260018049295033027,Aphengoecus_multiserratus_sole1-39:0.00613720468115720296)100:0.08788449685768311148,(Macroderes_amplior_sole1-16:0.03292153730482792057,((Macoderes_sp._sole1-13:0.00160809211544473557,(Macoderes_sp._sole1-14:0.00000477114823800380,Macoderes_sp._sole1-15:0.00156240371243334753)85:0.00000508865642836865)100:0.02273944138070006782,((Macroderes_mutilans_sole1-10:0.01147026984378012558,(Macroderes_mutilans_sole1-12:0.00000477114823800380,Macroderes_mutilans_sole1-11:0.00084936719055513055)100:0.02056268433557516956)100:0.02781751554640856522,Macroderes_minutus_sole1-17:0.02749526755441287357)69:0.00284487674800733281)68:0.00479760538448307985)91:0.01929441572995213919)68:0.03206337305647050800)22:0.00660041138645413392)49:0.02726933343169047827,(((Onthophagus4-Mlambo_OTH1:0.12406607343571506019,(Phalops_ardea-Vog:0.03254888781696696487,(Phalops3_-Mlambo_PLP3:0.00000477114823800380,(Phalops1__-Mlambo_PLP1:0.01699820235355415515,Phalops2_-Mlambo_PLP2:0.00540319619257792743)53:0.00165830981276941835)100:0.06688205619719059247)87:0.02542228712964557033)100:0.05057891976866579764,((((Caccobius_binodulus-Vog:0.18695655542668143667,(Milichus_apicalis-Vog:0.09469524752512897825,(Caccobius1_-Mlambo_CCB1:0.02870961475950861361,Cleptocaccobius_convexifrons-Vog:0.07601053557170472930)99:0.04015489126474734022)49:0.02192931771092664420)11:0.01190829289213766497,(Euonthophagus_carbonarius-Vog:0.06650497995681454999,((Onthophagus2_-Mlambo_ENT2:0.00767787539463773462,Onthophagus3_-Mlambo_ENT3:0.02161834169001577294)98:0.02532322239665194680,Onthophagus_vinctus-sp72:0.05623802884315338285)85:0.04789832505430187404)46:0.01884187145323864068)4:0.00000477114823800380,(Onthophagus_crinitis_panamensis-Vog:0.12539778946742854981,Hyalonthophagus_alcyon-Vog:0.08427932960636390358)17:0.02033715676144570023)100:0.04537373400028235637,((((Cyptochirus1_-Mlambo_CYP1:0.09919341092338264387,((Liatongus2_-Mlambo_LTG2:0.00000477114823800380,Liatongus3_-Mlambo_LTG3:0.00936638041718021973)100:0.08867406338354065498,((Tiniocellus_sarawacus-Vog:0.10995025595532709195,(Euoniticellus1_-Mlambo_ETA1:0.13852299368913320587,Euoniticellus_fulvus-Vog:0.04803256029620749795)94:0.05246993676360179465)39:0.02408508949568876831,((Oniticellus3_-Mlambo_ONT3:0.00167571701666265364,Oniticellus1_-Mlambo_ONT1:0.00422474408531806067)92:0.00332771834555541622,Oniticellus2_-Mlambo_ONT2:0.00010698775948279401)100:0.10690777469672793631)7:0.00885855544879300683)12:0.01532901541658266385)13:0.01685285071958069272,Helictopleurus_quadripunctatus-Vog:0.09565381718256850407)54:0.02918635174142678729,Drepanocerus_bechynei-Vog:0.12303857281460334194)80:0.02911649852161802415,(Proagoderus3_-Mlambo_PRS3:0.06921122073538810149,Proagoderus_bicallossus-Vog:0.09382315223571542628)61:0.02246608665343093059)100:0.05813055497941303773)100:0.04154313996468570608)100:0.10300623108621305424,((Cheironitis_hoplosternus-Vog:0.11411192852886502258,Cheironitis1_-Mlambo_CHR1:0.08794246895260827979)97:0.05226456806063273924,((Heteronitis_castelnaui-Vog:0.00000477114823800380,Heteronitis2_-Mlambo_HTN2:0.00000477114823800380)100:0.09964374363412194235,((Anonychonitis2_-Mlambo_ANY2:0.00183092981945598898,Anonychonitis1_-Mlambo_ANY1:0.00161975320541102720)100:0.05218920541005032249,(Onitis_sp-sp71:0.00672030376523789254,Onitis_sp-sp80:0.02149277639939204884)100:0.04539673150392887352)98:0.05951330565992973831)88:0.03123390946178950314)100:0.08914907299109957328)89:0.03814287495024436953)85:0.07117942837227164699,((((((Garreta2_-Mlambo_GRA2:0.00470770054985124396,Garreta1_-Mlambo_GRA1:0.00191988951361031306)100:0.06184551445475708342,(Allogymnopleurus1_-Mlambo_ALG1:0.00276442805137265893,Allogymnopleurus2_-Mlambo_ALG2:0.00297886163881482370)100:0.05599563461584280977)92:0.04768707894803366626,Allogymnopleurus_thalassinus-Vog:0.04480902252052104684)56:0.02678692510519285058,Paragymnopleurus_maurus-Vog:0.05163164512337094225)93:0.04573256332951834008,(Gymnopleurus_virens-Vog:0.00000477114823800380,Gymnopleurus_sp-sp74:0.08679005578256039632)92:0.05236026266041034216)94:0.12006966640693469972,((((Metacatharsius1_-Mlambo_MEG1:0.00084598637638027608,Metacatharsius2_-Mlambo_MEG2:0.00169409034633170061)100:0.03771668237473948387,Metacatharsius4_-Mlambo_MMG1:0.03722040712109336152)97:0.04745747291753741465,(Metacatharsius_opacus-Vog:0.00000477114823800380,Metacatharsius_sp-sp87:0.02501718560332878011)93:0.03941348738012453307)100:0.08389637478173810059,(Catharsius_sp-sp88:0.02792988742613967956,(Catharsius_sp-sp85:0.00000477114823800380,Catharsius_calaharicus-Vog:0.02880036405069868674)99:0.09896842093628857584)100:0.11413615464044798986)98:0.03846304753686998618)26:0.03206030406421318812)1:0.01568080349366584095,((((Scybalophagus_sp._dgi1-Vog:0.01296871043869385343,Scybalophagus_plicatipennis-sp102:0.00000477114823800380)36:0.06588019057995773975,((Canthon_viridis-Vog:0.07457715327903974289,Scybalocanthon_pygidialis-Vog:0.08739366540736683009)88:0.02604310347782406304,(Anomiopus_sp-sp107:0.10400883540185001941,Canthon_sp-sp140:0.06805980182263589306)89:0.01905744188714128887)32:0.03907970262789734611)27:0.05516800212642089529,((Hansreia_affinis-Vog:0.08793633965417750609,Megathoposoma_candezei-Vog:0.15509973836059348651)81:0.05812406321241887774,(Deltochilum_sp-sp121:0.09679628216968927390,(Deltochilum_gibbosum_sublaeve-Vog:0.12456149851834305564,Deltochilum_sp-sp138:0.04004592812709802108)75:0.01921928526087526151)98:0.08619220536094249208)11:0.01138631102596504574)10:0.02060474223511178649,(((Anomiopsoides_heteroclyta-Vog:0.04268527391459418091,Eucranium_arachnoides-Vog:0.04363016636797206749)100:0.07804352505178754895,(Dendropaemon_bahianum-Vog:0.05985398658680567835,(Phanaeus_sallei-Vog:0.02134385692176364244,(Oxysternon_conspicillatum-Vog:0.02250116108248152030,(Phanaeus_sp-sp130:0.07485445249177749560,Phanaeus_sp-sp141:0.04027539008888362387)56:0.02951088833058132521)24:0.00755347582895296143)24:0.00269149782045660473)87:0.03748981427555936330)80:0.02790004649529618380,Ateuchus_chrysopyge-Vog:0.09967768795579923236)20:0.02158708334026844533)0:0.00481807686053051243)0:0.01107970827834338715)0:0.01187781102131908566,((((Heliocopris_andersoni-Vog:0.08489096152670218276,(Heliocopris_sp-sp68:0.00219003833758721952,Heliocopris_sp-sp67:0.00000477114823800380)100:0.12235711610725219511)34:0.03957574355723139647,Janssensantus_sp-sp98:0.33306728218586173496)5:0.04328623397115914651,(((Litocopris2_-Mlambo_LTC2:0.00264386371186138558,Litocopris1_-Mlambo_LTC1:0.00164597480727388850)100:0.11115061585804852928,(Copris_sp-sp45:0.02284409769883805411,Copris_lugubris-Vog:0.00000477114823800380)79:0.06305460854392837267)97:0.08358698023209698569,(Pedaria_sp._dgi1-Vog:0.03529055323501675834,(((Pedaria_sp._sole1-18:0.00000477114823800380,Pedaria_sp._sole1-19:0.00000477114823800380)82:0.00366710468460717046,(Pedaria_sp._sole1-20:0.00000477114823800380,(Pedaria_sp._sole1-22:0.00000477114823800380,Pedaria_sp._sole1-23:0.00000477114823800380)96:0.00643187113266412668)59:0.00000477114823800380)92:0.02517439452236489711,(Pedaria_sp-sp34:0.00000477114823800380,Pedaria_sp-sp36:0.00117777503076373644)100:0.03500865473022809343)84:0.02485419401878444234)100:0.06384425774080207394)69:0.02119219866545659151)2:0.02650123192557544624,(Dichotomius_sp-sp136:0.18213245289291282725,((((Ontherus_sp-sp148:0.07818628581124005550,Ontherus_sp-sp142:0.04510120323897644223)91:0.07903678950776767131,Ontherus_diabolicus-Vog:0.01512517675259556285)68:0.10882584933655843618,(Leotrichilum_sp-sp149:0.11152562448771352610,Trichillum_externepunctatum-sp128:0.30705366523748722773)99:0.09734306951704463362)45:0.06309205978657465852,(Canthonella_sp-sp127:0.27752433065753140395,(((((COL1130_Aptenocanthon_winyar:0.02991915251838364945,Aptenocanthon_sp._dgi1-Vog:0.00455615962587428269)99:0.17330340007680666847,(Diorygopyx_simpliciclunis-Vog:0.00000477114823800380,Diorygopyx_niger-sp167:0.03691673131226245325)91:0.09095909794739061305)28:0.02200738509770925125,(((Canthonosoma_macleayi-sp162:0.17012177680661966228,(Bdelyropsis_bowditchi-Vog:0.09581138782238383944,Uroxys_terminalis-sp129:0.06243515904091458124)53:0.09724994266451265912)4:0.02222487250421841323,((Amphistomus_sp-sp163:0.03894157994746038493,Amphistomus_sp-sp161:0.00680186033303203930)100:0.14611993299313236205,(COL1199_Lepanus_occidentalis:0.02199503458805431022,Lepanus_ustulatus-sp168:0.09477087981109022508)81:0.10446664616748373156)33:0.04626821079418559635)1:0.00636785943122197048,COL1220_Sauvagsinella_becki:0.19732880210812758781)1:0.01985854159728901031)0:0.00571729915184693814,(COL041_Monoplistes_sp:0.16364319263001297911,(Coproecus_hemisphaericus-Vog:0.10968949444517689384,Temnoplectron_finnigani-Vog:0.09791800921081006415)13:0.01860542130852129578)6:0.01431242741486288619)1:0.00751858399616082800,(Coptodactyla_glabricollis-Vog:0.12182013939166433381,((Ignambia_fasciculata-Vog:0.04624179579812413149,(Onthobium_sp-sp179:0.02892583967453376745,Onthobium_cooki-Vog:0.00408561294636406152)80:0.02755916923575591274)58:0.01165379900170109007,(Pseudonthobium_fracticolloides-Vog:0.04799789300540285852,(Anonthobium_tibiale-Vog:0.04812640888894974961,Paronthobium_simplex-Vog:0.05737650581985313109)64:0.01025964614574272765)39:0.00400542285561303248)94:0.05001229228534602445)19:0.00672327308568331297)5:0.02365396955971853926)2:0.00373679719320696825)0:0.00363121437304605131)0:0.00714252177556084188)0:0.00680192185767314588)0:0.02906772440128385648)12:0.01324802955717175115)100:0.10165340523977943465,Circellium_bacchus-Vog:0.00868209412006837322);
