# Supplementary material for: Multigene phylogenetic analysis redefines dung beetles relationships and classification (Coleoptera: Scarabaeidae: Scarabaeinae)
Source: BMC Evol Biol. 2016 Nov 29;16:257. doi: 10.1186/s12862-016-0822-x (PMC5129633; doi:10.1186/s12862-016-0822-x)
Supplement: Additional file 9: Tree S13. — Scarabaeinae ML tree of dataset DT3 using at least 5 genes (including 18 s, 28sd2, 28sd3, CAD, 16 s, Tp1, COI, CAD). (TREE 5 kb) [file 12862_2016_822_MOESM9_ESM.tree]

(Phanaeus_sp-sp141:0.03293998786074837232,(((((Gyronotus_pumilus_sole1-72:0.00000553051941596766,Gyronotus_pumilus_sole1-73:0.00125845182841391825)100:0.22494930013984493211,(Anachalcos_convexus-sp65:0.00028454594082514699,Anachalcos_convexus_sole1-34:0.02171168774132208046)100:0.18890623097250641704)10:0.04138020303779442466,(((Onitis_sp-sp71:0.25672409266059903477,sp198:0.38764007668058819700)21:0.00036380011698756407,Trichillum_externepunctatum-sp128:0.42191478086442718576)47:0.06066528351270352587,(Sysiphus_sp-sp91:0.30332149122768192750,((Epirinus_sp-sp32:0.00773451592590823894,Gyronotus_sp-sp93:0.00583073775454866043)96:0.03482320603710511997,(Epirinus_aeneus_sole1-63:0.02998696606798595399,(Epirinus_convexus_sole1-66:0.02277161687530108655,Epirinus_silvestris_sole1-69:0.09659572768347073068)100:0.06930528527515462944)100:0.05242174873427297987)100:0.06482030951165504429)42:0.05085658890115156427)16:0.02596987759692449826)14:0.03375299766070027907,((((Namakwanus_davisi_sole1-75:0.11529925360015549907,((Byrrhidium_namaquensis_sole1-48:0.00000553051941596766,Byrrhidium_namaquensis_sole1-46:0.00000553051941596766)100:0.01839836207063995019,Byrrhidium_convexum_sole1-44:0.03472276222814738023)100:0.07762950914396309077)100:0.14093013416223629242,((Outenikwanus_tomentosus_sole1-83:0.10190806310905484167,(((Endroedyolus_paradoxus_sole1-59:0.00083621150782425683,Endroedyolus_paradoxus_sole1-61:0.00000553051941596766)97:0.00000553051941596766,Endroedyolus_paradoxus_sole1-60:0.00252344214217516735)100:0.04010451172425478356,(Peckolus_alpinus_sole1-85:0.00838385106995630930,Peckolus_alpinus_sole1-84:0.02301132084617108983)100:0.03995558221027500218)99:0.04783691683181196669)99:0.08989714930260347958,Odontoloma_sp-sp43:0.09078493279569005425)60:0.02258130474639843607)100:0.20052087879166666240,(Scarabaeus_sp-sp75:0.06421724834166807339,(Frankenbergerius_armatus-sp56:0.00000553051941596766,(((Sarophorus_sp-sp41:0.00850860993722520227,(Sarophorus_costatus_sole1-25:0.00080722424480270171,Sarophorus_costatus_sole1-24:0.00000553051941596766)95:0.00760324101682182969)58:0.00257326041076280003,Sarophorus_sp-sp37:0.00143577545858612093)100:0.16459157823403797183,((Frankenbergerius_armatus_sole1-8:0.00083925680993122693,Frankenbergerius_armatus_sole1-7:0.00504881538967624603)100:0.01031599227371063354,Frankenbergerius_armatus_sole1-6:0.00102907174016296640)100:0.09062760807290998200)100:0.17729177862205036664)89:0.06845330636453751671)89:0.07941330998267401298)72:0.03390774509984049306,(Ontherus_sp-sp148:0.25020868957094527518,Bohepilissus_sp-sp57:0.21377887576725465579)21:0.03414158276999354480)12:0.03018619458969284963)4:0.02139857424635187994,((((((Nanos_hanskii:0.03274478278894109307,(Nanos_bimaculatus:0.02255701692620751264,((Nanos_dubitatus:0.00958278763309087546,Nanos_viettei:0.01171571543416856896)79:0.00617321472243274535,(Nanos_peyrierasi:0.01698080276712130021,Nanos_occidentalis:0.01385754175585714523)57:0.00287857715455112342)57:0.00490296974717359217)100:0.02413598126710488068)98:0.02040459587563472899,Nanos_semiscribosus:0.07864050178668470503)57:0.01228450622164390001,((Apotolamprus_latipennis:0.09150306652483901348,Apotolamprus_manomboensis:0.09900946385176259690)76:0.01574541578245694518,Apotolamprus_quadrinotatus:0.03700274188930700175)64:0.00833930259707988362)100:0.15569529929944128654,Pedaria_sp._sole1-23:0.13939942102165694959)87:0.04140695256532145319,(((Macroderes_amplior_sole1-16:0.03496854765133824983,((Macroderes_minutus_sole1-17:0.02768795525590072096,(Macroderes_mutilans_sole1-10:0.01237407925150745339,(Macroderes_mutilans_sole1-12:0.00000553051941596766,Macroderes_mutilans_sole1-11:0.00000553051941596766)100:0.02324520118231484384)100:0.02887673551866643332)73:0.00361845785067916323,(Macoderes_sp._sole1-13:0.00181387548554755133,Macoderes_sp._sole1-15:0.00080346160436098205)100:0.02376674668282185293)78:0.00610465176605503104)98:0.02969530444230149974,(((Xinidium_dewitzi_sole1-32:0.00000553051941596766,Xinidium_dewitzi_sole1-33:0.00000553051941596766)100:0.00000553051941596766,Xinidium_dentilabris_sole1-30:0.00805247670312165403)100:0.07032497042805950505,((Dwesasilvasedis_medinae_sole1-56:0.00086331405151376635,Dwesasilvasedis_medinae_sole1-58:0.00000553051941596766)99:0.00225196092073399806,Dwesasilvasedis_medinae_sole1-57:0.00121383210446648036)100:0.13940077237315848246)85:0.01908296064865848754)78:0.03180581005285242763,(Aphengoecus_multiserratus_sole1-39:0.01447548894628664963,Aphengoecus_multiserratus_sole1-40:0.15532951175313003400)100:0.07030696134187604251)91:0.08557719970693659917)3:0.01009054758412798389,(Canthonella_sp-sp127:0.23486858800760668231,((Circellium_bacchus-sp66:0.00266918194533368510,(Circellium_bacchus_sole1-52:0.00000553051941596766,Circellium_bacchus_sole1-51:0.00171265017109106365)92:0.00890412472649390087)100:0.13397511300040382265,((Boletoscapter_sp-sp160:0.13573664243367847271,((Scybalophagus_plicatipennis-sp102:0.06295076773300591066,Anomiopus_sp-sp107:0.15754517345178858934)100:0.07936982033910543188,Cambefortantus_ranomafanensis:0.13051592037186937612)19:0.00373811374258109681)15:0.01968584337831580724,(((Amphistomus_sp-sp163:0.02218357084834506401,Amphistomus_sp-sp161:0.01432402570446203623)100:0.12854008490723137226,Lepanus_ustulatus-sp168:0.15927496819300082653)90:0.05235042716252496370,(Uroxys_terminalis-sp129:0.17655821129184726126,(Catharsius_sp-sp85:0.19373565791892721766,Metacatharsius_sp-sp87:0.13134532041825811022)97:0.05732929510386175487)40:0.02604514304139714936)47:0.01823425028189600353)8:0.01083953553643704493)3:0.01993914210143452395)6:0.00807707678886314742)8:0.01044272167899842202)100:0.15177381354665459012,Phanaeus_sp-sp130:0.07377091972807811593);
