# Supplementary material for: Multigene phylogenetic analysis redefines dung beetles relationships and classification (Coleoptera: Scarabaeidae: Scarabaeinae)
Source: BMC Evol Biol. 2016 Nov 29;16:257. doi: 10.1186/s12862-016-0822-x (PMC5129633; doi:10.1186/s12862-016-0822-x)
Supplement: Additional file 10: Tree S1. — Scarabaeinae ML tree of dataset ALL. (TREE 37 kb) [file 12862_2016_822_MOESM10_ESM.tree]

((((Aegialia_sp:0.27975167515512472383,((Aphodius_lividus:0.09107875236403990826,Dialytellus_tragicus:0.08148146875789093191)71:0.01048260349909158583,(Aphodius_sp-2:0.01874819802773262586,((Aphodius_aegrotus:0.03854487889297925074,Aphodius_sp-1:0.00000324180513379043)33:0.01103535855278185880,Aphodius_sp-3:0.02145647214004746395)51:0.01603146229004263207)97:0.08475359027450669880)64:0.03802009449928211993)65:0.03257687511340810749,((((Frankenbergerius_armatus*:0.09280492808870637045,((Frankenbergerius_armatus-1:0.00162358042331046254,(Frankenbergerius_armatus-2:0.00354617595804613151,Frankenbergerius_armatus-3:0.00058624017150143363)100:0.00627514312926819463)100:0.07808917752865870976,((Sarophorus_tuberculatus:0.01299220253110238560,((Sarophorus_costatus-3:0.00000324180513379043,((Sarophorus_costatus-1:0.00000324180513379043,Sarophorus_costatus-2:0.00057485013328529991)98:0.00288265126072266478,(Sarophorus_costatus-2*:0.00421146535400399383,Sarophorus_costatus-1*:0.00089698892060145134)68:0.00432539055030831555)53:0.00327014775496900284)45:0.00225855484035292035,(Sarophorus_sp-1:0.00983352088948633539,Sarophorus_sp-2:0.00221391986677461558)88:0.01384824894657785480)99:0.02514340625594827655)100:0.06632387483579602061,(Delopleurus_pullus:0.09293140074348980872,((Coptorhina_nitidipennis-2:0.00000324180513379043,Coptorhina_nitidipennis-1:0.00000324180513379043)100:0.00000324180513379043,Coptorhina_sp:0.00495784546380147965)100:0.07124332935726990224)97:0.06506671397490518260)46:0.01845686535076090234)97:0.06208295908746562508)87:0.04193840674904045912,Paraphytus_sp1*:0.24091593961771429200)85:0.02301855211819308841,((((((((Allogymnopleurus_thalassinus:0.04070408861281434032,((Garreta_sp-3:0.02240804869109011901,((Garreta_sp-2:0.00357907883065178940,Garreta_sp-1:0.00160988127131499073)99:0.00470744352061995119,(Garreta_nitens:0.02141668712174052414,(Allogymnopleurus_sp-1:0.00203979134724640004,(Allogymnopleurus_sp-3:0.00000324180513379043,Allogymnopleurus_sp-2:0.00000324180513379043)83:0.00245577965387346921)100:0.03370955793342788470)53:0.05032768756942510718)21:0.01446727749736108175)79:0.04440360901653136322,(Paragymnopleurus_striatus:0.04728785687359346457,(Paragymnopleurus_sp:0.00000324180513379043,Paragymnopleurus_maurus:0.00000324180513379043)100:0.00070898189892208664)100:0.03317089372562563587)65:0.01261923628409973748)98:0.02422424048667737653,((Gymnopleurus_sp-1:0.01153744869343693337,(Gymnopleurus_sp-2:0.01317089282649109606,(Gymnopleurus_sp1-2*:0.00055202897674655590,Gymnopleurus_sp1-1*:0.00000324180513379043)97:0.02846319131316762605)64:0.00711242077984602147)57:0.01754601939981853542,Gymnopleurus_virens:0.01821476034675333436)96:0.03615700145108335928)97:0.07856844939556431595,((Heliocopris_hamadryas-2:0.00000324180513379043,Heliocopris_andersoni:0.00000324180513379043)100:0.08509777580199760771,((Janssensantus_sp:0.01508273884477982600,Tanzanolus_sp:0.02834764877170976513)12:0.00000324180513379043,Janssensantus_sp1*:0.06455914357670444748)94:0.16308305858513419406)8:0.02380071561167293112)6:0.03480145130632437966,(((((Canthidium_haroldi:0.10464186829008051416,((Canthidium_guanacaste:0.02499289355294647547,Canthidium_thalassinum:0.02632965272437548174)58:0.00727124419114042776,Canthidium_rufinum:0.05081994898363260266)67:0.05417787504759268707)23:0.01553150745664274440,((((Dichotomius_yucatanus:0.02903339723023368874,Dichotomius_sp1*:0.03639678150428702491)90:0.02726886070452918739,Dichotomius_carolinus:0.00000324180513379043)78:0.02307167330975846975,(Dichotomius_sp:0.02252155625963384034,Dichotomius_sp2*:0.00000324180513379043)100:0.09119516306950424533)83:0.04759727066025952469,((Scatimus_erinnyos-2*:0.00000324180513379043,Scatimus_erinnyos-1*:0.00000324180513379043)100:0.23695733724559278621,(((Ateuchus_ecuadorensis:0.02452359471032687296,(Ateuchus_floridensis:0.01657887425594879033,Ateuchus_chrysopygus:0.02642605076031503963)53:0.01026632026156226382)35:0.00789334150119937530,(Ateuchus_sp1*:0.01692993353872666168,Ateuchus_viduus:0.02241667987238299756)49:0.00843232057133421094)25:0.00212093035007653681,Ateuchus_sp:0.02915682552170481903)82:0.03064116782875339617)18:0.01640913677880037613)9:0.00839049637264428251)2:0.00581908349282658863,(((Ennearabdus_lobocephalus-1:0.01469145616011461111,Ennearabdus_lobocephalus-2:0.00000324180513379043)97:0.03693937893066937678,(((Eucranium_arachnoides-2:0.00000324180513379043,Eucranium_planicolle:0.00307448825480153079)99:0.01527233808343949131,Eucranium_arachnoides-1:0.00000324180513379043)97:0.03178619824860770549,(Glyphoderus_sterquilinus-1:0.00392678278647594532,(((Anomiopsoides_cavifrons:0.02157039588974796196,((Glyphoderus_centralis:0.00288141049859316030,Anomiopsoides_biloba-2:0.00589251162683257588)79:0.00399069588618135990,Glyphoderus_sterquilinus-2:0.00180944290404828553)66:0.00311234983699253120)93:0.03891614690370435309,Anomiopsoides_heteroclyta:0.00000324180513379043)16:0.00198072072158499190,Anomiopsoides_biloba-1:0.00000324180513379043)72:0.01071265694323507087)97:0.03529361276490274035)77:0.02473558969474080882)98:0.05622800674400473681,((Oxysternon_conspicillatum:0.01850036413054960416,(Coprophanaeus_lancifer:0.02434552831771262180,((Sulcophanaeus_batesi:0.02412208644198143848,(Sulcophanaeus_velutinus*:0.01251104971654181698,(Phanaeus_igneus:0.00000324180513379043,Bolbites_onitoides:0.18541574952417744226)20:0.01611075582574440085)17:0.00680316011407977074)20:0.01784554828914947447,(Dendropaemon_bahianus:0.02897365681204431762,((Coprophanaeus_sp:0.00614950388667094908,Coprophanaeus_telamon:0.00000324180513379043)90:0.00000324180513379043,Coprophanaeus_chiriquensis*:0.02790269466771642254)48:0.01409756208444977628)43:0.01346628898111013224)4:0.00000324180513379043)11:0.01507453916562439232)7:0.00489303520609167455,(Phanaeus_sallei:0.01564920252157463859,Diabroctis_mimas:0.04539994975753292722)15:0.00000324180513379043)83:0.05074601671079750215)51:0.01723474947023301285)2:0.01109041638695870170,((((((Ontherus_sp2*:0.05834979060897055314,Ontherus_appendiculatus:0.02359667352136364527)76:0.01265260621228560256,((Ontherus_sp1-1*:0.01638079078856609708,Ontherus_sp:0.00731277123598319829)86:0.00986772167895505134,Ontherus_diabolicus:0.01103541626580441595)46:0.01132934517702879895)89:0.13274091043141325597,((Gyronotus_pumilus-3:0.00082726209080782106,Gyronotus_pumilus-2:0.00000324180513379043)96:0.00198651505427154332,Gyronotus_pumilus-1:0.00058843119474305528)100:0.21928401384402484986)7:0.01616530521361253178,(Tesserodoniella_elguetai*:0.05834969266743616351,(Homocopris_torulosus*:0.05353217147785763186,Paracanthon_sp1*:0.10639849136585075029)7:0.00000324180513379043)3:0.01560527466814877300)0:0.01186734055900490019,(((Bdelyrus_sp1*:0.01907341895799899087,Bdelyrus_seminudus:0.01553418214947624269)100:0.14031903149179086876,(((((Copris_sp1*:0.02710672901162277174,(Copris_sinicus:0.00000324180513379043,Copris_confucius:0.01110227830683135734)90:0.02492657644700792957)44:0.02766432290735104660,(Copris_sp-3:0.04632930260407741585,Copris_minutus:0.03365679258035139676)5:0.00000324180513379043)4:0.00225306639923635640,((Copris_lugubris:0.03922064964942468396,Copris_sp-2:0.03235443706928736729)25:0.00613841202366516119,(Copris_sp-1:0.04938344123683161696,(Copris_amyntor-2:0.01426473584333237850,Copris_amyntor-1:0.00000324180513379043)96:0.02879523127219239809)89:0.01760677688850989173)35:0.00638078890605794057)37:0.01913722377033911376,(Copris_agnus:0.06836723978386796685,(Litocopris_sp-1:0.00152773576676109202,Litocopris_sp-2:0.00174419537205074463)100:0.08138096264996973195)19:0.00000324180513379043)100:0.06320554497170742525,(Pedaria_sp-3:0.02596423984438940569,(((Pedaria_sp-4:0.00000324180513379043,Pedaria_sp-1:0.00000324180513379043)81:0.00281678518094122558,((Pedaria_sp-6:0.00000324180513379043,Pedaria_sp-2:0.00000324180513379043)96:0.00483397232932406429,Pedaria_sp-5:0.00000324180513379043)60:0.00000324180513379043)93:0.02553413311131110669,(Pedaria_sp1-2*:0.00088369334463633993,Pedaria_sp1-1*:0.00000324180513379043)100:0.02126645680836293517)83:0.01316074979944850502)100:0.04910840497087918394)75:0.02121336454908559488)27:0.01322205429899308941,(((Apotolamprus_latipennis-2:0.00978742105762202622,Nanos_minutus:0.04697051452469450800)27:0.02994510550417379610,(((Nanos_semiscribosus:0.00231625903837140434,Nanos_semicribrosus:0.00000324180513379043)100:0.05075534935435393330,(Nanos_rubrosignatus:0.03741898800628298827,((Nanos_sp:0.00275154930740393894,Nanos_hanskii:0.00201205085436756198)100:0.02469748284294910265,((Nanos_manomboensis:0.00940134150613007070,(Nanos_vadoni:0.00633987462014211269,Nanos_bimaculatus:0.00998571530064819995)63:0.00142664418679013904)98:0.00472008961228867485,((Nanos_viettei:0.00654047344468248245,(Nanos_dubitatus:0.00159663266076435204,Nanos_clypeatus:0.00000324180513379043)100:0.00403004156519858048)85:0.00350170720140776867,(Nanos_peyrierasi:0.01309268117150367595,Nanos_occidentalis:0.01083071991227066433)48:0.00242522871754222505)35:0.00229319037091773540)100:0.01657570244726157271)89:0.00878348295774239798)83:0.01015489267333777659)40:0.00332411891454785068,((Apotolamprus_helenae:0.02912218948842794017,(Apotolamprus_hanskii:0.01494644705387505185,Apotolamprus_quadrinotatus:0.01793875461943539654)82:0.00525547330140816327)88:0.00923196266073163935,((Apotolamprus_zombitsyensis:0.02491420894449078438,Apotolamprus_latipennis-1:0.05259968323311202398)73:0.01612613340366302050,((Apotolamprus_cyanescens-2:0.00408760527301015638,Apotolamprus_cyanescens-1:0.00276762151573980075)100:0.06230073649056046964,(Apotolamprus_darainaensis:0.04500898807129162515,Apotolamprus_manomboensis:0.06225457565337857990)96:0.02028726560943677759)37:0.00573586403120214788)22:0.01853557301430635434)10:0.00250422554537564016)22:0.01990085476405756282)95:0.11859297834798623872,(((Scarabaeus_sp-9:0.03069685665352394136,((Scarabaeus_sp1*:0.03201063617250730214,Kheper_nigroaeneus-2:0.00000324180513379043)37:0.00450892990364322281,Kheper_nigroaeneus-1:0.00199485581995082319)78:0.00967292105061767250)91:0.06616338259145580769,((Pachylomera_sp-2:0.03831893924844820970,(Pachysoma_sp-2:0.00198476441035792686,(Pachysoma_hippocrates:0.01069467807267580374,Pachysoma_sp-1:0.00524789996906038780)74:0.00507497714685532265)99:0.02750966343827394855)54:0.01358350340028461646,((Scarabaeus_sp-8:0.11011380324371367045,(Scarabaeus_sp-2:0.01221311428559034018,(Scarabaeus_sp2*:0.02155862927384209066,(Scarabaeus_sp-6:0.04437573877994546029,Scarabaeus_sp-5:0.00000324180513379043)92:0.01260091140002297418)90:0.02740446929576972196)65:0.01746367198809859606)18:0.01056136889598553209,((((Drepanopodus_costatus:0.06430933420315804172,(Pachylomera_sp-1:0.00758464249788709348,Pachylomera_femoralis:0.00665171941606630592)100:0.02154492251046379730)70:0.00554515397108859467,(Scarabaeus_galenus:0.08489998114799102158,Scarabaeus_sp-4:0.03689789637523990806)92:0.02626070028500763695)44:0.00757207975001030105,(Scarabaeus_sp-1:0.01122082619010351251,Scarabaeus_sp-3:0.01376863744534002378)100:0.03793190271271073416)25:0.00201033607476921615,(Scarabaeus_hippias:0.01517722137394435060,(Scarabaeus_brittoni:0.00299109334606840376,Scarabaeus_sp-7:0.00277893384964050241)100:0.01552879745120782501)99:0.02794836584669508836)42:0.00443818096614503454)26:0.01214827329523554024)38:0.01155358660735860549)77:0.08461254415727068046,(Circellium_bacchus-3:0.00646457090248709048,((Circellium_bacchus-5:0.00177109519328288653,(Circellium_bacchus-2:0.00181914276813158323,Circellium_bacchus-1:0.00000324180513379043)59:0.00120033356227524702)54:0.00266254891937756652,(Circellium_bacchus-4:0.00000324180513379043,Circellium_bacchus*:0.00586413139526957995)36:0.00000324180513379043)57:0.00503604455252935901)99:0.05768326686633516720)13:0.02369947157194617071)4:0.01214199050028256371)0:0.01351321910374141469)0:0.00879768880308102498,((((Coptodactyla_glabricollis:0.07710854612478686143,Amphistomus_complanatus:0.08697121444482881769)23:0.01430748054098150875,((((Demarziella_scarpensis:0.06911957541684839168,Demarziella_mirifica:0.00995219001019982848)6:0.00715024928899908336,Demarziella_imitatrix:0.05724090226770654766)51:0.05163256450392010588,Demarziella_interrupta:0.05022711825532372859)46:0.04223597572096016162,(((((Onthobium_sp:0.02663841114059024850,(Onthobium_sp1*:0.02629433451552601678,Onthobium_cookii:0.01685318128634650039)52:0.00000324180513379043)62:0.01166561997336267725,Ignambia_fascicularis:0.03508689934488278678)47:0.00665353855500536683,(Pseudonthobium_fracticolloides:0.03635329097540939552,(Paronthobium_simplex:0.04418228184352122195,(Anonthobium_tibiale:0.02716160561538051577,Pseudonthobium_sp:0.03549403428000109245)43:0.00677176123409682206)63:0.00735318613483269823)15:0.00256926848443281633)92:0.04195252916954077954,(((Lepanus_glaber:0.07634354504296987642,(Temnoplectron_finnigani:0.03156571581861276898,(Temnoplectron_politulum:0.00332757321881950192,Temnoplectron_sp:0.00345363934794615810)99:0.03491490811319241522)97:0.03838707839081704348)26:0.02210956901175518616,((Coproecus_hemisphaericus:0.06852678676958760817,(Sauvagesinella_becki:0.12911491110242256930,((((Uroxys_sp-1:0.09865796559879143335,Bdelyropsis_bowditchi:0.07286320011260971619)39:0.01364105973699216746,((Uroxys_sp-2:0.00000324180513379043,Uroxys_sp-4:0.02292990203051674392)99:0.04113657484030815159,((Uroxys_sp2*:0.06151147330232362154,Uroxys_sp-3:0.00000324180513379043)13:0.01193497051193634015,Uroxys_micros:0.02066369164912195550)11:0.03174815415836264310)2:0.00000324180513379043)4:0.01288841703435793240,(((Uroxys_sp1-3*:0.00000324180513379043,Uroxys_sp1-2*:0.00000324180513379043)100:0.12468569672469209664,Uroxys_sp1-1*:0.06303364655896141755)33:0.00813668777461113574,Uroxys_terminalis*:0.01892016745549373810)51:0.02371670881713675363)4:0.00888948755421292702,Uroxys_pygmaeus:0.05539279316397813929)13:0.06802850909251981215)1:0.01218830953323957363)1:0.01427039457213138442,(Pseudignambia_sp-2:0.02293037138779665043,(Pseudignambia_sp-3:0.01485033989863811590,Pseudignambia_sp-1:0.00000324180513379043)98:0.04013364470424966163)100:0.07400312855622417918)0:0.00802283557262297754)0:0.00332821813344549942,(((((Aptenocanthon_winyar:0.02332856925806021248,Aptenocanthon_sp:0.00280668149048030838)100:0.12200235542427904922,(Cephalodesmius_quadridens:0.04972636187211216391,Cephalodesmius_armiger:0.04606844643912601928)61:0.01630216062740090163)34:0.01397920296607792733,(Canthonosoma_macleayi*:0.08665896930803457243,Canthonosoma_castelnaui:0.01613767813917229427)56:0.03859985297588261477)30:0.01797453219777823616,(((Monoplistes_sp-1:0.08275757894256867420,Monoplistes_sp-2:0.07200309605660308587)48:0.01274716557175436561,(Monoplistes_curvipes:0.02173216417138697232,(Amphistomus_speculifer:0.03531841954729331851,(Amphistomus_sp1*:0.00506154317354954100,Amphistomus_sp2*:0.02894180641875675544)48:0.01016650900765550362)96:0.06368984935711707873)5:0.03285242222899314307)4:0.01991678246410842970,((Lepanus_nitidus:0.02428245817784017643,(Lepanus_ustulatus:0.00000324180513379043,Lepanus_ustulatus*:0.00000324180513379043)45:0.00000324180513379043)50:0.09527052341468279784,Lepanus_occidentalis:0.07573935070135003056)64:0.05370804219759105907)1:0.01698542755759548106)0:0.00589844227430605297,(Saphobiamorpha_sp1*:0.03668581661986539122,(Saphobius_squamulosus:0.01659490422362622924,(Saphobius_sp1*:0.00334785371371237568,Saphobius_setosus:0.00000324180513379043)44:0.01317908946330197291)51:0.03707714702434825732)32:0.01790918602367428530)0:0.01465460043218574752)0:0.00961806071500388021)0:0.00653300519319295267,(Diorygopyx_niger*:0.03139254701545065446,(Diorygopyx_simpliciclunis-1:0.00000324180513379043,Diorygopyx_simpliciclunis-2:0.00956937890440504903)98:0.00000324180513379043)92:0.09173914466915820964)0:0.00000324180513379043)0:0.01204871763599654234)0:0.01916202245888741496,(((Aphengoecus_multiserratus-2:0.11238663919698332894,(Aphengoecus_multiserratus-1:0.00000324180513379043,Aphengoecus_multiserratus-3:0.00000324180513379043)89:0.01547622628988194575)100:0.05820039215607769600,(((((((Onthophagus_sp-3:0.07852724700717747530,((Digitonthophagus_gazella-4:0.00000324180513379043,(Digitonthophagus_gazella-2:0.00000324180513379043,Digitonthophagus_gazella-1:0.00000324180513379043)92:0.00000324180513379043)93:0.00754964421993850523,(Digitonthophagus_gazella-3:0.00000324180513379043,Digitonthophagus_sp:0.00331385266484891848)78:0.00527916812054109955)67:0.02862985305564966915)29:0.01086763278884939933,Onthophagus_signatus:0.01051374160792741853)20:0.00000324180513379043,Phalops_ardea:0.02407419647140515012)56:0.00950928273622613819,(Phalops_sp-2:0.00000324180513379043,(Phalops_sp-3:0.00407397105823126705,Phalops_sp-1:0.01286127522846272457)51:0.00126726970440629990)100:0.06300449297661811499)99:0.03997763803513301045,(((Onthophagus_seniculus:0.01041061530968455731,(Proagoderus_bicallosus:0.06726148784544241921,((Proagoderus_sp-1:0.00323465212442596625,Proagoderus_sp-2:0.00838116007169924758)100:0.04703759032347218372,Proagoderus_schwaneri:0.04060586937374841693)37:0.00637180002800407253)51:0.01749586706336912073)11:0.00000324180513379043,((((Onthophagus_elegans:0.07745002166699258006,Onthophagus_diabolicus:0.00000324180513379043)26:0.04633492904456264910,Onthophagus_semiareus:0.04608229160770411365)17:0.01834479773121433857,((((Drepanocerus_kirbyi:0.00000324180513379043,Drepanocerus_orientalis:0.01252080612258302424)64:0.07509200180547374870,(((Liatongus_vertagus-2:0.00000324180513379043,Liatongus_vertagus-1:0.00000324180513379043)54:0.00738554786620099473,Tiniocellus_sarawacus:0.04101552385923107336)33:0.04024064692777534757,(Liatongus_californicus:0.02085379021044370812,(((Euoniticellus_triangulatus-2:0.00000324180513379043,Euoniticellus_triangulatus-1:0.00000324180513379043)62:0.01058601568885135166,Euoniticellus_fulvus:0.00000324180513379043)36:0.03831244129367165907,(Euoniticellus_intermedius:0.04278585004428595018,(Euoniticellus_intermedius*:0.00600842418618419746,Euoniticellus_sp:0.02761947350937413517)89:0.04054346078465458775)80:0.02356213866045106520)47:0.02688076762865189429)14:0.01199443265272450571)1:0.00283028386513813459)1:0.01555752520215396631,(((Oniticellus_planatus-1:0.00000324180513379043,Oniticellus_planatus-2:0.00000324180513379043)99:0.05662098906360304995,(((Heterosyphus_sicardi:0.06460378589776011315,Helictopleurus_fungicola:0.04130408900776697673)62:0.01257616175276517201,((((Helictopleurus_marsyas:0.00581888356783251057,Helictopleurus_nicollei:0.00745291578611916982)97:0.03095837895716294086,Helictopleurus_carbonarius:0.09115678675726444913)25:0.01584438060216762298,(Helictopleurus_coruscus:0.07230776420891242562,(Helictopleurus_giganteus:0.02215495926768333915,Helictopleurus_sinuaticornis:0.01850279637038312885)93:0.02973621683775028862)49:0.00687656629432975390)27:0.01554520309492533024,(((Helictopleurus_politicollis:0.02041092276380751525,(((Helictopleurus_splendidicollis:0.04202220924030920096,Helictopleurus_fulgens:0.02634353593206463506)22:0.00329142461424617068,Helictopleurus_perrieri:0.03302570569357275027)28:0.00950616760453962435,(Helictopleurus_unifasciatus:0.04303620219497399785,Helictopleurus_quadripunctatus:0.02919047083910996515)38:0.00692735716346904590)28:0.01055174520562845476)19:0.00427070501560887494,Helictopleurus_rudicollis:0.04694279557802272934)6:0.00754546535158938034,Helictopleurus_fissicollis:0.06091180357599448175)5:0.00374903067453673548)6:0.00998476945154307474)13:0.00630830754896078046,((Helictopleurus_dorbignyi:0.02912762638114141031,(Helictopleurus_steineri:0.06420930081734803341,Helictopleurus_semivirens:0.05219217510834987112)26:0.00785010815501841624)89:0.06099679099198752896,Helictopleurus_viridiflavus:0.06405826232054843972)13:0.00721586725657908865)63:0.01304094029860065028)19:0.00810434449646677685,((((Tiniocellus_sp-1:0.00481643208199409190,Tiniocellus_sp-2:0.01969760860370813396)100:0.01972015602011670254,((Tiniocellus_spinipes-1:0.03186716459936749651,Tiniocellus_sp-3:0.03894954055006114024)64:0.01309132093919238883,Tiniocellus_spinipes-2:0.01219298523026535706)72:0.01356928923866743304)96:0.04265079835058237234,(((Tragiscus_dimidiatus-2:0.00000324180513379043,Tragiscus_dimidiatus-1:0.00000324180513379043)100:0.15111745534676668257,(((Oniticellus_sp-2:0.00320174105289796783,Oniticellus_sp-1:0.00127888269634625178)91:0.00234951411631535148,(Oniticellus_egregius:0.00000324180513379043,Oniticellus_sp-3:0.00025624331839841854)25:0.00000324180513379043)98:0.06277850359685496762,Eodrepanus_bechynei:0.07306875076686915327)42:0.01134572833183363633)24:0.00765286663705072676,(Liatongus_sp-1:0.00000324180513379043,(Liatongus_sp-2:0.00523941386666328286,((Liatongus_militaris-2:0.00000324180513379043,Liatongus_militaris-1:0.00000324180513379043)70:0.00132834407877233671,Liatongus_sp-3:0.00000324180513379043)69:0.00469269004651349120)61:0.00207117482056600258)99:0.07251994260057471886)6:0.00650987493825750524)8:0.00911366766712936281,(Cyptochirus_ambiguus:0.00000324180513379043,Cyptochirus_sp:0.03090508700419927757)99:0.04084476866232369940)5:0.01621354801373012244)1:0.00049736415512447016)13:0.01384679120739004329,Proagoderus_sapphirinus:0.00000324180513379043)30:0.01472952783060530943)6:0.00617095104761953249,Onthophagus_avocetta:0.01045278112271307881)36:0.00692381884728188093)99:0.03950951344386736952,((Caccobius_binodulus:0.13687377990893878632,((Onthophagus_sp-2:0.01789141800886994566,Onthophagus_sp-1:0.00440022618622162073)99:0.04507263784041512511,(Onthophagus_flavimargo:0.00931796503747800778,Euonthophagus_carbonarius:0.01472480222497692982)80:0.03493342929408043557)17:0.01321988830721370668)2:0.00731366824515459080,(((Onthophagus_vinctus*:0.01665723169229666595,Onthophagus_depressus:0.00000324180513379043)8:0.00000324180513379043,Onthophagus_hinnulus:0.01057588650481545989)20:0.05065418619789566201,(((Hyalonthophagus_sp-1:0.00000324180513379043,Hyalonthophagus_sp-2:0.00335816852463926814)100:0.02465162987223951108,Onthophagus_alcyon:0.01016054153195605422)100:0.06163187961204588672,((Onthophagus_sp-4:0.05864699086840230446,(Onthophagus_quadripustulatus:0.07786545826912090462,Onthophagus_muticus:0.02213865740767403945)11:0.00468226563531139693)5:0.00279805568511534925,((((((Cleptocaccobius_convexifrons:0.06258103172574133732,(Caccobius_sp-2:0.01559857462113605278,Caccobius_sp-1:0.00000324180513379043)99:0.00918273791168745801)92:0.02637576449517593791,((Onthophagus_hecate:0.02588877873731636886,Onthophagus_variegatus:0.04951632767544567049)14:0.02546941054572031751,Caccobius_nigritulus:0.02394614655338046447)17:0.06560417607487405156)10:0.00625581964572551573,Caccobius_schreberi:0.05338371572032095391)11:0.01466163411571972525,(Onthophagus_taurus:0.07154151615721074386,(Milichus_sp-1:0.00986112883923472537,(Milichus_apicalis:0.00326092155124833166,Milichus_sp-2:0.00185422961388255936)54:0.00461966419261917484)96:0.04180309266114492356)17:0.00966890231794896755)4:0.01444361053006913698,(Onthophagus_mije:0.04900264836402741520,(Onthophagus_crinitus:0.06532424475071126058,(Onthophagus_haematopus:0.03904947332664831378,Onthophagus_bidentatus:0.04255476140653697420)98:0.04261832920446512879)77:0.02583012122704212224)17:0.01142599987577331416)1:0.00378488072033934114,Onthophagus_furcaticeps:0.06770725003104335893)0:0.00439532035507248040)0:0.00000324180513379043)0:0.00513586160670595048)1:0.00414003093762558595)96:0.03604141022258713217)95:0.03281791189496570393)96:0.08728721270202348392,(((Cheironitis_sp-2:0.01533418963307444163,Cheironitis_sp-1:0.03107038605910435874)99:0.03056989613962651786,Cheironitis_hoplosternus:0.08326475990192733212)97:0.04190144597834620510,((Onitis_fulgidus:0.09235783931798828561,((Bubas_bison:0.00970063272177343686,Bubas_bubalus:0.01519501592163848870)89:0.01810309710829998558,(((Heteronitis_sp-2:0.00449383439715391516,Heteronitis_sp-3:0.03723361589563079638)100:0.01675357151508995168,(Heteronitis_castelnaui:0.00000324180513379043,Heteronitis_sp-1:0.00000324180513379043)95:0.00165032879384880067)100:0.04806988235676069865,Onitis_caffer:0.06556993127163505963)49:0.01430850612598151377)68:0.01512822640838395495)78:0.01125039892855305736,((Onitis_sp:0.00578049567842982889,Onitis_falcatus:0.02020614048993991940)69:0.02944071305365754398,((((Onitis_sp1-1*:0.01227891234118496343,Onitis_sp1-2*:0.00944442853617559475)51:0.00649914232663021361,Onitis_alexis-1:0.00771582476527609990)22:0.00000324180513379043,Onitis_alexis-2:0.07148138578163096279)97:0.04112761013651758391,(Anonychonitis_sp-3:0.00000324180513379043,(Anonychonitis_sp-2:0.00176229048741898551,Anonychonitis_sp-1:0.00088172704116258095)61:0.00200633273064973862)100:0.06054271533458385757)45:0.01232281115407199076)65:0.01749067512936511304)72:0.01844396894784983143)98:0.07198689881124839540)87:0.03833600276188989242,((((((Macroderes_sp-1:0.00123019738911439645,((Macroderes_sp-2:0.00000324180513379043,Macroderes_sp1*:0.00727692465335878433)47:0.00000324180513379043,Macroderes_sp-4:0.00000324180513379043)74:0.00120177419329630633)100:0.01763959847676219508,(((Macroderes_mutilatus-2:0.00064675020374653611,Macroderes_mutilatus-3:0.00000324180513379043)100:0.01546003234341387228,Macroderes_mutilatus-1:0.00888410268687115333)91:0.02117732125947102348,Macroderes_minutus:0.02097108520639322238)55:0.00229085920463262521)55:0.00663631950054845241,Macroderes_amplior:0.02092711729338076962)15:0.00805424596948503893,Macroderes_sp-3:0.02720478497577568863)83:0.02329327521636671491,((((Xinidium_dentilabris-1*:0.00000324180513379043,Xinidium_dentilabris-2*:0.00925984516542946272)88:0.00721156325850784170,(Xinidium_dewitzi-3:0.00000324180513379043,(Xinidium_dewitzi-2:0.00000324180513379043,Xinidium_dewitzi-1:0.00000324180513379043)95:0.00000324180513379043)52:0.00000324180513379043)25:0.00080938241289565439,((Xinidium_dentilabris-3:0.00317597343108931779,Xinidium_dentilabris-2:0.00125790594318343058)62:0.00000324180513379043,Xinidium_dentilabris-1:0.00000324180513379043)71:0.00543114761407512050)100:0.05365279453786166164,(((Dwesasilvasedis_medinae*:0.05360240946593471112,Dwesasilvasedis_medinae-1:0.00000324180513379043)4:0.00063468630487365722,Dwesasilvasedis_medinae-3:0.00000324180513379043)7:0.00159733234462836873,Dwesasilvasedis_medinae-2:0.00092326586246991790)22:0.10998727115045923985)8:0.00683463845278383525)3:0.00588565656385603084,((Hammondantus_psammophilus:0.00000324180513379043,(Hammondantus_psammophilus-1*:0.00000324180513379043,Hammondantus_psammophilus-2*:0.00000324180513379043)100:0.00000324180513379043)100:0.08075260699318234647,(Pycnopanelus_krikkeni*:0.00000324180513379043,Pycnopanelus_krikkeni:0.00864609066684569362)100:0.05765350089231822961)100:0.08162597951996179713)3:0.00848594657510084310)7:0.01908459141578855781)19:0.03927422593865943778,((Heliocopris_hamadryas-1:0.12993052282576225687,(Heliocopris_sp1-2*:0.00103377423363008088,Heliocopris_sp1-1*:0.00063160509523340356)100:0.02667464168125194962)100:0.10800020668302506843,(((Metacatharsius_opacus:0.00000324180513379043,Metacatharsius_sp1*:0.01782085129837476453)100:0.02729830632232478974,((Metacatharsius_sp-4:0.00198253045468043407,Metacatharsius_sp-3:0.00596201011964809201)100:0.02208477847115772330,(Metacatharsius_sp-5:0.00873757877469795614,(Metacatharsius_sp-6:0.00000324180513379043,(Metacatharsius_sp-1:0.00064582162201508927,Metacatharsius_sp-2:0.00128125419695966029)70:0.00119196497798225139)100:0.01817724449677473458)81:0.00917573516034603243)100:0.04144097776849030995)100:0.05979364723930607334,(Catharsius_sp1*:0.03728104269908391610,((Catharsius_philus:0.04582868106300031635,(Catharsius_sp2*:0.02799153299026081385,Catharsius_calaharicus:0.00000324180513379043)78:0.02242283937475851585)77:0.02047545842647561370,(Catharsius_sesostris:0.04270284397815049537,Catharsius_molossus:0.04097394011108478756)91:0.00909637412224009387)82:0.02407122779234941584)100:0.08571061711117422544)100:0.03648565878640980947)17:0.01728738470926235657)3:0.01153911609154284479)0:0.00372206619444013067,(((Deltochilum_carinatum:0.12051041337865385505,((Deltochilum_mexicanum:0.01286086818336644802,Deltochilum_mexicanum*:0.00682685083658268917)79:0.03514131874790676902,(Deltochilum_sp1*:0.08269666238561286520,(Deltochilum_pseudoparile:0.08294323095357723774,(Deltochilum_amazonicum:0.10093370824120656559,(Deltochilum_gibbosum-1:0.02827535138008346188,Deltochilum_gibbosum-2:0.02472509105995848375)82:0.06250739601629438924)44:0.02585942674324383933)11:0.00000324180513379043)21:0.00796474176106920506)41:0.02113305300568598527)97:0.05533061386273083887,(((Scybalophagus_rugosus:0.02220540609044748676,(Scybalophagus_plicatipennis:0.00000324180513379043,(Scybalophagus_sp:0.00261039619977969459,Scybalophagus_plicatipennis*:0.00000324180513379043)32:0.00653295866692179487)32:0.00207933955139717568)53:0.04223534175200253926,((((Canthon_indigaceus:0.02734280762635493689,(Canthon_sp-2:0.00000324180513379043,Canthon_deyrollei:0.00000324180513379043)46:0.02277855946118717556)53:0.02195457350470981714,(((Canthon_lamprimus:0.03736190688407719368,(Anomiopus_panamensis:0.08682062470274494459,(Canthon_sp-4:0.00768425989329768813,Canthon_sp-1:0.00124105401933301599)98:0.02445754628403400480)81:0.02244393002317640259)76:0.02139211938150737194,(Scybalocanthon_pygidialis-1:0.00734641535074141098,Scybalocanthon_pygidialis-2:0.00302184653926264313)99:0.04362794357617605367)44:0.01637209546801244794,((Canthon_viridis:0.03246248663035192217,Canthon_luteicollis:0.11617166258530332856)78:0.02177098611529227831,Canthon_aequinoctialis*:0.04208585069702251019)14:0.01008360054708810558)12:0.00634868940776224175)7:0.01123746059472159955,(Canthon_perseverans:0.05073742061800748382,(Canthon_quinquemaculatus:0.03466975462595434099,Anomiopus_sp1*:0.04089124308054504359)84:0.04083231050938210260)9:0.00000324180513379043)39:0.01997729343782306960,Canthon_sp-3:0.08233670975148825455)57:0.01972089628279554904)33:0.01282905285544037183,((((Hansreia_affinis:0.05878110993181356186,Megathoposoma_candezei:0.12005355386358260161)17:0.01303313452041299225,(Canthon_smaragdulus:0.03366610039158162565,Canthon_fulgidus*:0.03237515747662035592)49:0.03821764486991083981)8:0.01331749513818614346,(Eudinopus_dytiscoides-2:0.00702207887999818214,Eudinopus_dytiscoides-1:0.00702086160615398875)64:0.03253215198743035497)7:0.01406023916796506762,(Megathopa_villosa:0.03312200302857315481,Malagoniella_puncticollis:0.08166628550360853500)97:0.14801546299765394599)36:0.01053089208794627009)53:0.03216389315865428311)43:0.01997087656911768205,(Cambefortantus_ranomafanensis:0.10158557541918661338,(Boletoscapter_sp1*:0.02127616818656066083,Boletoscapter_cornutus:0.00000324180513379043)55:0.09948797895398102387)8:0.01207541991308015358)1:0.01036084734329838046)0:0.00655070275265823027)0:0.01474538498498588826)0:0.02490905479209273160,((Canthonella_sp1*:0.20944492863966585050,(Arachnodes_genieri:0.04073749371692501897,((Arachnodes_delphinensis:0.02654009255200396808,(Arachnodes_antoetrae:0.03009172318509710856,(Arachnodes_apotolamproides*:0.02891059940759494601,Arachnodes_mahafalyensis:0.00000324180513379043)23:0.05125522321241347823)6:0.00912035570076947903)8:0.00681689746426096532,(((Arachnodes_biimpressus:0.00000324180513379043,Trichillidium_pilosum*:0.09342160149355492604)2:0.02131053633771069072,(Trichillum_externepunctatum*:0.22410326092574986423,Leotrichillum_sp1*:0.08776449491060514529)98:0.05188893759297419361)2:0.01973498730109610882,(Arachnodes_manaitrai:0.02047246176000494175,(Arachnodes_hanskii:0.03004936817232159441,Arachnodes_insularis:0.01623039648828533341)65:0.01360844107949930708)37:0.00710934875875157083)1:0.01887082516648241545)0:0.00879876114704987618)1:0.01019785583591326268)0:0.00798704379709157079,((Tanzanolus_sp1-2*:0.00316230580514750359,Tanzanolus_sp1-1*:0.00306406830989523630)100:0.33636711642813421630,(((Anachalcos_convexus*:0.00047873580200910479,((((Anachalcos_suturalis:0.01445086269936902805,Canthodimorpha_lawrencei:0.04041385314937114004)50:0.02167449298369400826,Anachalcos_convexus-1:0.00170986732027736225)30:0.00855982371628901534,Anachalcos_convexus-3:0.00000324180513379043)25:0.00316022780379768579,(Anachalcos_convexus-2:0.00000324180513379043,Anachalcos_sp:0.00181213527729532026)100:0.00835267430222551288)5:0.00707413706041436045)100:0.12755897801802423830,(Canthidium_sp1-2*:0.00512668415373481855,Canthidium_sp1-1*:0.00368954788381659678)100:0.12785353047895117728)4:0.02749576829528550814,(Cryptocanthon_sp1-1*:0.00000324180513379043,Cryptocanthon_sp1-2*:0.00185484739871133605)100:0.15292080328546045487)0:0.00095603940915522890)0:0.02177858777517050967)0:0.02014307407924234225)0:0.01437480189329879213)0:0.02788786752968011942,((Sisyphus_crispatus:0.04909783797234320429,(((Neosisyphus_sp1*:0.04917693451320481746,(Sisyphus_sp1*:0.00749124088381796210,Sisyphus_sp:0.00293684823396132963)99:0.03495123162279508561)68:0.02795261946719054466,Sisyphus_fasciculatus:0.01484055849628359951)49:0.01615393958980440234,((Neosisyphus_confrater:0.03502870193844586505,(Neosisyphus_mirabilis:0.05352748060084607656,Neosisyphus_sp:0.08059570172167371260)41:0.02058084751462486289)35:0.00998470739920105828,Neosisyphus_fortuitus:0.02764846577720791662)72:0.02470403791346283823)41:0.00894991816908345672)98:0.13538713233235638578,((Epirinus_comosus:0.02817872757526498559,(((Epirinus_sp1*:0.00690412069070532423,Epirinus_flagellatus:0.00671970555475439029)55:0.00361134889442097989,(Epirinus_sp2*:0.00658300812342144277,Epirinus_sulcipennis:0.00339874198670524295)67:0.00140938932028009350)93:0.00587956141261004525,(Epirinus_obtusus:0.01305484335185844169,Epirinus_scrobiculatus:0.01835466404400680138)99:0.00475033921117718784)96:0.01094546089821419807)100:0.02188364655046988114,((Epirinus_aeneus-1:0.00000324180513379043,Epirinus_aeneus-2:0.00215872626485833548)100:0.04848224775425184069,((Epirinus_relictus:0.06152861051261283160,(Epirinus_hluhluwensis:0.00244326407173359184,Epirinus_ngomae:0.01851679823428479740)100:0.08190240504698889645)100:0.06714856987210274242,((Epirinus_sebastiani:0.04728217445597766855,(Epirinus_sp:0.00000324180513379043,Epirinus_silvestris:0.01406740220290857851)78:0.01842284501060442725)78:0.01734461743759631649,Epirinus_convexus:0.04001443113069081542)100:0.03278464156075478614)84:0.01718534975278417781)81:0.01152101549343790936)100:0.05286639692406683300)81:0.05746449293587245488)0:0.01740287472243540537,(Bohepilissus_subtilis-1:0.01839482322704977593,(Bohepilissus_subtilis-2:0.00000324180513379043,(Bohepilissus_sp1-1*:0.00366589344359319076,Bohepilissus_sp1-2*:0.00000324180513379043)98:0.01579989338187403128)88:0.00319444455180425361)100:0.24017556525838182346)2:0.01658555096301915499,(((Epactoides_olsoufieffi:0.04580485900327385673,(Epactoides_sp-2:0.03564029444086032339,(Epactoides_sp-1:0.01877402732886977038,(Madaphacosoma_sp:0.06966335182928851122,Epactoides_sp-3:0.03064414915533590633)65:0.01475517862764598627)19:0.00659466644227173129)62:0.01493381537383084087)98:0.04449120182077653113,Ochicanthon_punctatus:0.07971168533040230708)75:0.02938763752459441422,(Eurysternus_inflexus:0.04313591374644060866,(Eurysternus_velutinus:0.05433934377482120548,((Eurysternus_caribaeus:0.01848599345978919548,(Eurysternus_sp-1:0.00000324180513379043,Eurysternus_hamaticollis:0.00206891437925601097)100:0.04648512143441611844)100:0.06001566525723150275,((Eurysternus_sp-2:0.01985371095647384468,Eurysternus_plebejus:0.00497429772706045343)66:0.02788698833748187722,(Eurysternus_angustulus:0.00000324180513379043,(Eurysternus_sp1-1*:0.00928490844208023323,Eurysternus_sp1-2*:0.00757961767133831423)98:0.07066094516409450466)55:0.02738103020367775239)97:0.04425732772853997049)76:0.02389108047197573137)73:0.02379971179665470171)89:0.05841703202384097848)14:0.02792328387325520786)85:0.05439172654922508343,(((Outenikwanus_tomentosus-1:0.01226113863140532514,Outenikwanus_tomentosus-2:0.01146849224635307016)100:0.05475592609311346476,(((Peckolus_alpinus-1:0.01743186050469654538,Peckolus_alpinus-2:0.00524467633699976510)100:0.03231463819526059211,(Silvaphilus_sp:0.01572054662341290307,(Endroedyolus_paradoxus-2:0.00178511134121793805,(Endroedyolus_paradoxus-3:0.00000324180513379043,Endroedyolus_paradoxus-1:0.00059188251087352454)96:0.00000324180513379043)91:0.00585502245653521294)83:0.02109093244652300581)77:0.02403851938321037093,Aliuscanthoniola_sp:0.05279322736632881957)58:0.01881276804062177385)92:0.08048698689649247395,(((Namakwanus_davisi-3:0.00753091379067846386,(Namakwanus_davisi-1:0.00182195988011883735,Namakwanus_davisi-2:0.00364761591057090719)79:0.00265480122188800714)100:0.09089995596445622772,((Dicranocara_deschodti:0.00000324180513379043,(((Haroldius_sp1-1*:0.00000324180513379043,Haroldius_sp1-2*:0.00000324180513379043)100:0.07103748988695016142,Haroldius_sp2*:0.07319108544291423601)100:0.26019876479847175998,Dicranocara_deschodti*:0.06648990659110982915)50:0.08250721052008376522)43:0.09433001556687609090,((Byrrhidium_convexum-1:0.00000324180513379043,Byrrhidium_convexum-2:0.00290367358985183042)100:0.02831549714210912852,(Byrrhidium_namaquensis*:0.00137231600380133701,(Byrrhidium_namaquensis-2:0.00000324180513379043,Byrrhidium_namaquensis-1:0.00000324180513379043)100:0.00971427640058464617)63:0.00311783674762432629)80:0.02261811992502813645)16:0.01429522534358659142)40:0.04725455255408515104,(Odontoloma_sp1-1*:0.02707700971956693639,(Odontoloma_pusillum:0.05383395486401598012,Odontoloma_sp1-2*:0.06940946275228815354)50:0.01758462644597023200)48:0.01867184956458390124)28:0.03628200887331427260)98:0.10879491917293239445)52:0.01334715180702996350)85:0.04750326735256645005,((Rhyparus_sp:0.41058339991381181955,Chiron_sp:0.07799195726232535653)82:0.05139257449382538673,((Ataenius_opatroides*:0.04077371990384063422,(Martineziella_dutertrei:0.08296043836885989842,Ataenius_sp:0.03479175116925784655)49:0.00000324180513379043)100:0.25869150331941920262,(Saprosites_sp2*:0.17939326495335777834,(Saprosites_sp1-2*:0.05401184707761444437,Saprosites_sp1-1*:0.05286885817948373811)100:0.14630683060368240844)100:0.13379284599034302339)93:0.10430576358221810285)24:0.03188150618555849608)34:0.02772345708203998241)100:0.10502639519480640173,Acrossidius_tasmaniae:0.11367591691204755044):0.05291047052264773176,Podotenus_fulviventris*:0.05291047052264773176);
