# Supplementary material for: Multigene phylogenetic analysis redefines dung beetles relationships and classification (Coleoptera: Scarabaeidae: Scarabaeinae)
Source: BMC Evol Biol. 2016 Nov 29;16:257. doi: 10.1186/s12862-016-0822-x (PMC5129633; doi:10.1186/s12862-016-0822-x)
Supplement: Additional file 11: Tree S2. — Scarabaeinae ML tree of dataset G20. (TREE 37 kb) [file 12862_2016_822_MOESM11_ESM.tree]

(((((Chiron_sp:0.08778375467922151787,Rhyparus_sp:0.38625179462336434177)79:0.07809521020561224769,(Aegialia_sp:0.28090864953141914118,((Aphodius_sp-2:0.01970074288202205287,(Aphodius_sp-3:0.02327647490052947229,(Aphodius_aegrotus:0.04076696505948372573,Aphodius_sp-1:0.00000348084291231438)32:0.01188983066176075784)53:0.01788468249832987633)97:0.08943285424428323860,(Aphodius_lividus:0.09760475687007195977,Dialytellus_tragicus:0.08000543117085427702)68:0.01408065225573549434)62:0.03941436217077763648)66:0.01942895551658241696)36:0.02605001560638804323,(((((Bohepilissus_subtilis-1:0.01922710951918346275,(Bohepilissus_subtilis-2:0.00000348084291231438,(Bohepilissus_sp1-2*:0.00000348084291231438,Bohepilissus_sp1-1*:0.00379526602166083311)99:0.01947213272250749097)87:0.00318102626509294238)100:0.23970568485675111670,((((((Gyronotus_pumilus-3:0.00087423356715349049,Gyronotus_pumilus-2:0.00000348084291231438)98:0.00210142245365750342,Gyronotus_pumilus-1:0.00060992139481474516)100:0.23191724309202146892,((Heliocopris_hamadryas-2:0.00000348084291231438,Heliocopris_andersoni:0.00000348084291231438)100:0.11838927403053507714,((Tanzanolus_sp1-1*:0.00228948996460347741,Tanzanolus_sp1-2*:0.00383813354099023663)100:0.34192932881018284208,((Anachalcos_suturalis:0.01869752182081205888,(Anachalcos_convexus-1:0.00000348084291231438,((Anachalcos_convexus-3:0.00000348084291231438,(Anachalcos_convexus-2:0.00000348084291231438,Anachalcos_sp:0.00190952209463901589)100:0.01162518290888980670)40:0.00000348084291231438,Anachalcos_convexus*:0.00693590905577036627)83:0.01184512087432840199)77:0.02002545217395075572)59:0.01917390066986879651,Canthodimorpha_lawrencei:0.03469265327162796009)100:0.10107566666569535452)21:0.01653589656256800738)2:0.01915301277203153296)0:0.01334415330182500518,((Cryptocanthon_sp1-2*:0.00193750422347425131,Cryptocanthon_sp1-1*:0.00000348084291231438)100:0.17003638730786801991,(((((((Circellium_bacchus-1:0.00000348084291231438,Circellium_bacchus-2:0.00124101365677419255)35:0.00000348084291231438,Circellium_bacchus-5:0.00187320017166825534)56:0.00311931363159667716,(Circellium_bacchus-4:0.00000348084291231438,Circellium_bacchus*:0.00613465696779473373)33:0.00000348084291231438)51:0.00508650170833368793,Circellium_bacchus-3:0.00751631449575583879)99:0.06172896641599600470,((Scarabaeus_sp-9:0.03202941103860961619,(Kheper_nigroaeneus-1:0.00217073687061480718,(Scarabaeus_sp1*:0.02742428183919481260,Kheper_nigroaeneus-2:0.00000348084291231438)39:0.00504601652987634285)82:0.01098935159561109480)88:0.06709803997075670934,(((((Scarabaeus_sp-7:0.00289775420566114978,Scarabaeus_brittoni:0.00334022473785429473)100:0.01628961923251929372,Scarabaeus_hippias:0.01663870022371954568)97:0.02761969799314834342,((Scarabaeus_sp-3:0.01250743357906401731,Scarabaeus_sp-1:0.01036691385806630047)99:0.03756731354744347051,((Scarabaeus_galenus:0.08962218985377708169,Scarabaeus_sp-4:0.03992962063394239758)90:0.02821166744832981702,(Drepanopodus_costatus:0.06188316120057293229,(Pachylomera_sp-1:0.00788256829675695707,Pachylomera_femoralis:0.00721429388197907147)99:0.02251545618370391980)71:0.00540773888476398998)48:0.00671294316741776528)25:0.00186964098143349447)46:0.00437710736849056866,(Scarabaeus_sp-8:0.11747963537612238216,((Scarabaeus_sp2*:0.02172457543892975310,(Scarabaeus_sp-5:0.00000348084291231438,Scarabaeus_sp-6:0.04385416292557341167)92:0.01165942973767653164)91:0.02910596329049375264,Scarabaeus_sp-2:0.01344183315192832434)69:0.01663076066330466604)16:0.00996001831828822147)23:0.01251603796176460094,(((Pachysoma_sp-1:0.00578083234241074783,Pachysoma_hippocrates:0.01167969030774546925)74:0.00556820966274607955,Pachysoma_sp-2:0.00218321524142964414)100:0.02849099823931310754,Pachylomera_sp-2:0.04290619083439388415)52:0.01414843925804874260)35:0.01081306410634138258)72:0.08090594989902034906)11:0.02170693392232583147,((Apotolamprus_cyanescens-2:0.00480511311743299710,Apotolamprus_cyanescens-1:0.00296638868487843731)100:0.04421768528907684542,(Nanos_minutus:0.08733421955467303432,(((Apotolamprus_latipennis-2:0.03917791886477504926,(Apotolamprus_latipennis-1:0.05268382660416813523,Apotolamprus_zombitsyensis:0.02480347453264948598)81:0.01127083795613018254)44:0.00654582953944154913,(Apotolamprus_darainaensis:0.04540592300078297172,Apotolamprus_manomboensis:0.06462427314800366085)96:0.02357940673488448033)33:0.01831356415966923362,(((Nanos_semiscribosus:0.00252367772892351681,Nanos_semicribrosus:0.00000348084291231438)100:0.05249039189307398712,(Nanos_rubrosignatus:0.03852774116715440567,((Nanos_peyrierasi:0.01200553745061183793,(Nanos_occidentalis:0.01183515024127298858,(((Nanos_clypeatus:0.00000348084291231438,Nanos_dubitatus:0.00171603831374189208)100:0.00408346650978376295,Nanos_viettei:0.00680776780660012973)87:0.00371568773356229518,(Nanos_manomboensis:0.00925155445223999930,(Nanos_bimaculatus:0.01092766102484308589,Nanos_vadoni:0.00639208930101498735)64:0.00184018616510140667)98:0.00552272090511901539)33:0.00157495090032316724)47:0.00328474893753901050)100:0.01477898897825809590,(Nanos_sp:0.00299517154933098481,Nanos_hanskii:0.00234427806791829771)100:0.02542547007602680847)91:0.00867723992277879587)86:0.00995354257711077856)37:0.00625302820219190199,(Apotolamprus_helenae:0.02860844221486267755,(Apotolamprus_quadrinotatus:0.01794864804105843203,Apotolamprus_hanskii:0.01546900308594839450)82:0.00579766430428865949)89:0.00878866976814667022)26:0.00405778271240974341)20:0.01047062676145405977)33:0.01673727531830734513)97:0.11626538330836089230)5:0.01649421700623504572,((((Pseudignambia_sp-2:0.02092386009764126906,(Pseudignambia_sp-3:0.01661501581830718277,Pseudignambia_sp-1:0.00000348084291231438)99:0.04877055074803337414)100:0.08847686113994546186,(((Coproecus_hemisphaericus:0.07827927347419488813,(Sauvagesinella_becki:0.14050021660449402150,((Scatimus_erinnyos-2*:0.00000348084291231438,Scatimus_erinnyos-1*:0.00000348084291231438)100:0.21222210223506191018,(((Uroxys_sp1-1*:0.06801165351360365097,Uroxys_terminalis*:0.01972654216376894254)23:0.00000348084291231438,(Uroxys_sp1-3*:0.00000348084291231438,Uroxys_sp1-2*:0.00000348084291231438)100:0.14136191011078166890)47:0.02724620470521663465,(Uroxys_pygmaeus:0.05823230170747086681,((Uroxys_sp-1:0.10489583155320782171,Bdelyropsis_bowditchi:0.07653018987024820530)33:0.01484848394135083148,((Uroxys_micros:0.02595035272263364681,(Uroxys_sp2*:0.05174408218169460755,Uroxys_sp-3:0.00000348084291231438)14:0.00986734137534006281)15:0.02773803221473682828,(Uroxys_sp-4:0.02398652550473700726,Uroxys_sp-2:0.00000348084291231438)99:0.04283544003009011336)2:0.00000348084291231438)3:0.02202346191970729408)5:0.00000348084291231438)15:0.04736001198821987446)4:0.01777567336244362944)1:0.01345973636882426272)0:0.01733362120975635162,(Monoplistes_curvipes:0.04294666856363511115,(Monoplistes_sp-1:0.09513989201020869868,Monoplistes_sp-2:0.07396923172307461047)44:0.02310732509773877341)29:0.02885434230133491346)0:0.00386963982211050621,(Lepanus_glaber:0.08007915308117841136,(Temnoplectron_finnigani:0.03262624677554443881,(Temnoplectron_sp:0.00384380458929970163,Temnoplectron_politulum:0.00346761261161363009)99:0.03487469509413947122)98:0.03589255339108217424)30:0.01668269912268904170)0:0.01322885055114445332)0:0.00592202350902282584,(((Amphistomus_complanatus:0.03839625821301742570,(Amphistomus_speculifer:0.03841685041707855464,(Amphistomus_sp2*:0.03129554228291170359,Amphistomus_sp1*:0.00450947961154468408)61:0.01121819372744801979)96:0.03728242096120311377)30:0.06186068303934912777,(Coptodactyla_glabricollis:0.07986363581332699135,Canthonella_sp1*:0.20057923805777538862)2:0.00152560591779628729)4:0.02710795500326452015,(((((Lepanus_nitidus:0.02641487629921819916,(Lepanus_ustulatus*:0.00000348084291231438,Lepanus_ustulatus:0.00000348084291231438)50:0.00000348084291231438)51:0.09857213999375152857,Lepanus_occidentalis:0.07920882056799924409)65:0.05379621986163307668,(Diorygopyx_niger*:0.02712850665944208095,(Diorygopyx_simpliciclunis-1:0.00000348084291231438,Diorygopyx_simpliciclunis-2:0.01023496247622291896)98:0.00000348084291231438)89:0.07639540477161278764)13:0.01425793002364450848,(((Paronthobium_simplex:0.04338543515128976541,(Anonthobium_tibiale:0.03578708970864509509,Pseudonthobium_sp:0.03085167421966456339)43:0.00787898589446573393)60:0.00559235744101112698,((Pseudonthobium_fracticolloides:0.03819119312272759026,((Onthobium_sp1*:0.03357923038313650327,Onthobium_cookii:0.01435805806291210601)52:0.00172612828018408248,Onthobium_sp:0.02903796487581156160)59:0.00898330055898557793)28:0.01327597344527197895,Ignambia_fascicularis:0.02856073434284013210)33:0.00867756718932059974)91:0.03093748012866551211,(Demarziella_interrupta:0.05940407878309347800,((Demarziella_mirifica:0.02004704590531417724,Demarziella_imitatrix:0.05948253678303527803)64:0.00000348084291231438,Demarziella_scarpensis:0.06483960013384731935)48:0.04968056714677751562)42:0.04063095069492959205)3:0.00724042884359767710)1:0.00831375289442373017,(((Canthonosoma_castelnaui:0.02104858429109549706,Canthonosoma_macleayi*:0.07829073434068815895)45:0.03925541123193608539,((Cephalodesmius_quadridens:0.05358102397192769650,Cephalodesmius_armiger:0.04874918284095407922)57:0.01754131254140208623,(Aptenocanthon_sp:0.00301800183562233584,Aptenocanthon_winyar:0.02545811011192801801)100:0.12943592087239189081)35:0.01572859646774589504)25:0.01978788647724907118,(Saphobiamorpha_sp1*:0.03535717981472142474,(Saphobius_squamulosus:0.01775777827230867745,(Saphobius_sp1*:0.00000348084291231438,Saphobius_setosus:0.00000348084291231438)32:0.01230106151956479252)39:0.03857668668044948040)31:0.01766490735022326411)2:0.01435248069845534123)0:0.00471700940039991405)0:0.01062763533499175815)0:0.01895339598383223231,(((Trichillidium_pilosum*:0.11391183173487463842,(Leotrichillum_sp1*:0.09672135641940679540,Trichillum_externepunctatum*:0.23037855580391111698)98:0.05467676262539120091)65:0.03277107577047701920,((Ontherus_diabolicus:0.01184235783260813822,(Ontherus_sp:0.00673630035777651216,Ontherus_sp1-1*:0.01787168957562197333)83:0.01079097916200794614)44:0.01325660834362393098,(Ontherus_sp2*:0.05866820656329562594,Ontherus_appendiculatus:0.02178582966734916165)67:0.01104092761639265466)86:0.11786756385646481038)33:0.04602991119040009127,(((((((Eucranium_arachnoides-2:0.00000348084291231438,Eucranium_planicolle:0.00360030724105029655)100:0.01762427282946796986,Eucranium_arachnoides-1:0.00000348084291231438)95:0.03164455210046334538,(Glyphoderus_sterquilinus-1:0.00500313450475915744,(Anomiopsoides_biloba-1:0.00000348084291231438,((Anomiopsoides_cavifrons:0.02280552329036774142,(Glyphoderus_sterquilinus-2:0.00373240243724931803,(Anomiopsoides_biloba-2:0.00377295125490595450,Glyphoderus_centralis:0.00374828844107335645)65:0.00000348084291231438)60:0.00400217453112949786)83:0.02585901837979546342,Anomiopsoides_heteroclyta:0.00000348084291231438)15:0.00224154786866957159)67:0.01182693999620990609)96:0.03462421864313234426)74:0.02341193022968666645,(Ennearabdus_lobocephalus-1:0.01653651921747374340,Ennearabdus_lobocephalus-2:0.00000348084291231438)95:0.04483574227843146326)96:0.05710486503470611763,((((Dendropaemon_bahianus:0.02828814234802804264,(Coprophanaeus_chiriquensis*:0.02534064685289668870,(Coprophanaeus_sp:0.00699354411944468849,Coprophanaeus_telamon:0.00000348084291231438)88:0.00279215406776300206)46:0.01733755686416027161)41:0.01365375078949231796,(Coprophanaeus_lancifer:0.02923976288018899708,Diabroctis_mimas:0.04485570902578332048)9:0.00276506182617250983)10:0.00559990691882699364,((((Sulcophanaeus_velutinus*:0.01325964101098846791,Sulcophanaeus_batesi:0.03062945187200198996)22:0.00588150600282886724,Phanaeus_igneus:0.00745061957358659349)20:0.00745175705123005128,Phanaeus_sallei:0.00426256320427467663)9:0.01237797406774585919,Oxysternon_conspicillatum:0.02073487398844611751)5:0.00079211879029693452)37:0.01367351346209442695,Bolbites_onitoides:0.13166552622568691855)81:0.05373281977302722667)41:0.01362950595147436640,(((Dichotomius_carolinus:0.00000348084291231438,(Dichotomius_sp1*:0.04045713265592752045,Dichotomius_yucatanus:0.03036047087281349213)88:0.03066303985028648316)77:0.01905499866797601138,(Dichotomius_sp:0.02444617817451788869,Dichotomius_sp2*:0.00000348084291231438)100:0.09379859650256903991)78:0.04414857946924114623,((Ateuchus_sp:0.02960573782043825902,(Ateuchus_ecuadorensis:0.02687285420316929893,(Ateuchus_chrysopygus:0.02552094394940646049,Ateuchus_floridensis:0.01663268899678442200)52:0.01204466775115927042)32:0.00945984226627598519)4:0.00000348084291231438,(Ateuchus_sp1*:0.02115052809285565549,Ateuchus_viduus:0.02298898556127241741)45:0.01179821100470757576)81:0.04717280412460470029)19:0.01449346674478988774)6:0.01658404174110143792,((Tesserodoniella_elguetai*:0.06186648653608138593,(Homocopris_torulosus*:0.06033526190816222712,Paracanthon_sp1*:0.10466498821482723980)5:0.00000348084291231438)3:0.02564392147114775630,((((Aphengoecus_multiserratus-2:0.11701479383035366666,(Aphengoecus_multiserratus-3:0.00000348084291231438,Aphengoecus_multiserratus-1:0.00000348084291231438)89:0.01509679664639682929)99:0.05540285107515838248,(((Macroderes_sp-3:0.03045067744889867409,(Macroderes_amplior:0.02161306879487319768,((Macroderes_minutus:0.01952005435825743263,(Macroderes_mutilatus-1:0.00923622841372891135,(Macroderes_mutilatus-3:0.00000348084291231438,Macroderes_mutilatus-2:0.00067197755517341888)100:0.01607101390675216152)93:0.02122342872933543831)61:0.00257305585027049104,(((Macroderes_sp1*:0.00837894898867539220,Macroderes_sp-2:0.00000348084291231438)40:0.00000348084291231438,Macroderes_sp-4:0.00000348084291231438)71:0.00124612599184696052,Macroderes_sp-1:0.00127419278037108974)100:0.01749636945256879961)61:0.00695569452015798711)23:0.00793688280333185170)86:0.02313537839641160998,((((Xinidium_dewitzi-3:0.00000348084291231438,(((Xinidium_dentilabris-1*:0.00000348084291231438,Xinidium_dentilabris-2*:0.00987525960957568415)88:0.00786325441353265091,Xinidium_dewitzi-2:0.00000348084291231438)1:0.00000348084291231438,Xinidium_dewitzi-1:0.00000348084291231438)6:0.00000348084291231438)27:0.00087789597690657686,(Xinidium_dentilabris-1:0.00000348084291231438,(Xinidium_dentilabris-3:0.00347521851387055805,Xinidium_dentilabris-2:0.00129849409968378691)65:0.00000348084291231438)74:0.00556175314981983710)100:0.05548490261624337838,(Dwesasilvasedis_medinae*:0.06087977287757416478,((Dwesasilvasedis_medinae-3:0.00000348084291231438,Dwesasilvasedis_medinae-1:0.00062497205534259542)89:0.00155639988386189901,Dwesasilvasedis_medinae-2:0.00095282410056671848)90:0.00000348084291231438)18:0.10824009154615396588)8:0.00893125938570234028,((Pycnopanelus_krikkeni*:0.00000348084291231438,Pycnopanelus_krikkeni:0.01064670693403612679)100:0.06238076871696009162,((Hammondantus_psammophilus-1*:0.00000348084291231438,Hammondantus_psammophilus-2*:0.00000348084291231438)100:0.00000348084291231438,Hammondantus_psammophilus:0.00196485741648397489)100:0.08497298739353073560)100:0.07575902031130221648)1:0.00117145266246922023)3:0.01088494667975909574,(((Cheironitis_hoplosternus:0.08754268098210353510,(Cheironitis_sp-1:0.03651889936769097539,Cheironitis_sp-2:0.01700305402164261487)100:0.02670188574888068128)94:0.04128254950446974547,((((Bubas_bubalus:0.01650839571687212279,Bubas_bison:0.01169024950276778899)91:0.02033861198366220674,(((Heteronitis_castelnaui:0.00000348084291231438,Heteronitis_sp-1:0.00000348084291231438)92:0.00214235524825035200,(Heteronitis_sp-3:0.04243412698327623384,Heteronitis_sp-2:0.00534665144012130226)100:0.01881510465006103888)100:0.05020863262082113365,Onitis_caffer:0.07429763621183359257)53:0.01668068634197734934)69:0.01487540316803062299,Onitis_fulgidus:0.10486833581746579647)75:0.01046337410854496393,((Anonychonitis_sp-3:0.00000348084291231438,(Anonychonitis_sp-1:0.00105635580209217559,Anonychonitis_sp-2:0.00168667591796110394)63:0.00239971120872427149)100:0.07029287407488947481,((Onitis_sp:0.00546942840707350265,Onitis_falcatus:0.02067267392788560768)75:0.03084558588537616650,(Onitis_alexis-2:0.07431605452386108590,(Onitis_alexis-1:0.00747271672888969590,(Onitis_sp1-1*:0.01327934963025774982,Onitis_sp1-2*:0.01010624416265153147)57:0.00760181295763598733)34:0.00000348084291231438)95:0.04048994201449417768)44:0.00977056865568083112)57:0.01455802308070129614)62:0.01702371658581507130)97:0.07147040457230321997,(((Onthophagus_sp-3:0.08411569444895700132,((Digitonthophagus_gazella-3:0.00000348084291231438,Digitonthophagus_sp:0.00355464635251196955)76:0.00583109828019252440,((Digitonthophagus_gazella-1:0.00000348084291231438,Digitonthophagus_gazella-2:0.00000348084291231438)97:0.00000348084291231438,Digitonthophagus_gazella-4:0.00000348084291231438)97:0.00889173351004084872)69:0.02816104567107084733)28:0.01160222030231521095,(Onthophagus_signatus:0.01118822250754073801,(Phalops_ardea:0.02727505639992375622,(Phalops_sp-2:0.00000348084291231438,(Phalops_sp-3:0.00425409874361291299,Phalops_sp-1:0.01341816561070688189)59:0.00131647363721068425)100:0.05973966532062364304)29:0.00168685421657862808)15:0.00000348084291231438)100:0.04321623261251235359,(((Onthophagus_vinctus*:0.04852690814035470063,((Onthophagus_flavimargo:0.00295189683033543048,Euonthophagus_carbonarius:0.01928393669906613636)79:0.03373001730230716644,(Onthophagus_sp-2:0.01706253512887192028,Onthophagus_sp-1:0.00376637189677463558)100:0.04664193864144764584)17:0.00000348084291231438)30:0.02169526682316809743,((Onthophagus_furcaticeps:0.06219660226894220545,((Onthophagus_variegatus:0.13300662218593140018,Caccobius_binodulus:0.05446139289709162057)33:0.09322366471563564572,((Caccobius_nigritulus:0.08438068173104953940,(Milichus_sp-2:0.00000348084291231438,(Milichus_sp-1:0.01429301404425675076,Milichus_apicalis:0.00282220101182907362)45:0.00189573396087129825)94:0.04819874203771625648)11:0.01148814800978496635,(Caccobius_schreberi:0.04910385043770859603,(Onthophagus_hecate:0.12229580623841679321,(Cleptocaccobius_convexifrons:0.06597101703433606856,(Caccobius_sp-2:0.01711224940670777808,Caccobius_sp-1:0.00000348084291231438)100:0.00714477485305976736)94:0.02340341002521861835)21:0.01136279043006781925)9:0.01177708636446018163)7:0.01094898849819737896)7:0.00799950165746497223)3:0.00207890258631661558,(((Onthophagus_muticus:0.02289742845706571606,(Onthophagus_alcyon:0.01261099078707353729,(Hyalonthophagus_sp-2:0.00374080975421999711,Hyalonthophagus_sp-1:0.00000348084291231438)100:0.02381758362104558976)99:0.03942148646395695483)23:0.01020764987496984230,(Onthophagus_taurus:0.03876327169431929842,(Onthophagus_hinnulus:0.01094949613657965337,Onthophagus_depressus:0.00000348084291231438)56:0.03099435199227189991)9:0.01358236285694222091)7:0.01177823542284050194,(Onthophagus_mije:0.06125171744088624831,((Onthophagus_crinitus:0.07758951328617723353,(Onthophagus_bidentatus:0.05452437970116371518,Onthophagus_haematopus:0.03404860758183497760)99:0.03959692754836823675)79:0.03293810200704987839,(Onthophagus_sp-4:0.04263397048693314678,Onthophagus_quadripustulatus:0.06795247879539356717)38:0.00378773136055107242)21:0.00458719287417486306)27:0.01044156723511034321)4:0.00948572952382526445)8:0.00781993391600023513)97:0.03891178771460605118,((((Proagoderus_sp-2:0.00884650303439484843,Proagoderus_sp-1:0.00348421186045266319)100:0.05225998552714711254,(Proagoderus_bicallosus:0.07053380417964168203,Proagoderus_schwaneri:0.04305989005982589768)44:0.00960672517982608457)49:0.00807276207552475034,(((Proagoderus_sapphirinus:0.00000348084291231438,(((((Heterosyphus_sicardi:0.06827567890715580123,Helictopleurus_fungicola:0.04303526281281004617)60:0.01209368165639242328,((((Helictopleurus_carbonarius:0.09031231248445099891,(Helictopleurus_marsyas:0.00666957829934785706,Helictopleurus_nicollei:0.00742035841316405088)97:0.03081713623655324766)28:0.01706832198827666972,(Helictopleurus_coruscus:0.07224306249553703874,(Helictopleurus_sinuaticornis:0.01672185165087454115,Helictopleurus_giganteus:0.02538737092348376453)91:0.02889754699396427165)53:0.00830760547169507278)28:0.01704540506882006035,(Helictopleurus_fissicollis:0.05642747907866686730,(Helictopleurus_politicollis:0.02599412096582158146,((Helictopleurus_quadripunctatus:0.03149162782713313402,(Helictopleurus_splendidicollis:0.03930527016108442684,(Helictopleurus_fulgens:0.02562268797393655803,Helictopleurus_perrieri:0.02896011075300782001)50:0.01020755567516066532)30:0.00585645080380857875)19:0.00541744193956080790,Helictopleurus_unifasciatus:0.04824586861873824545)31:0.00936387779765295719)17:0.00763178909620988114)16:0.00460747269795288086)8:0.00664535576326781823,Helictopleurus_rudicollis:0.05046732998878519783)8:0.00515606326938395851)15:0.00774137970273302851,(Helictopleurus_viridiflavus:0.06799636471318007414,((Helictopleurus_semivirens:0.05658586281411372848,Helictopleurus_dorbignyi:0.02945061407937539857)43:0.01746831429470974487,Helictopleurus_steineri:0.06157006100717458269)89:0.05228798934883283761)12:0.00334326450098414727)66:0.01735920842900204666,Tiniocellus_sarawacus:0.09921811332601246369)5:0.00372730524548678518,(Liatongus_vertagus-2:0.00000348084291231438,Liatongus_vertagus-1:0.00000348084291231438)52:0.00000348084291231438)12:0.00747673627483912140)0:0.00000348084291231438,((((Oniticellus_planatus-1:0.00000348084291231438,Oniticellus_planatus-2:0.00000348084291231438)99:0.06789453723826102682,Liatongus_californicus:0.00000348084291231438)33:0.01780185723005365747,(((Euoniticellus_triangulatus-1:0.00000348084291231438,Euoniticellus_triangulatus-2:0.00000348084291231438)62:0.01109586920031915315,Euoniticellus_fulvus:0.00000348084291231438)37:0.04048463048683015320,((Euoniticellus_intermedius*:0.00666558423088115231,Euoniticellus_sp:0.03859812691716386912)73:0.02876557226718189433,Euoniticellus_intermedius:0.04834758241215171559)78:0.02518882928935691282)48:0.04406533866976568986)3:0.01741908047874301049,((((Drepanocerus_orientalis:0.01299561056140771664,Drepanocerus_kirbyi:0.03808385671584264137)59:0.05586379259695166410,((Liatongus_sp-1:0.00000348084291231438,(Liatongus_sp-2:0.00549070513658558509,(Liatongus_sp-3:0.00000348084291231438,(Liatongus_militaris-2:0.00000348084291231438,Liatongus_militaris-1:0.00000348084291231438)70:0.00192256414651951666)70:0.00484395075520210969)60:0.00217705576716782818)100:0.07736774494573769867,((Tragiscus_dimidiatus-1:0.00000348084291231438,Tragiscus_dimidiatus-2:0.00000348084291231438)100:0.15980995540372938679,(Eodrepanus_bechynei:0.07558884572378471445,(Oniticellus_sp-3:0.00027273016159283568,((Oniticellus_sp-1:0.00134753886702618751,Oniticellus_sp-2:0.00338110857967178656)91:0.00248104039249101875,Oniticellus_egregius:0.00000348084291231438)59:0.00000348084291231438)98:0.06331328433931950050)48:0.01351805853706879515)19:0.00644826619856360764)6:0.00000348084291231438)4:0.00708013187038193138,((Tiniocellus_spinipes-2:0.01255154468470779001,(Tiniocellus_sp-3:0.04216979502775296956,Tiniocellus_spinipes-1:0.03067293794947699437)61:0.01258400242527382348)64:0.00899573538889806429,(Tiniocellus_sp-2:0.02077770489117126279,Tiniocellus_sp-1:0.00499096426317354423)100:0.02348128901546370564)96:0.04697693256147218721)4:0.00807415691123958973,(Cyptochirus_ambiguus:0.00000348084291231438,Cyptochirus_sp:0.03185313562615661731)99:0.04638425743715818977)2:0.01438794887145490239)1:0.00928036879765945996)34:0.02736836735167304246,(Onthophagus_diabolicus:0.05486357816290746842,((Onthophagus_elegans:0.08258589940405976215,Onthophagus_semiareus:0.02919936913882638721)22:0.00000348084291231438,Onthophagus_avocetta:0.01106422459303906501)21:0.01267839065712599196)29:0.01868142023249107220)40:0.00981763344515595472)25:0.00473713741242239028,Onthophagus_seniculus:0.01193578658629792372)100:0.03719083300589563074)97:0.03492450291712755756)97:0.08391206145829638308)95:0.03935546529749608252)8:0.02078847655622691887)16:0.04649412978116985312,((((Arachnodes_insularis:0.02333442518738374286,Arachnodes_hanskii:0.02890534417648787241)59:0.00864487672590028879,(Arachnodes_biimpressus:0.03382656023385187394,(Arachnodes_manaitrai:0.01575953873653672399,(Arachnodes_genieri:0.05261402782673332834,(Arachnodes_delphinensis:0.02024478826197693634,(Arachnodes_antoetrae:0.03077141107654353738,(Arachnodes_apotolamproides*:0.00000348084291231438,Arachnodes_mahafalyensis:0.03125545580777757543)23:0.01771896799835669806)5:0.01384345699008981447)8:0.00466528097674643108)4:0.01515130119884517367)2:0.01298942906918344915)4:0.00606039126097980291)13:0.02340989180651819809,(((Janssensantus_sp:0.01043721816535739429,(Janssensantus_sp1*:0.05882026701648634254,Tanzanolus_sp:0.02428828240480539191)45:0.01283927815836102826)93:0.20072227500494349561,(Heliocopris_hamadryas-1:0.13514505032696658149,(Heliocopris_sp1-2*:0.00087362018808399638,Heliocopris_sp1-1*:0.00097671601321932221)100:0.02772610805036505519)100:0.07843410096635006212)7:0.02706733498005274921,(((Allogymnopleurus_thalassinus:0.04628852652544482998,(((Garreta_sp-3:0.02189434679822343036,((Garreta_sp-1:0.00163999357750296425,Garreta_sp-2:0.00364499671339606375)98:0.00436380956368241386,(Allogymnopleurus_sp-1:0.00211522638943737991,(Allogymnopleurus_sp-2:0.00000348084291231438,Allogymnopleurus_sp-3:0.00000348084291231438)87:0.00245866533952595733)100:0.08699589650408581787)29:0.01513520615978600735)44:0.04980532758819120054,Garreta_nitens:0.03109231566833586813)77:0.01049981982305052061,((Paragymnopleurus_maurus:0.00000348084291231438,Paragymnopleurus_sp:0.00000348084291231438)100:0.00023718191702256549,Paragymnopleurus_striatus:0.05167773225156053335)100:0.03914882228685716975)65:0.00949468658051518671)97:0.02989680878511265585,(Gymnopleurus_virens:0.01741052239543980015,(Gymnopleurus_sp-1:0.01170806446734515803,((Gymnopleurus_sp1-1*:0.00000348084291231438,Gymnopleurus_sp1-2*:0.00050172355195841076)96:0.02698977746495559785,Gymnopleurus_sp-2:0.00966070426083035817)67:0.01261955372751149586)58:0.02378532697350903280)96:0.02747351474747570729)96:0.10249185245240306774,((Catharsius_sp1*:0.03763295434734383049,((Catharsius_sesostris:0.04538213953677291274,Catharsius_molossus:0.04413818281553488071)90:0.00977639513357135385,(Catharsius_philus:0.04900852959610911552,(Catharsius_calaharicus:0.00000348084291231438,Catharsius_sp2*:0.02923013719713442662)80:0.02391433121508419399)80:0.02194450874621164602)84:0.02171411482667809714)100:0.08556593615533744646,(((Metacatharsius_sp-4:0.00200171733114759250,Metacatharsius_sp-3:0.00628302833582398707)100:0.02301877960335569490,(Metacatharsius_sp-5:0.00981784783989058350,((Metacatharsius_sp-2:0.00133925170810657670,Metacatharsius_sp-1:0.00067421184886370033)68:0.00128890307472549173,Metacatharsius_sp-6:0.00000348084291231438)100:0.01859625478444446034)81:0.00929341723390386502)100:0.03996907761476379412,(Metacatharsius_sp1*:0.01657126872383111321,Metacatharsius_opacus:0.00000348084291231438)100:0.02815708738845565037)100:0.05737014774568535702)100:0.03106166489508438780)24:0.01622112286342070747)6:0.00586251921708200261)1:0.01225631899633231915,(((((Canthon_fulgidus*:0.03550728661611385339,Canthon_smaragdulus:0.04256416660591239715)51:0.03814491998887795110,(((Megathopa_villosa:0.02350921521506532316,Malagoniella_puncticollis:0.09259049685947089159)94:0.09074335084025703102,Megathoposoma_candezei:0.09349923634437608266)49:0.03630459071814447908,Hansreia_affinis:0.05358940945322399757)43:0.01762971853113267859)25:0.01015080904618042602,(Eudinopus_dytiscoides-1:0.00880930185115569482,Eudinopus_dytiscoides-2:0.00564243715153683444)67:0.03387600254593294002)40:0.01567216593392605287,(((Scybalophagus_plicatipennis:0.00000348084291231438,(Scybalophagus_sp:0.00738883532470492772,Scybalophagus_plicatipennis*:0.00000348084291231438)33:0.00648057037698699170)36:0.00202128409647964885,Scybalophagus_rugosus:0.02435410447706838968)54:0.04029707359607543476,((Canthon_perseverans:0.05854566525976200725,((((Canthon_sp-2:0.00000348084291231438,Canthon_deyrollei:0.00000348084291231438)44:0.02213323839592272121,Canthon_indigaceus:0.03103771869524257418)55:0.02429161948830996579,(Canthon_aequinoctialis*:0.05207963441405872446,(((Scybalocanthon_pygidialis-1:0.00809810805854099466,Scybalocanthon_pygidialis-2:0.00346505670365423535)99:0.04717923075816127243,(((Canthon_sp-1:0.00109009259775013148,Canthon_sp-4:0.00898033128037574110)98:0.02747357024849445342,Anomiopus_panamensis:0.09827986210971070835)75:0.02537277835466808171,Canthon_lamprimus:0.04179530694940233188)72:0.02597391844806158298)32:0.01383361423195623822,(Canthon_luteicollis:0.12211846848351774752,Canthon_viridis:0.03341313560226039092)74:0.02869983851059596316)39:0.00564713100082131405)11:0.00616302566705472649)7:0.01194084464591962068,(Canthon_quinquemaculatus:0.03494115939371154889,Anomiopus_sp1*:0.04270591859581772398)87:0.04272720171282409080)11:0.00000348084291231438)32:0.01930421127060758316,Canthon_sp-3:0.08146609821547223795)62:0.02294663653544336962)33:0.01761473978173752966)56:0.02965133808146979202,(((Deltochilum_carinatum:0.12014197286201232229,(Deltochilum_mexicanum:0.01756489060072690539,Deltochilum_mexicanum*:0.00578849668399411630)71:0.02280603980132678635)35:0.01285044265455732859,(Deltochilum_pseudoparile:0.08921319533519446454,(Deltochilum_amazonicum:0.10481311468062062819,(Deltochilum_gibbosum-1:0.06832038459449714385,Deltochilum_gibbosum-2:0.02239142030963018129)69:0.02895003256655077906)39:0.02483743919106587775)7:0.01329352805298073328)12:0.00862009277277626940,Deltochilum_sp1*:0.06693226879545197128)96:0.06520519604743585385)49:0.01841010364793333257)0:0.00361118132673061846)0:0.00846961285212481998,(((Boletoscapter_cornutus:0.00340718084582279385,Boletoscapter_sp1*:0.02105004105188297212)54:0.09844361601656030636,Cambefortantus_ranomafanensis:0.10101363637733383471)6:0.01188882321969804076,((Bdelyrus_seminudus:0.01129720840676613595,Bdelyrus_sp1*:0.01673029052397130914)100:0.14866356714276612871,(((Copris_lugubris:0.04191265731613903756,((((Copris_sinicus:0.00000348084291231438,Copris_confucius:0.01159777307652351194)92:0.02521066812574647084,Copris_sp1*:0.02845918134332401164)43:0.02689577989659737087,(Copris_minutus:0.03136857822698569526,Copris_sp-3:0.04613828249190713576)8:0.00000348084291231438)5:0.00192300650159828233,(Copris_sp-2:0.03860429002448331759,(Copris_sp-1:0.05323848069672945660,(Copris_amyntor-2:0.01294170171118687318,Copris_amyntor-1:0.00000348084291231438)97:0.02986002173447333333)89:0.01719448211551581271)42:0.00723335092713678005)14:0.00916336639496544147)34:0.01230114108743238927,(Copris_agnus:0.07389403904666611012,(Litocopris_sp-2:0.00178235019315811931,Litocopris_sp-1:0.00157543620769707237)100:0.08013730454937863235)23:0.00191311300123334842)100:0.06032296596742538208,(Pedaria_sp-3:0.02765181242918193089,((Pedaria_sp1-2*:0.00092948188464447683,Pedaria_sp1-1*:0.00000348084291231438)100:0.02202304969133581092,((Pedaria_sp-6:0.00000348084291231438,Pedaria_sp-2:0.00000348084291231438)97:0.00499598690070884085,((Pedaria_sp-4:0.00000348084291231438,Pedaria_sp-1:0.00000348084291231438)81:0.00288469701740384733,Pedaria_sp-5:0.00000348084291231438)8:0.00000348084291231438)93:0.02916116822480663631)75:0.00850210130747640694)99:0.05507234677850900845)74:0.02146683176718861691)22:0.01291897369814303843)2:0.01522256418611503230)0:0.00513183605461000562)0:0.00488769205695860180)0:0.01248841115986035546)0:0.00718947497188608849)0:0.00922245996600145994)0:0.01343749459726268670)0:0.00928868510745014045)0:0.00989961424960304932,(Canthidium_haroldi:0.09557577456214338962,(Canthidium_rufinum:0.05601874571856019919,((Canthidium_guanacaste:0.00000348084291231438,(Canthidium_sp1-1*:0.00201062969732059655,Canthidium_sp1-2*:0.00724280615778886451)99:0.03906574978804316922)18:0.02799031346605141551,Canthidium_thalassinum:0.02813058959165180492)16:0.00703361777396488766)28:0.06592431727934523755)10:0.02058259848567627753)1:0.01718557995957288240,(((Ochicanthon_punctatus:0.07676128766985632068,((Epactoides_sp-1:0.02003904407297044110,(Epactoides_sp-2:0.04038847156067568167,(Epactoides_sp-3:0.03198417695579421072,Madaphacosoma_sp:0.07542019404776850733)61:0.01526002777875782625)21:0.00493193135053405715)61:0.01906473589842851146,Epactoides_olsoufieffi:0.04767006369744639094)98:0.05678301088106064293)72:0.02949736141414600193,(((((Eurysternus_plebejus:0.00336766494571559159,Eurysternus_sp-2:0.02249157933898013328)67:0.03211715153436107972,(Eurysternus_angustulus:0.00000348084291231438,(Eurysternus_sp1-2*:0.00729084953262890047,Eurysternus_sp1-1*:0.00966579618708850175)97:0.04634016347570796279)61:0.02863155470218683302)93:0.04794421353111612272,(Eurysternus_caribaeus:0.02027178717906268426,(Eurysternus_hamaticollis:0.00226759158969346009,Eurysternus_sp-1:0.00000348084291231438)100:0.05058762350450875245)100:0.06216925989418690957)68:0.02652198510284727723,Eurysternus_velutinus:0.05616625983689491758)67:0.02521387359011406301,Eurysternus_inflexus:0.04616567802449882824)86:0.07397357020364733748)15:0.02545181807391894147,((Sisyphus_crispatus:0.04940792169422731500,((Neosisyphus_fortuitus:0.03069431295646168900,(Neosisyphus_confrater:0.03799253730099411835,(Neosisyphus_sp:0.08196608173349899384,Neosisyphus_mirabilis:0.05801879372129258722)34:0.02225483445526671433)31:0.01106233096051989669)69:0.02792382685332532935,((Neosisyphus_sp1*:0.04258049562844905267,(Sisyphus_sp1*:0.00754910109733868649,Sisyphus_sp:0.00328492508850888702)98:0.02581692224852911652)70:0.03029278795788699352,Sisyphus_fasciculatus:0.01549497617931541379)52:0.01877508490930212409)43:0.01120915724548700136)97:0.12834325550836742091,((((Epirinus_relictus:0.05759188711578632630,(Epirinus_hluhluwensis:0.00264071836159492871,Epirinus_ngomae:0.01942848554391285801)100:0.08159820447887046468)100:0.06775928949743487140,(Epirinus_convexus:0.04056740862514512935,(Epirinus_sebastiani:0.04651208180593838226,(Epirinus_sp:0.00000348084291231438,Epirinus_silvestris:0.01478377097972482547)78:0.01883094915282754883)80:0.01790240942299604204)99:0.03230457543856595642)79:0.01665696919246386493,(Epirinus_aeneus-2:0.00243410329506301305,Epirinus_aeneus-1:0.00000348084291231438)100:0.04897088985822272561)80:0.01146755417543918187,(Epirinus_comosus:0.02807840827014798299,((Epirinus_obtusus:0.01326915194577904175,Epirinus_scrobiculatus:0.01856928450586385268)98:0.00487586668873008031,((Epirinus_flagellatus:0.00670221484206091987,Epirinus_sp1*:0.00705801850008767797)58:0.00393466730705814473,(Epirinus_sp2*:0.00651229708467612137,Epirinus_sulcipennis:0.00344738506245421787)68:0.00141220475951506826)93:0.00587102508403236200)96:0.01141892318867948966)100:0.02253404558679750896)100:0.05403824346808031032)77:0.03777300750496598997)7:0.03035334413240095564)1:0.01608398873166717868)83:0.05528581901452187669,((((Odontoloma_pusillum:0.05477422509717501387,Odontoloma_sp1-2*:0.05904215848499771296)62:0.02777481700882886498,Odontoloma_sp1-1*:0.02581577059964972054)53:0.01661095148386265360,((Namakwanus_davisi-3:0.00938980448682742198,(Namakwanus_davisi-1:0.00197835015531650556,Namakwanus_davisi-2:0.00396099984590466726)84:0.00319591757148906565)100:0.08891188279396224081,((((Haroldius_sp2*:0.07321982812617790215,(Haroldius_sp1-2*:0.00000348084291231438,Haroldius_sp1-1*:0.00000348084291231438)100:0.07444324086333381496)98:0.26501466309011467715,Dicranocara_deschodti*:0.06516934914739204443)33:0.08955590486456245503,Dicranocara_deschodti:0.00000348084291231438)30:0.09843546160176211424,(((Byrrhidium_convexum-1:0.00000348084291231438,Byrrhidium_convexum-2:0.00346391035691095148)100:0.02725509802896790637,(Byrrhidium_namaquensis-1:0.00000348084291231438,Byrrhidium_namaquensis-2:0.00000348084291231438)100:0.01198934635033047091)70:0.00341597515869531331,Byrrhidium_namaquensis*:0.00148867842592720345)49:0.01717584194986694276)12:0.01482204278987326283)29:0.04312448243147191940)21:0.04105623993943038896,((((Peckolus_alpinus-1:0.01736880525868680566,Peckolus_alpinus-2:0.00543002157744612059)100:0.03151343254590071447,(((Endroedyolus_paradoxus-1:0.00061057763681966358,Endroedyolus_paradoxus-3:0.00000348084291231438)97:0.00000348084291231438,Endroedyolus_paradoxus-2:0.00184179139886158760)92:0.00614732469585547135,Silvaphilus_sp:0.01525261951161010696)84:0.02183022969676277902)81:0.02392416024382474846,Aliuscanthoniola_sp:0.05810817425972796685)59:0.02025681594115716702,(Outenikwanus_tomentosus-2:0.01170718758799742069,Outenikwanus_tomentosus-1:0.01288478827680266878)100:0.05567939211426728430)96:0.08157241267195332324)98:0.11139365344166565763)46:0.01091692428638398916,(Paraphytus_sp1*:0.22645606297484024982,(Frankenbergerius_armatus*:0.08829224818519647300,((Frankenbergerius_armatus-1:0.00159254314177796380,(Frankenbergerius_armatus-3:0.00061288724316632746,Frankenbergerius_armatus-2:0.00369663351867486429)100:0.00666667932045264533)100:0.08291091089349540699,((((Coptorhina_nitidipennis-2:0.00000348084291231438,Coptorhina_nitidipennis-1:0.00000348084291231438)100:0.00000348084291231438,Coptorhina_sp:0.00582211125668382224)100:0.07605557449258797120,Delopleurus_pullus:0.09659489198481892303)92:0.06126117585051882308,(Sarophorus_tuberculatus:0.01534692973048945586,((Sarophorus_sp-1:0.01015106412072031179,Sarophorus_sp-2:0.00228087661977523009)90:0.01414488977617181335,(((Sarophorus_costatus-1:0.00000348084291231438,Sarophorus_costatus-2:0.00059590706747889748)99:0.00301443211483437643,(Sarophorus_costatus-1*:0.00091534835265811004,Sarophorus_costatus-2*:0.00432823383534153890)67:0.00444290171320065042)51:0.00306405791320136893,Sarophorus_costatus-3:0.00000348084291231438)44:0.00215174510615300917)99:0.02612949891875255073)100:0.06715056576945553635)42:0.01677429694952904324)94:0.06820542179671466865)85:0.04304965593335371293)84:0.02026044503875562910)82:0.04900075420563976270,((Saprosites_sp2*:0.18471456274466194203,(Saprosites_sp1-1*:0.05454123686300772766,Saprosites_sp1-2*:0.05259593970244930139)100:0.13168262954516882224)100:0.12965703039278642095,(Ataenius_sp:0.04046141080029802550,(Ataenius_opatroides*:0.03829811971033834223,Martineziella_dutertrei:0.08772841481747795100)36:0.00000348084291231438)100:0.25759647416755343530)91:0.12551836651438760817)39:0.01551529761639416048)99:0.10931994747284283498,Acrossidius_tasmaniae:0.11999820352678358670):0.05618612042609359009,Podotenus_fulviventris*:0.05618612042609359009);
