# Supplementary material for: Multigene phylogenetic analysis redefines dung beetles relationships and classification (Coleoptera: Scarabaeidae: Scarabaeinae)
Source: BMC Evol Biol. 2016 Nov 29;16:257. doi: 10.1186/s12862-016-0822-x (PMC5129633; doi:10.1186/s12862-016-0822-x)
Supplement: Additional file 12: Tree S3. — Scarabaeinae ML tree of dataset DT3. (TREE 37 kb) [file 12862_2016_822_MOESM12_ESM.tree]

((Acrossidius_tasmaniae:0.12578795335327813687,((((Paraphytus_sp1*:0.23104454790282336063,(Frankenbergerius_armatus*:0.07116690573886405580,(((Frankenbergerius_armatus-3:0.00065686308903399235,Frankenbergerius_armatus-2:0.00396852949097727722)100:0.00709030122608078628,Frankenbergerius_armatus-1:0.00176310210599083905)100:0.07939174350633186605,((Delopleurus_pullus:0.10275741367411914129,((Coptorhina_nitidipennis-2:0.00000321792395865321,Coptorhina_nitidipennis-1:0.00000321792395865321)100:0.00000321792395865321,Coptorhina_sp:0.00582434386828468119)100:0.07469243394436936301)88:0.06286562568137331330,(Sarophorus_tuberculatus:0.01508736272013735946,((Sarophorus_costatus-3:0.00000321792395865321,((Sarophorus_costatus-2:0.00063860769947041217,Sarophorus_costatus-1:0.00000321792395865321)97:0.00299261883386779410,(Sarophorus_costatus-2*:0.00824264449203700525,Sarophorus_costatus-1*:0.00205375553935309213)57:0.00399885383009863232)50:0.00345992788807350776)44:0.00255664707406191806,(Sarophorus_sp-1:0.01103779719584374944,Sarophorus_sp-2:0.00230915554312817852)88:0.01510503238158158665)98:0.02760425489795530901)100:0.07480458935436447299)33:0.02156321504877594525)98:0.08914480897586631036)17:0.03162961550139929690)17:0.01559505348992555780,((((Odontoloma_sp1-2*:0.03045646423005553965,Odontoloma_pusillum:0.02790921599355932620)79:0.00539070298327311639,Odontoloma_sp1-1*:0.07662377430913377974)100:0.06460973161141737864,(((Haroldius_sp2*:0.17744491278430110648,(Haroldius_sp1-2*:0.00000321792395865321,Haroldius_sp1-1*:0.00000321792395865321)100:0.03052607231238441826)96:0.27789146334253500559,((Dicranocara_deschodti:0.06254323181950639798,(((Byrrhidium_convexum-2:0.00349595451246005953,Byrrhidium_convexum-1:0.00000321792395865321)100:0.02583444423632500625,(Byrrhidium_namaquensis*:0.00535872099453349286,(Byrrhidium_namaquensis-1:0.00000321792395865321,Byrrhidium_namaquensis-2:0.00000321792395865321)100:0.00000321792395865321)100:0.01604686611756983919)100:0.03177283088965782154,Dicranocara_deschodti*:0.05459446100948790043)43:0.00749841333636662964)79:0.02080536385072414424,(Namakwanus_davisi-3:0.00871415477829663027,(Namakwanus_davisi-2:0.00422271218832478631,Namakwanus_davisi-1:0.00212570797472860134)85:0.00409336778718814159)100:0.08453999104175152768)95:0.06265881906438923454)59:0.05864133458250902348,((Outenikwanus_tomentosus-2:0.01283224687891712339,Outenikwanus_tomentosus-1:0.01371484559489309987)100:0.04983538819396097358,(((Peckolus_alpinus-2:0.00581716109744357269,Peckolus_alpinus-1:0.01871415848939014456)100:0.03093105031577926198,(Silvaphilus_sp:0.01631838274208198894,(Endroedyolus_paradoxus-2:0.00197347426761504538,(Endroedyolus_paradoxus-1:0.00065408003436855111,Endroedyolus_paradoxus-3:0.00000321792395865321)97:0.00000321792395865321)91:0.00664233923809553952)82:0.02402007633635326947)77:0.02320419904879277018,Aliuscanthoniola_sp:0.05880996662041634154)59:0.02546852862811510923)88:0.06788908457618098025)45:0.01463372943559418382)96:0.11443202495764220883,((Bdelyrus_sp1*:0.01279572154190726507,Bdelyrus_seminudus:0.01625436659120477190)100:0.10951971163093594808,(((((Scarabaeus_sp-9:0.03466705394851535282,((Kheper_nigroaeneus-2:0.00000321792395865321,Scarabaeus_sp1*:0.02270336117527204170)48:0.00462351354326081317,Kheper_nigroaeneus-1:0.00236626879897002115)69:0.01075651571193313866)22:0.05745444955440767026,(((Pachysoma_sp-2:0.00219546957253062384,(Pachysoma_hippocrates:0.01180905736083149270,Pachysoma_sp-1:0.00583068494472904503)76:0.00563209528118795762)100:0.02873725280466919371,Pachylomera_sp-2:0.04245110715177560085)54:0.01212557327668768378,(((Scarabaeus_hippias:0.01689050727513238120,(Scarabaeus_sp-7:0.00293350695824538734,Scarabaeus_brittoni:0.00338055222176447852)100:0.01646963102832403603)98:0.02749779724170943809,((Scarabaeus_sp-1:0.01186847760755016697,Scarabaeus_sp-3:0.01365861686569362285)99:0.03703721271658978742,((Scarabaeus_sp-4:0.04027196786260580502,Scarabaeus_galenus:0.09078709243715625543)89:0.02892940396460574534,(Drepanopodus_costatus:0.06257948971810008143,(Pachylomera_femoralis:0.00706340200600630123,Pachylomera_sp-1:0.00843280531114969784)100:0.02397458171617835102)73:0.00559204792128844067)48:0.00716494228034213546)26:0.00220218629377840532)44:0.00558094471402994976,(Scarabaeus_sp-8:0.11854766350911388750,(((Scarabaeus_sp-6:0.04429491937444399868,Scarabaeus_sp-5:0.00000321792395865321)90:0.01175377923365243313,Scarabaeus_sp2*:0.02139494828730521131)89:0.02889703929147828185,Scarabaeus_sp-2:0.01494869063375099671)64:0.01788860404290328748)15:0.00976255917938594585)21:0.01489569942424304010)41:0.01651252942961622255)16:0.06161662067561603923,(((Circellium_bacchus-4:0.00000321792395865321,Circellium_bacchus*:0.00648191815866029728)35:0.00000321792395865321,(Circellium_bacchus-5:0.00189390678526022956,(Circellium_bacchus-1:0.00000321792395865321,Circellium_bacchus-2:0.00132686920622047825)32:0.00000321792395865321)57:0.00355545692010593786)51:0.00565570327399156098,Circellium_bacchus-3:0.00724922549096642440)95:0.07479956589203880235)4:0.02232558247744405658,((((Copris_agnus:0.07007490587165346452,((Litocopris_sp-2:0.00190382129490336278,Litocopris_sp-1:0.00169551077723300507)100:0.08011394772615751392,((Copris_sp1*:0.03517604098516356054,(Copris_sinicus:0.00000321792395865321,Copris_confucius:0.01169226326218393910)90:0.02521030561499969583)46:0.02744750848606826443,(Copris_minutus:0.03343395687904396341,(Copris_sp-3:0.04839164230955404072,(((Copris_amyntor-2:0.01293493831623862729,Copris_amyntor-1:0.00000321792395865321)97:0.02965350180488456749,Copris_sp-1:0.05460647268355375838)90:0.01803648570156756586,(Copris_lugubris:0.04336333897554167649,Copris_sp-2:0.03623626795888137270)21:0.00550880776909108347)35:0.00779332234780706103)11:0.00000321792395865321)7:0.00085900291790908922)31:0.01730476082068565374)39:0.00967704265012116552)100:0.06958509895340349305,(Pedaria_sp-3:0.02424511614736319168,(((Pedaria_sp-4:0.00000321792395865321,Pedaria_sp-1:0.00000321792395865321)82:0.00288187575472887043,(Pedaria_sp-5:0.00000321792395865321,(Pedaria_sp-6:0.00000321792395865321,Pedaria_sp-2:0.00000321792395865321)96:0.00554846007512306734)59:0.00000321792395865321)87:0.02506879924283857836,(Pedaria_sp1-2*:0.00000321792395865321,Pedaria_sp1-1*:0.00000321792395865321)100:0.02558085416011584776)80:0.02141066844532014957)99:0.04536130013064539057)54:0.02513694814964543764,(Boletoscapter_cornutus:0.08477019922817201347,((Apotolamprus_cyanescens-2:0.00487326336613721437,Apotolamprus_cyanescens-1:0.00302250145298870072)100:0.04077389394942069339,(((Apotolamprus_helenae:0.03003641821976304679,(Apotolamprus_hanskii:0.01696680836699459086,Apotolamprus_quadrinotatus:0.01867333195900842263)73:0.00739740638627843158)64:0.00767517807176948310,((Apotolamprus_latipennis-2:0.03902391495607578087,(Apotolamprus_latipennis-1:0.04432680119050289719,Apotolamprus_zombitsyensis:0.02635805041435166848)85:0.00986343591482699567)56:0.00754906228716161788,(Apotolamprus_manomboensis:0.05980384158974817732,Apotolamprus_darainaensis:0.04069124839195879112)94:0.02350479477363457900)37:0.01099787420353520381)33:0.00586267750647874279,((Nanos_minutus:0.07963563304695364664,(((Nanos_hanskii:0.00202469942684206823,Nanos_sp:0.00308538210312050802)100:0.02330060463867028239,(((Nanos_vadoni:0.00606298635874978620,Nanos_manomboensis:0.01328513371881948589)63:0.00118589262801628115,Nanos_bimaculatus:0.01185013675089951861)80:0.00430167537281575356,((Nanos_peyrierasi:0.01355682003152218484,Nanos_occidentalis:0.00999512086870175780)55:0.00258008354243825571,((Nanos_clypeatus:0.00000321792395865321,Nanos_dubitatus:0.00000321792395865321)99:0.00704122306117960575,Nanos_viettei:0.00791489649882306905)90:0.00605175255711243743)48:0.00414497086522594253)100:0.01755022318762240741)96:0.01211688329769486372,Nanos_rubrosignatus:0.05026946485374256951)46:0.00128887756017626379)29:0.00661710836997530649,(Nanos_semicribrosus:0.00000321792395865321,Nanos_semiscribosus:0.00254909009512982281)100:0.06390567794723354955)15:0.00352984343900122812)55:0.02784486906446532670)95:0.07683885892705023812)7:0.03184028954511361476)3:0.01682094726161088502,((((((Aptenocanthon_winyar:0.02581165644932094383,Aptenocanthon_sp:0.00292702355708368209)100:0.12947285714601977635,((Cephalodesmius_quadridens:0.04694735569962814326,Cephalodesmius_armiger:0.05014357792097609567)61:0.02902304829119807875,(Canthonosoma_castelnaui:0.02319016955227158963,Canthonosoma_macleayi*:0.07354209138707532012)51:0.03592398723771981356)26:0.02119655262811526511)29:0.01734768487963446112,((Lepanus_glaber:0.08451776491766209431,(Saphobiamorpha_sp1*:0.03586100542575837435,(Saphobius_squamulosus:0.01802779395161191109,(Saphobius_sp1*:0.00000321792395865321,Saphobius_setosus:0.00000321792395865321)40:0.01265898350175424965)47:0.03710292597065381615)39:0.00882101608863785150)7:0.01720893141725105338,(((Monoplistes_curvipes:0.04721110771121232036,(Monoplistes_sp-1:0.09345711204074269585,Monoplistes_sp-2:0.07474850840123627160)49:0.02289981812397662644)37:0.02970456238449167494,(Coproecus_hemisphaericus:0.07446827718347019676,(Sauvagesinella_becki:0.13629582110819118967,((((Uroxys_terminalis*:0.01914581317876052138,(Uroxys_sp1-1*:0.06336799340606596997,(Uroxys_sp1-2*:0.00000321792395865321,Uroxys_sp1-3*:0.00000321792395865321)100:0.09722423009181201115)27:0.00759974926029024795)34:0.01565587714020316018,(Uroxys_sp2*:0.02672279386828245104,(Uroxys_micros:0.03015129931839092420,Uroxys_sp-3:0.00000321792395865321)33:0.00271746113527210949)42:0.01742781087684887320)10:0.00536395683200623259,((Uroxys_sp-4:0.02432794765065389095,Uroxys_sp-2:0.00000321792395865321)98:0.04049354400526403858,(Uroxys_sp-1:0.10526509989357422936,Bdelyropsis_bowditchi:0.07760738787875010036)32:0.01390801856509069241)7:0.00614372377800811650)34:0.01996495374649642079,Uroxys_pygmaeus:0.05845589986254320219)75:0.06257891877032258077)8:0.01491148117421006898)6:0.01768196152575474481)0:0.00790275895218118044,(((Temnoplectron_politulum:0.00393459234074777005,Temnoplectron_sp:0.00350388620842272212)100:0.03739146293212564781,Temnoplectron_finnigani:0.03178830751559252182)98:0.04920010477932903331,((Pseudignambia_sp-1:0.00000321792395865321,Pseudignambia_sp-3:0.01692713611432557566)98:0.04593303764242165355,Pseudignambia_sp-2:0.02464637898310124628)100:0.08487749162827873395)14:0.00893267817544015144)0:0.00228333324531840472)0:0.00565674530473909629)0:0.00883221589254679605,((((Lepanus_occidentalis:0.08376519613850383350,((Lepanus_ustulatus*:0.00000321792395865321,Lepanus_ustulatus:0.00000321792395865321)61:0.00000321792395865321,Lepanus_nitidus:0.03876231271129076256)64:0.07218491522825362661)83:0.04933434826994913952,(Diorygopyx_niger*:0.03709774604544414933,(Diorygopyx_simpliciclunis-1:0.00000321792395865321,Diorygopyx_simpliciclunis-2:0.01036748364119624219)97:0.00000321792395865321)94:0.08452858041265201572)31:0.01931335996147828804,(((Pseudonthobium_sp:0.03600681120869660135,(Paronthobium_simplex:0.04917095451932423922,Anonthobium_tibiale:0.03460748164019183948)24:0.00263156823089116332)57:0.00726425895325819634,((Ignambia_fascicularis:0.03465849896912905070,((Onthobium_sp1*:0.03166896280756414939,Onthobium_sp:0.02785011783216377254)5:0.00000321792395865321,Onthobium_cookii:0.01794277648953927773)58:0.00935466334002592846)49:0.00608945729892406643,Pseudonthobium_fracticolloides:0.04116785106965115820)37:0.00903748917233371252)95:0.03600956360895710140,((Demarziella_mirifica:0.02048107974717885971,(Demarziella_imitatrix:0.05370121107993419685,Demarziella_scarpensis:0.06432754787779206007)33:0.00739651845979164349)51:0.05010007799316189975,Demarziella_interrupta:0.05821116426074157690)44:0.04056704052593358700)3:0.00000321792395865321)1:0.00689858935597156137,(((Amphistomus_speculifer:0.03926093933196087016,(Amphistomus_sp1*:0.00531779134420956503,Amphistomus_sp2*:0.02245410021723389174)61:0.01017217744650591137)92:0.02004303755026042716,Amphistomus_complanatus:0.03776824306466736170)44:0.06350650364183867136,Coptodactyla_glabricollis:0.08240229109743041347)17:0.02161218653810687007)0:0.01498656469470202070)0:0.02216161474606342940,((Cambefortantus_ranomafanensis:0.12135433597591961663,(((Paracanthon_sp1*:0.08044661365455117730,(Tesserodoniella_elguetai*:0.03179909132790274123,Arachnodes_mahafalyensis:0.00000321792395865321)9:0.02734469043535074986)2:0.03165257321956389813,((((((Bohepilissus_subtilis-2:0.00000321792395865321,(Bohepilissus_sp1-1*:0.00000321792395865321,Bohepilissus_sp1-2*:0.00000321792395865321)99:0.02307086672417423684)86:0.00235226400727362849,Bohepilissus_subtilis-1:0.02197783609523857110)100:0.21849602069241255697,((Cryptocanthon_sp1-2*:0.00000321792395865321,Cryptocanthon_sp1-1*:0.00000321792395865321)100:0.17525750143000209946,(Arachnodes_apotolamproides*:0.04145081447144705056,Arachnodes_delphinensis:0.00000321792395865321)19:0.01014412229751249575)3:0.01658945421598186781)0:0.01176984376372484237,((Arachnodes_genieri:0.03604800538400289300,Canthonella_sp1*:0.17812303482337882299)3:0.00000321792395865321,Boletoscapter_sp1*:0.08277318433236072193)1:0.01606121669609314115)0:0.00329933411474638005,(Arachnodes_biimpressus:0.03956461796588636032,((Arachnodes_insularis:0.01900361121437874751,Arachnodes_hanskii:0.03524997174871105643)59:0.01390276117980137130,Arachnodes_manaitrai:0.01756374866487078398)21:0.00556406860738352035)12:0.01276918558137187833)0:0.00543063472103809571,((Scatimus_erinnyos-1*:0.00000321792395865321,Scatimus_erinnyos-2*:0.00000321792395865321)100:0.18814462912655383064,Arachnodes_antoetrae:0.00710125020773814432)9:0.02666460125124787972)0:0.00537612668016823527)0:0.02087770266868652427,((((((Phanaeus_sallei:0.01745832717868348732,((Coprophanaeus_chiriquensis*:0.06212591708098757354,(Sulcophanaeus_batesi:0.02427656328574174030,(Sulcophanaeus_velutinus*:0.01374223148188574370,(Phanaeus_igneus:0.00000321792395865321,Bolbites_onitoides:0.16975316333202428165)16:0.01653025585910954456)13:0.00611395358330058328)18:0.01843003649532602706)43:0.02943435979441973854,Oxysternon_conspicillatum:0.00000321792395865321)11:0.02488890808011576250)4:0.00691225673728545261,(Diabroctis_mimas:0.04573504642055931102,Coprophanaeus_lancifer:0.02949268265118824145)14:0.00286183358185239508)2:0.00381106323674060407,(Dendropaemon_bahianus:0.03189263647757147740,(Coprophanaeus_telamon:0.00000321792395865321,Coprophanaeus_sp:0.00708380767714765752)90:0.02367520370250868200)29:0.00898467164844342879)71:0.03786686281592577252,((((((Anomiopsoides_cavifrons:0.02301556346801618760,(Glyphoderus_sterquilinus-2:0.00377160745427810749,(Glyphoderus_centralis:0.00378734986119654438,Anomiopsoides_biloba-2:0.00380762612250031647)62:0.00000321792395865321)59:0.00404299752369005182)82:0.02486159924890258069,Anomiopsoides_heteroclyta:0.00000321792395865321)18:0.00225534045401850703,Anomiopsoides_biloba-1:0.00000321792395865321)68:0.01186131023877886638,Glyphoderus_sterquilinus-1:0.00509395045065948269)97:0.03535330805499053292,((Eucranium_arachnoides-2:0.00000321792395865321,Eucranium_planicolle:0.00363651667093148291)98:0.01842460753513759653,Eucranium_arachnoides-1:0.00000321792395865321)96:0.03204675261264768732)79:0.02803160101859765094,(Ennearabdus_lobocephalus-1:0.02000552545811175309,Ennearabdus_lobocephalus-2:0.00000321792395865321)96:0.03913693596545415876)96:0.05690531018142501452)34:0.01614206682434288567,((Canthidium_haroldi:0.11413715015735280411,(Canthidium_rufinum:0.05477025263742869854,(((Canthidium_sp1-1*:0.00000321792395865321,Canthidium_sp1-2*:0.00000321792395865321)100:0.03578271824088553876,Canthidium_guanacaste:0.00554691545631545973)49:0.01952308337245330788,Canthidium_thalassinum:0.02953837363087890786)52:0.00872121805830479088)75:0.05566615010992211759)27:0.01608186207141094198,((((Ateuchus_ecuadorensis:0.02631067659556920665,(Ateuchus_floridensis:0.01694565089587132811,Ateuchus_chrysopygus:0.02595388719234656416)69:0.01236091683763798285)49:0.00979681055214067821,(Ateuchus_viduus:0.02662328910517264627,Ateuchus_sp1*:0.01227664563117429088)57:0.00497361089153997189)30:0.00557898062685853371,Ateuchus_sp:0.02830878182196867529)82:0.03814590616830171310,((Dichotomius_sp2*:0.00000321792395865321,Dichotomius_sp:0.02389619234470391138)100:0.09876719048798228429,(Dichotomius_carolinus:0.00000321792395865321,(Dichotomius_yucatanus:0.03268407495782176680,Dichotomius_sp1*:0.02409453762769541221)81:0.01933504855361165356)60:0.01722705018919049383)51:0.02313213150059664769)7:0.00867627545270180205)3:0.00757334221941772037)1:0.01854533952537893229,(((((Deltochilum_mexicanum*:0.00923508412127318004,Deltochilum_mexicanum:0.01532585476798208925)74:0.03674637379382444946,((Deltochilum_amazonicum:0.10445042238489755937,(Deltochilum_gibbosum-2:0.02520285775559794744,Deltochilum_gibbosum-1:0.06321167246627880376)70:0.03517715042066771325)38:0.02285124048741562011,(Deltochilum_sp1*:0.06868345146967551329,Deltochilum_pseudoparile:0.05957101190016141773)51:0.02693466838120082280)15:0.00757920984108854598)44:0.02745903605640383910,Deltochilum_carinatum:0.12829830552621399042)98:0.06337008893283725686,((((((((Canthon_sp-2:0.00000321792395865321,Canthon_deyrollei:0.00000321792395865321)49:0.02286337388416220112,Canthon_indigaceus:0.03096420169136994763)58:0.02417391346452681458,(((Canthon_luteicollis:0.12584003483391850708,Canthon_viridis:0.03186487784938379919)73:0.01009361144003329512,Canthon_aequinoctialis*:0.05550274188009123033)13:0.01955732300600732110,((Canthon_lamprimus:0.04269370277388669782,(Anomiopus_panamensis:0.09932527959858167277,(Canthon_sp-4:0.00898083422804596063,Canthon_sp-1:0.00123937702326930711)97:0.02770068616171963288)80:0.02577397085657633091)75:0.02500824268045920284,(Scybalocanthon_pygidialis-2:0.00349599435825953108,Scybalocanthon_pygidialis-1:0.00828078245768099769)99:0.04872783493723586296)37:0.01577634380296887712)10:0.00744797103405543583)6:0.01480378499949634719,Canthon_perseverans:0.05769195337731829881)7:0.00000321792395865321,(Canthon_quinquemaculatus:0.03514102346554793393,Anomiopus_sp1*:0.04201273534086922418)77:0.03997665901694206353)40:0.02500152135859832342,Canthon_sp-3:0.08175099833913922198)63:0.02851792145047368429,(Scybalophagus_rugosus:0.02447051591563077083,(Scybalophagus_plicatipennis:0.00000321792395865321,(Scybalophagus_sp:0.00000321792395865321,Scybalophagus_plicatipennis*:0.00000321792395865321)27:0.00738455961598987951)29:0.00247023461839988075)50:0.04649954802754103361)31:0.01755716166200264189,((Eudinopus_dytiscoides-1:0.01193926571185509843,Eudinopus_dytiscoides-2:0.00000321792395865321)71:0.03541228134338551131,((((Megathopa_villosa:0.02354612813018253786,Malagoniella_puncticollis:0.09337126403568789257)93:0.09115981752333278398,Megathoposoma_candezei:0.09350116870851479800)47:0.03644528928029053261,Hansreia_affinis:0.05400010253668037496)45:0.01968709033699590771,(Canthon_fulgidus*:0.03811619906368778760,Canthon_smaragdulus:0.03929250926880067940)59:0.03891633798020888158)26:0.01025324553538040084)43:0.01503265189138443605)60:0.02810507782202258803)44:0.02632450593759497193,((((Aphengoecus_multiserratus-1:0.00000321792395865321,Aphengoecus_multiserratus-3:0.00000321792395865321)96:0.01476052642685520694,Aphengoecus_multiserratus-2:0.11584038369790790324)100:0.05738260919486720679,(((Dwesasilvasedis_medinae-2:0.00102791699657763967,(Dwesasilvasedis_medinae-3:0.00000321792395865321,(Dwesasilvasedis_medinae*:0.00000321792395865321,Dwesasilvasedis_medinae-1:0.00066202896907528936)31:0.00000582394768768303)63:0.00165534679700007122)97:0.10501600581420234004,((Macroderes_sp-3:0.03207530798634763286,(Macroderes_amplior:0.02422193892131639659,((Macroderes_minutus:0.02100639363685396013,((Macroderes_mutilatus-3:0.00000321792395865321,Macroderes_mutilatus-2:0.00000321792395865321)100:0.01723619313687241653,Macroderes_mutilatus-1:0.00997817467709840797)94:0.02206926056322104299)76:0.00223567142678605035,(Macroderes_sp-1:0.00138305293399754712,((Macroderes_sp-2:0.00000321792395865321,Macroderes_sp1*:0.00843395023857109079)31:0.00000321792395865321,Macroderes_sp-4:0.00000321792395865321)54:0.00063648027792486133)100:0.01932072826504568214)73:0.00694113144962448837)33:0.00803044594223000299)96:0.01992328786552442429,(((Hammondantus_psammophilus:0.00000321792395865321,Hammondantus_psammophilus-2*:0.00000321792395865321)47:0.00000321792395865321,Hammondantus_psammophilus-1*:0.00000321792395865321)100:0.12144981448440783645,(Pycnopanelus_krikkeni*:0.00759456285004711518,Pycnopanelus_krikkeni:0.00000321792395865321)97:0.06596978825775602628)100:0.06739359696177647796)27:0.00438685838518911107)25:0.00633084804347187197,(((((((Bubas_bubalus:0.01687066893005512852,Bubas_bison:0.01161397655818694613)90:0.02070831593588294203,(((Heteronitis_castelnaui:0.00000321792395865321,Heteronitis_sp-1:0.00000321792395865321)91:0.00217932630239871337,(Heteronitis_sp-3:0.04300191114414520649,Heteronitis_sp-2:0.00538331519609891972)100:0.01893926792764730541)100:0.04811297249837000189,Onitis_caffer:0.07485469925636795141)51:0.01583578736984278534)69:0.01378547013900056385,Onitis_fulgidus:0.10684279500940237206)74:0.00940219677224280424,((Onitis_falcatus:0.02235670455593674610,Onitis_sp:0.00753093414169381161)68:0.03145919765260037776,((Anonychonitis_sp-3:0.00000321792395865321,(Anonychonitis_sp-1:0.00095976255924735705,Anonychonitis_sp-2:0.00197363747127192240)61:0.00230178333062145205)100:0.06144503808292824804,((Onitis_sp1-1*:0.00898554247222138787,Onitis_sp1-2*:0.00000321792395865321)67:0.00974986545334550168,(Onitis_alexis-2:0.06099789917199217176,Onitis_alexis-1:0.00000321792395865321)55:0.00786217760312062086)95:0.04339637808264008162)41:0.01815866087125794087)62:0.01977782243578773969)65:0.01911550343054762083,(Cheironitis_hoplosternus:0.08627715663811991176,(Cheironitis_sp-1:0.03722610526497849986,Cheironitis_sp-2:0.01716860647451237676)99:0.03038521346054132502)95:0.04287575218832493512)97:0.08403162383566376015,(((((((Hyalonthophagus_sp-2:0.00377547077604845115,Hyalonthophagus_sp-1:0.00000321792395865321)100:0.02726749046382336006,Onthophagus_alcyon:0.01172909016997123084)99:0.05467715829238888742,(((Onthophagus_flavimargo:0.00000321792395865321,Euonthophagus_carbonarius:0.02134980222962612820)80:0.03133180117364308542,(Onthophagus_vinctus*:0.03369181684440497593,(Onthophagus_sp-1:0.00400618876680695034,Onthophagus_sp-2:0.01835268561079073449)98:0.02755788382705660552)59:0.03023621152735976939)34:0.01878389812281144530,((Onthophagus_variegatus:0.12689798487678469185,Caccobius_binodulus:0.06280266795283845349)43:0.08637434871308241613,(((Onthophagus_taurus:0.07029187590970131794,(Milichus_sp-2:0.00000321792395865321,(Milichus_apicalis:0.00296588235198997968,Milichus_sp-1:0.01443060036186709534)47:0.00196507581318527708)94:0.05066486124890848264)13:0.00000321792395865321,Caccobius_nigritulus:0.08542915654009863857)2:0.01116449339306226779,(Caccobius_schreberi:0.04994418868207128881,(Onthophagus_hecate:0.12119427778845166810,((Caccobius_sp-1:0.00000321792395865321,Caccobius_sp-2:0.01725196099968514044)100:0.00780524572603540426,Cleptocaccobius_convexifrons:0.06601032361489490852)93:0.02707862421693265839)21:0.00954742281682062835)9:0.00986629776696753072)5:0.01317828825387338740)6:0.01024535539406994100)1:0.00841735921665259963)1:0.00379100149248827803,(Onthophagus_furcaticeps:0.06361347577747616944,((Onthophagus_hinnulus:0.01096112161575923775,Onthophagus_depressus:0.00000321792395865321)52:0.04348760040231897800,Onthophagus_muticus:0.02492164900743802994)7:0.00466732955562729201)2:0.00473895016908919709)17:0.00265674925877107263,(((Onthophagus_crinitus:0.07779032796961578289,(Onthophagus_bidentatus:0.05555813317968123083,Onthophagus_haematopus:0.03416413459209022285)98:0.04109112973302515848)79:0.03328577237772593206,(Onthophagus_quadripustulatus:0.06873489115767297819,Onthophagus_sp-4:0.04361264582067662238)38:0.00412065843968613659)22:0.00654517870507496762,Onthophagus_mije:0.06105576355831079938)26:0.00741208293000484002)98:0.03605671439394943223,(((Proagoderus_bicallosus:0.07040122025539420625,Proagoderus_schwaneri:0.04433935814660081021)41:0.00936562098008849805,((Proagoderus_sp-1:0.00381983873576033882,Proagoderus_sp-2:0.00942103769236567537)100:0.05779651361518809566,((((Liatongus_californicus:0.01585701982562339254,(Oniticellus_planatus-1:0.00000321792395865321,Oniticellus_planatus-2:0.00000321792395865321)100:0.05536190096442492048)31:0.01586668757169058808,(((((((Euoniticellus_triangulatus-1:0.00000321792395865321,(Euoniticellus_fulvus:0.03921885558407296052,(Euoniticellus_intermedius:0.04963173896432572507,(Euoniticellus_sp:0.03181055246895544281,Euoniticellus_intermedius*:0.00808825061431248278)92:0.04034453795275082244)76:0.02684816235448713242)48:0.01708979077183425677)3:0.00000321792395865321,Euoniticellus_triangulatus-2:0.00000321792395865321)50:0.03946398567121117001,(Drepanocerus_orientalis:0.01352155345568793049,Drepanocerus_kirbyi:0.01553849657820795607)59:0.05728514093158973419)7:0.02205204616246138685,((Tragiscus_dimidiatus-2:0.00000321792395865321,Tragiscus_dimidiatus-1:0.00000321792395865321)100:0.15980244816611052783,(Eodrepanus_bechynei:0.07609115019406713365,((Oniticellus_sp-3:0.00042493821007244986,Oniticellus_egregius:0.00000321792395865321)27:0.00000321792395865321,(Oniticellus_sp-1:0.00141832318885477620,Oniticellus_sp-2:0.00216109184797477500)96:0.00246010726160554583)98:0.05973807689630968032)47:0.01470494607624573888)19:0.00517897431393168906)2:0.00295729025793857025,(Liatongus_sp-1:0.00000321792395865321,(((Liatongus_militaris-2:0.00000321792395865321,Liatongus_militaris-1:0.00000321792395865321)69:0.00153656945049687938,Liatongus_sp-3:0.00000321792395865321)65:0.00523478788243393611,Liatongus_sp-2:0.00587307589669507600)60:0.00231007911194567195)99:0.07938725448023720155)4:0.00620071008997256836,((Tiniocellus_sp-2:0.02092943179106040649,Tiniocellus_sp-1:0.00508777107121197517)99:0.02188108580412372051,(Tiniocellus_spinipes-2:0.01256769420135267490,(Tiniocellus_spinipes-1:0.03089298271951044020,Tiniocellus_sp-3:0.04291994765162216591)60:0.01369247445674027022)63:0.00935478140413377804)96:0.05001589328307324417)8:0.00968538158668564263,((((((Helictopleurus_rudicollis:0.04266365422438344462,((Helictopleurus_politicollis:0.02330040216113141507,((Helictopleurus_perrieri:0.02831434942361679696,Helictopleurus_fulgens:0.02626753495549218748)47:0.01246469898456168887,(Helictopleurus_quadripunctatus:0.03033723627874358036,(Helictopleurus_splendidicollis:0.03736896761224317576,Helictopleurus_unifasciatus:0.04589005400895588421)15:0.00700615757750810367)15:0.00615076811644192818)28:0.01246806503293029084)17:0.00523441630910556795,(Helictopleurus_fissicollis:0.05444008705576447449,((Helictopleurus_coruscus:0.07216713826622921102,(Helictopleurus_giganteus:0.02636099050290747689,Helictopleurus_sinuaticornis:0.01625869294794978284)92:0.02750721984318330385)52:0.01121930303633504947,((Helictopleurus_marsyas:0.00675741342747891455,Helictopleurus_nicollei:0.00756583561408605363)97:0.02795187791369401278,Helictopleurus_carbonarius:0.09473397063422442366)29:0.01609122299288112332)28:0.01839362938654978338)9:0.01066291867450434167)9:0.01055567172510465425)9:0.00564085631230165207,(Heterosyphus_sicardi:0.06605427239607804257,Helictopleurus_fungicola:0.04792586010095393340)58:0.01265808201946562982)14:0.00721098118799024489,(Helictopleurus_semivirens:0.05200821350503016111,(Helictopleurus_steineri:0.07475798002180074342,Helictopleurus_dorbignyi:0.02797971825808562296)29:0.01310237338392444481)92:0.05865445050853068665)12:0.00238442150637593496,Helictopleurus_viridiflavus:0.07072620895271571062)63:0.01952385644132713025,(Tiniocellus_sarawacus:0.10321008948608521860,(Liatongus_vertagus-2:0.00000321792395865321,Liatongus_vertagus-1:0.00000321792395865321)52:0.01113056122507540512)33:0.00000321792395865321)10:0.00880191854965888323,(Cyptochirus_sp:0.03104754019178044763,Cyptochirus_ambiguus:0.00000321792395865321)99:0.04911378955406386915)3:0.00271806398355495726)3:0.01504106763529588012)14:0.01670843913825077395,Proagoderus_sapphirinus:0.00000321792395865321)30:0.01198607188757113209,(Onthophagus_diabolicus:0.05469602911492337655,(Onthophagus_avocetta:0.01113529604875602291,(Onthophagus_elegans:0.08307323851868905762,Onthophagus_semiareus:0.03042887056516892577)19:0.00000321792395865321)19:0.01336317151486965567)25:0.01652243269082947705)39:0.01415648057146664043)11:0.00569482092464676515)23:0.00556049621991814170,Onthophagus_seniculus:0.01309206349467011490)99:0.04079427174412873780)97:0.03262211149524673476,((((Onthophagus_sp-3:0.08988701999680701049,((Digitonthophagus_gazella-4:0.00000321792395865321,(Digitonthophagus_gazella-1:0.00000321792395865321,Digitonthophagus_gazella-2:0.00000321792395865321)95:0.00000321792395865321)96:0.00899410174015575874,(Digitonthophagus_sp:0.00360336452546450520,Digitonthophagus_gazella-3:0.00000321792395865321)76:0.00587633916985931971)68:0.02814093087195097820)26:0.01292041636774777201,(Phalops_sp-2:0.00000321792395865321,(Phalops_sp-3:0.00375414044408570310,Phalops_sp-1:0.01284033674804313692)52:0.00143333732543308784)100:0.06612581780251607089)10:0.00116665414417412841,Onthophagus_signatus:0.01126578086413354551)6:0.00000321792395865321,Phalops_ardea:0.02671158571329014866)100:0.04139485251693882095)98:0.09009723775215618125)84:0.03382905292803968511,((Xinidium_dentilabris-1:0.00000321792395865321,(Xinidium_dentilabris-3:0.00351250635918187943,Xinidium_dentilabris-2:0.00138299180591994978)68:0.00000321792395865321)77:0.00599644479635586328,((Xinidium_dewitzi-3:0.00000321792395865321,(Xinidium_dewitzi-2:0.00000321792395865321,Xinidium_dewitzi-1:0.00000321792395865321)94:0.00000321792395865321)25:0.00000321792395865321,(Xinidium_dentilabris-1*:0.00000321792395865321,Xinidium_dentilabris-2*:0.00698149173696036539)86:0.00841093495987163021)7:0.00019516462593838373)100:0.05285816991600943843)31:0.00917389812809915432)73:0.02398220540929363667)79:0.04601977395157690748,(((((Metacatharsius_sp-4:0.00215147334421977778,Metacatharsius_sp-3:0.00674774979109096264)100:0.02407045797709013446,(Metacatharsius_sp-5:0.01006195664263674974,(Metacatharsius_sp-6:0.00000321792395865321,(Metacatharsius_sp-2:0.00070759498875863430,Metacatharsius_sp-1:0.00071931013942793472)75:0.00132631642802802331)100:0.01850735600204088394)78:0.01008166698414345377)100:0.04198143356374434837,(Metacatharsius_sp1*:0.01694668247249297988,Metacatharsius_opacus:0.00000321792395865321)100:0.02671395677732224527)100:0.05868500714207652846,(((Catharsius_sesostris:0.04608807154692637353,Catharsius_molossus:0.04475984190888471909)92:0.00873651256416781673,(Catharsius_philus:0.04927421173716394626,(Catharsius_calaharicus:0.00000321792395865321,Catharsius_sp2*:0.02969068828485457723)78:0.02456761125419258326)77:0.02268443962478849246)83:0.02610916417033394901,Catharsius_sp1*:0.03603842678296730745)100:0.08458691369806498050)99:0.05466277561114171041,((((((((Gymnopleurus_sp1-2*:0.00066924189042788583,Gymnopleurus_sp1-1*:0.00000321792395865321)93:0.02175403808468342332,Gymnopleurus_sp-2:0.01159606996259092589)64:0.00865147228040052084,Gymnopleurus_sp-1:0.01242790184036361018)54:0.01955152023936348321,Gymnopleurus_virens:0.01946666921636726333)93:0.02918847074335340075,(Allogymnopleurus_thalassinus:0.04580521872202431705,((Paragymnopleurus_striatus:0.05244741194958844888,(Paragymnopleurus_sp:0.00000321792395865321,Paragymnopleurus_maurus:0.00000321792395865321)100:0.00014262590806147019)100:0.03907110540953634414,((Garreta_sp-3:0.02442339858138430769,((Garreta_sp-1:0.00176732315806980974,Garreta_sp-2:0.00390359893800692592)99:0.00453816198837468654,(Allogymnopleurus_sp-1:0.00224788059466334358,(Allogymnopleurus_sp-3:0.00000321792395865321,Allogymnopleurus_sp-2:0.00000321792395865321)87:0.00266524451338469390)100:0.08931734804133398264)32:0.01556194888419217687)46:0.05890419425094486905,Garreta_nitens:0.03027668771925659530)80:0.01290046481101946897)63:0.01113668043925704516)98:0.02938115816351368273)95:0.07062450481501393595,(Janssensantus_sp:0.01146318320140398556,(Tanzanolus_sp:0.02264951184778114454,Janssensantus_sp1*:0.08720722469951786016)45:0.01465379781286460688)94:0.18243248831097019780)30:0.01697745467919182377,((Heliocopris_andersoni:0.00000321792395865321,Heliocopris_hamadryas-2:0.00000321792395865321)100:0.07993927656190748243,(Heliocopris_hamadryas-1:0.13714440339385866596,(Heliocopris_sp1-1*:0.00000321792395865321,Heliocopris_sp1-2*:0.00000321792395865321)100:0.03990135315228451190)100:0.08601201990017845467)31:0.04460447411669822559)11:0.02390328481779101233,((((((Epactoides_sp-1:0.01968237650256385654,(Epactoides_sp-2:0.04111031417718044589,(Madaphacosoma_sp:0.07609259440408479291,Epactoides_sp-3:0.03251161388693995374)63:0.01541603728741172512)19:0.00536754648049621048)62:0.01916947093382909834,Epactoides_olsoufieffi:0.04866457156769477682)97:0.06172601658953157794,Ochicanthon_punctatus:0.07309805610623247574)73:0.04577553943216897125,(Eurysternus_inflexus:0.04468524889361905755,(Eurysternus_velutinus:0.05544228728697609548,((((Eurysternus_sp1-1*:0.00975108937080912223,Eurysternus_sp1-2*:0.00521883552111490710)100:0.06327403801424538732,Eurysternus_angustulus:0.00000321792395865321)37:0.02915386624560915504,(Eurysternus_sp-2:0.02294448517942305338,Eurysternus_plebejus:0.00284260483603521619)50:0.03292692937418487814)97:0.05417550017590966327,(Eurysternus_caribaeus:0.02061498553594747277,(Eurysternus_sp-1:0.00000321792395865321,Eurysternus_hamaticollis:0.00229780277725059011)100:0.05119626721241798267)100:0.06155553150732220868)70:0.03000194213349551692)72:0.03001311754857079878)96:0.06226671024277319333)24:0.02790983520694209630,((Sisyphus_crispatus:0.04751570131534156582,(((Neosisyphus_sp1*:0.04281041952580920407,(Sisyphus_sp:0.00349569837613518007,Sisyphus_sp1*:0.00742577935844859500)98:0.02527292009319513644)65:0.02997727015315086035,Sisyphus_fasciculatus:0.01572750645452471868)46:0.01855927294623322538,((Neosisyphus_confrater:0.03857883155886680793,(Neosisyphus_mirabilis:0.05897596771657109826,Neosisyphus_sp:0.08056650099996520709)37:0.02234158825709664856)32:0.01111466702098147519,Neosisyphus_fortuitus:0.03089994353056703738)72:0.02762179706394364553)37:0.01417171215535449787)95:0.14185338782070411323,((Epirinus_comosus:0.02722232494311468270,((Epirinus_obtusus:0.01430480654919171271,Epirinus_scrobiculatus:0.01661536303340352752)99:0.00520188905643138334,((Epirinus_sulcipennis:0.00286792000435611089,(Epirinus_sp1*:0.00491380009053865932,Epirinus_sp2*:0.00471177039421954817)58:0.00097848773354483175)61:0.00152147503197152959,Epirinus_flagellatus:0.01051100020932398821)94:0.00493296592035434838)97:0.01159217560446663790)100:0.02450941851086985493,((Epirinus_aeneus-1:0.00000321792395865321,Epirinus_aeneus-2:0.00243950160866467525)100:0.05071435515046581605,((Epirinus_relictus:0.06017738572560410448,(Epirinus_hluhluwensis:0.00307166347319887253,Epirinus_ngomae:0.01974603654359042074)100:0.08755746966181672530)100:0.07502333323610621552,(((Epirinus_sp:0.00000321792395865321,Epirinus_silvestris:0.01582097010722477437)75:0.01939542358061028399,Epirinus_sebastiani:0.04937689434847328251)78:0.01808973360405718642,Epirinus_convexus:0.04123112903316361599)100:0.03469018373937145239)84:0.01765677843865733759)83:0.01102399634675883811)100:0.04949105413664472292)58:0.05056936706926963565)6:0.01715172816221553764,(Canthodimorpha_lawrencei:0.03587052318300063686,(Anachalcos_suturalis:0.01859706639939571332,(Anachalcos_convexus-1:0.00000321792395865321,(Anachalcos_convexus-3:0.00000321792395865321,((Anachalcos_sp:0.00169054876924406607,Anachalcos_convexus-2:0.00000321792395865321)99:0.01026171035465329312,Anachalcos_convexus*:0.00781221632844882399)57:0.00000321792395865321)87:0.01224042309660955744)81:0.02070723501637711933)73:0.01726159314393985872)100:0.14213180761842891808)1:0.01679494247759597686)0:0.01412944285249348973)0:0.01371143209903345934)0:0.01191048897297993479)0:0.00329756335069397114)0:0.00392069866132143448)0:0.00883884618530362230)0:0.00626885360121407810,(Homocopris_torulosus*:0.07059437346611671660,((Ontherus_diabolicus:0.00907466361130932625,((Ontherus_sp:0.00686901102903150675,Ontherus_sp1-1*:0.01944859033414524443)83:0.01571529956267700423,(Ontherus_appendiculatus:0.02355460434477189488,Ontherus_sp2*:0.05922576412030357978)67:0.02008911643906172162)56:0.04498932297617381365)85:0.11131389262327012757,((Leotrichillum_sp1*:0.09981399817002943597,Trichillum_externepunctatum*:0.34527028129461123651)65:0.06227187793172649088,Trichillidium_pilosum*:0.08463848616197947039)19:0.02397675565944512241)12:0.00000321792395865321)3:0.03460684919300300449)0:0.00506433318200970751)0:0.00874601015503337180,(Gyronotus_pumilus-1:0.00068679934394469270,(Gyronotus_pumilus-3:0.00095238631248648195,Gyronotus_pumilus-2:0.00000321792395865321)97:0.00227283773846484981)100:0.18636594629328906425)0:0.00826672190278952140)0:0.01636836755278208572)0:0.00000321792395865321,(Tanzanolus_sp1-2*:0.00410463985087210388,Tanzanolus_sp1-1*:0.00271199427765285135)100:0.40762485107568546816)2:0.01539313111058775684)16:0.06027116462861763224)10:0.00624072145385692542)66:0.05091118524098148246,(((Saprosites_sp1-2*:0.05310285783040034902,Saprosites_sp1-1*:0.05512951340041773174)100:0.13476983787447321950,Saprosites_sp2*:0.18501540024661888850)100:0.13035991283406744845,(Ataenius_opatroides*:0.04191342299414561878,(Ataenius_sp:0.03951460568764504633,Martineziella_dutertrei:0.08903382791219301151)39:0.00000321792395865321)100:0.28089489636213393897)93:0.14055105709282891824)30:0.01064369956829198417,((((Aphodius_sp-2:0.01796185396774021767,(Aphodius_sp-3:0.02351819000045765606,(Aphodius_aegrotus:0.04040352676391281012,Aphodius_sp-1:0.00000321792395865321)27:0.01209673392535539835)43:0.02006637908299461343)85:0.08609443186566814732,(Aphodius_lividus:0.09966475031289201425,Dialytellus_tragicus:0.08044651192005983220)69:0.01693269818896401060)54:0.04032068310658032395,Aegialia_sp:0.28580787002697000121)62:0.02018003789199329309,(Chiron_sp:0.09016743756117255593,Rhyparus_sp:0.38614209095362822532)80:0.07563833008639266053)36:0.02831195580635918405)100:0.10883928356690274197):0.05369282262581086956,Podotenus_fulviventris*:0.05369282262581086956);
