# Supplementary material for: Multigene phylogenetic analysis redefines dung beetles relationships and classification (Coleoptera: Scarabaeidae: Scarabaeinae)
Source: BMC Evol Biol. 2016 Nov 29;16:257. doi: 10.1186/s12862-016-0822-x (PMC5129633; doi:10.1186/s12862-016-0822-x)
Supplement: Additional file 13: Table S7. — Robinson-Fold distance and proportion of shared clades between ML analyses using datasets ALL, G20 and DT3 as well as BI with MrBayes using G20 dataset. (XLS 27 kb) [file 12862_2016_822_MOESM13_ESM.xls]

## Sheet: Sheet1
Table S7. Robinson-Fold distance and proportion of shared clades between ML analyses using datasets ALL, G20 and DT3 and BI with MrBayes using G20 dataset. Upper diagonal - Robinson-Fold distance between two trees; lower diagonal - percentage of shared clades between two trees.
Dataset	ALL	G20	DT3	BI
ALL		274	300	266
G20	0.749		264	232
DT3	0.725	0.758		274
BI	0.719	0.755	0.711
