# Supplementary material for: Multigene phylogenetic analysis redefines dung beetles relationships and classification (Coleoptera: Scarabaeidae: Scarabaeinae)
Source: BMC Evol Biol. 2016 Nov 29;16:257. doi: 10.1186/s12862-016-0822-x (PMC5129633; doi:10.1186/s12862-016-0822-x)
Supplement: Additional file 14: Tree S4. — MrBayes 50% majority consensus tree with support statistics. (TRE 270 kb) [file 12862_2016_822_MOESM14_ESM.tre]

#NEXUS
begin taxa;
	dimensions ntax=547;
	taxlabels
		Allogymnopleurus_thalassinus
		Amphistomus_complanatus
		Anachalcos_convexus-1
		Anomiopsoides_heteroclyta
		Anonthobium_tibiale
		Aptenocanthon_sp
		Ateuchus_chrysopygus
		Bdelyropsis_bowditchi
		Boletoscapter_cornutus
		Caccobius_binodulus
		Canthidium_guanacaste
		Canthon_viridis
		Catharsius_calaharicus
		Cephalodesmius_armiger
		Cheironitis_hoplosternus
		Circellium_bacchus-3
		Cleptocaccobius_convexifrons
		Copris_lugubris
		Coproecus_hemisphaericus
		Coptodactyla_glabricollis
		Deltochilum_gibbosum-2-1
		Demarziella_interrupta
		Dendropaemon_bahianus
		Dicranocara_deschodti
		Onthophagus_diabolicus
		Diorygopyx_simpliciclunis-1
		Eodrepanus_bechynei
		Drepanopodus_costatus
		Epirinus_aeneus-2
		Eucranium_arachnoides-2-1
		Euoniticellus_fulvus
		Euoniticellus_intermedius
		Euonthophagus_carbonarius
		Eurysternus_angustulus
		Gymnopleurus_virens
		Hansreia_affinis
		Helictopleurus_quadripunctatus
		Heliocopris_andersoni
		Heteronitis_castelnaui
		Onthophagus_alcyon
		Ignambia_fascicularis
		Kheper_nigroaeneus-2-1
		Lepanus_ustulatus
		Megathoposoma_candezei
		Metacatharsius_opacus
		Milichus_apicalis
		Monoplistes_curvipes
		Neosisyphus_fortuitus
		Ochicanthon_punctatus
		Odontoloma_pusillum
		Onitis_fulgidus
		Ontherus_diabolicus
		Onthophagus_crinitus
		Oxysternon_conspicillatum
		Pachylomera_femoralis
		Paragymnopleurus_maurus
		Paronthobium_simplex
		Pedaria_sp-3
		Phalops_ardea
		Phanaeus_sallei
		Proagoderus_bicallosus
		Pseudonthobium_fracticolloides
		Saphobius_setosus
		Sarophorus_tuberculatus
		Scarabaeus_brittoni
		Scybalocanthon_pygidialis-1
		Scybalophagus_sp
		Sisyphus_fasciculatus
		Scybalophagus_plicatipennis*
		Uroxys_sp1-1*
		Canthidium_sp1-1*
		Canthidium_sp1-2*
		Anomiopus_sp1*
		Ateuchus_sp1*
		Saphobius_sp1*
		Canthon_fulgidus*
		Dichotomius_sp1*
		Paracanthon_sp1*
		Canthonella_sp1*
		Trichillum_externepunctatum*
		Uroxys_terminalis*
		Coprophanaeus_chiriquensis*
		Uroxys_sp1-2*
		Scatimus_erinnyos-1*
		Scatimus_erinnyos-2*
		Trichillidium_pilosum*
		Dichotomius_sp2*
		Deltochilum_mexicanum*
		Uroxys_sp1-3*
		Sulcophanaeus_velutinus*
		Ontherus_sp1-1*
		Cryptocanthon_sp1-2*
		Ontherus_sp2*
		Leotrichillum_sp1*
		Uroxys_sp2*
		Paraphytus_sp1*
		Boletoscapter_sp1*
		Amphistomus_sp1*
		Canthonosoma_macleayi*
		Amphistomus_sp2*
		Diorygopyx_niger*
		Lepanus_ustulatus*
		Tesserodoniella_elguetai*
		Saprosites_sp1-1*
		Saprosites_sp1-2*
		Saphobiamorpha_sp1*
		Saprosites_sp2*
		Podotenus_fulviventris*
		Ataenius_opatroides*
		Eurysternus_sp1-1*
		Eurysternus_sp1-2*
		Haroldius_sp1-1*
		Haroldius_sp1-2*
		Epirinus_sp1*
		Xinidium_dentilabris-1*
		Pedaria_sp1-1*
		Pedaria_sp1-2*
		Sarophorus_costatus-1*
		Odontoloma_sp1-1*
		Sarophorus_costatus-2*
		Odontoloma_sp1-2*
		Hammondantus_psammophilus-1*
		Hammondantus_psammophilus-2*
		Dicranocara_deschodti*
		Frankenbergerius_armatus*
		Bohepilissus_sp1-1*
		Bohepilissus_sp1-2*
		Macroderes_sp1*
		Dwesasilvasedis_medinae*
		Anachalcos_convexus*
		Circellium_bacchus*
		Heliocopris_sp1-1*
		Heliocopris_sp1-2*
		Onitis_sp1-1*
		Onthophagus_vinctus*
		Gymnopleurus_sp1-2*
		Scarabaeus_sp1*
		Onitis_sp1-2*
		Euoniticellus_intermedius*
		Haroldius_sp2*
		Catharsius_sp2*
		Metacatharsius_sp1*
		Catharsius_sp1*
		Sisyphus_sp1*
		Neosisyphus_sp1*
		Janssensantus_sp1*
		Temnoplectron_finnigani
		Tiniocellus_sarawacus
		Apotolamprus_cyanescens-1
		Apotolamprus_darainaensis
		Apotolamprus_hanskii
		Apotolamprus_helenae
		Apotolamprus_latipennis-1
		Apotolamprus_manomboensis
		Apotolamprus_quadrinotatus
		Apotolamprus_zombitsyensis
		Arachnodes_antoetrae
		Apotolamprus_latipennis-2
		Arachnodes_biimpressus
		Apotolamprus_cyanescens-2
		Arachnodes_delphinensis
		Arachnodes_genieri
		Arachnodes_mahafalyensis
		Arachnodes_manaitrai
		Nanos_semiscribosus
		Cambefortantus_ranomafanensis
		Canthon_deyrollei
		Circellium_bacchus-4
		Epirinus_sp
		Nanos_bimaculatus
		Nanos_clypeatus
		Nanos_dubitatus
		Nanos_hanskii
		Nanos_manomboensis
		Nanos_minutus
		Nanos_occidentalis
		Nanos_peyrierasi
		Nanos_rubrosignatus
		Nanos_semicribrosus
		Nanos_vadoni
		Nanos_viettei
		Arachnodes_hanskii
		Arachnodes_insularis
		Digitonthophagus_gazella-3-1
		Drepanocerus_orientalis
		Euoniticellus_triangulatus-1
		Helictopleurus_carbonarius
		Helictopleurus_coruscus
		Helictopleurus_dorbignyi
		Helictopleurus_fissicollis
		Helictopleurus_fulgens
		Helictopleurus_fungicola
		Helictopleurus_giganteus
		Helictopleurus_marsyas
		Helictopleurus_nicollei
		Helictopleurus_perrieri
		Helictopleurus_politicollis
		Helictopleurus_rudicollis
		Helictopleurus_semivirens
		Helictopleurus_sinuaticornis
		Helictopleurus_splendidicollis
		Helictopleurus_steineri
		Helictopleurus_unifasciatus
		Helictopleurus_viridiflavus
		Heterosyphus_sicardi
		Liatongus_militaris-2
		Liatongus_vertagus-1
		Liatongus_vertagus-2
		Oniticellus_planatus-1
		Oniticellus_planatus-2
		Onthophagus_avocetta
		Onthophagus_depressus
		Onthophagus_elegans
		Onthophagus_flavimargo
		Onthophagus_hinnulus
		Onthophagus_signatus
		Onthophagus_variegatus
		Proagoderus_sapphirinus
		Onthophagus_seniculus
		Tiniocellus_spinipes-2
		Tragiscus_dimidiatus-2
		Digitonthophagus_gazella-3-2
		Deltochilum_sp1*
		Scarabaeus_sp2*
		Tanzanolus_sp1-2*
		Onthobium_sp1*
		Tanzanolus_sp1-1*
		Bdelyrus_sp1*
		Arachnodes_apotolamproides*
		Epirinus_sp2*
		Homocopris_torulosus*
		Copris_sp1*
		Cryptocanthon_sp1-1*
		Copris_confucius
		Euoniticellus_triangulatus-2
		Acrossidius_tasmaniae
		Aegialia_sp
		Aphodius_aegrotus
		Ataenius_sp
		Ateuchus_floridensis
		Copris_minutus
		Deltochilum_mexicanum
		Demarziella_scarpensis
		Digitonthophagus_gazella-3
		Ennearabdus_lobocephalus-1
		Eudinopus_dytiscoides-1
		Malagoniella_puncticollis
		Onitis_alexis-1
		Phanaeus_igneus
		Rhyparus_sp
		Canthon_aequinoctialis*
		Onthobium_cookii
		Monoplistes_sp-1
		Aptenocanthon_winyar
		Lepanus_occidentalis
		Sauvagesinella_becki
		Aliuscanthoniola_sp
		Allogymnopleurus_sp-1
		Allogymnopleurus_sp-2
		Allogymnopleurus_sp-3
		Anachalcos_sp
		Anachalcos_convexus-2
		Anachalcos_suturalis
		Anomiopsoides_biloba-2-1
		Anonychonitis_sp-1
		Anonychonitis_sp-2
		Anonychonitis_sp-3
		Aphengoecus_multiserratus-1
		Aphengoecus_multiserratus-2
		Aphodius_sp-3
		Aphodius_sp-1
		Aphodius_sp-2
		Ateuchus_ecuadorensis
		Bohepilissus_subtilis-1
		Bohepilissus_subtilis-2
		Bubas_bison
		Bubas_bubalus
		Byrrhidium_convexum-1
		Byrrhidium_convexum-2
		Byrrhidium_namaquensis-1
		Byrrhidium_namaquensis-2
		Caccobius_sp-1
		Caccobius_sp-2
		Caccobius_nigritulus
		Caccobius_schreberi
		Canthidium_haroldi
		Canthidium_rufinum
		Canthidium_thalassinum
		Canthodimorpha_lawrencei
		Canthon_indigaceus
		Canthon_lamprimus
		Canthon_luteicollis
		Canthon_smaragdulus
		Canthon_sp-1
		Canthonosoma_castelnaui
		Catharsius_molossus
		Catharsius_philus
		Catharsius_sesostris
		Cephalodesmius_quadridens
		Cheironitis_sp-1
		Cheironitis_sp-2
		Circellium_bacchus-5
		Circellium_bacchus-1
		Circellium_bacchus-2
		Pseudignambia_sp-3
		Diorygopyx_simpliciclunis-2
		Temnoplectron_sp
		Copris_sp-3
		Copris_sp-2
		Copris_agnus
		Copris_amyntor-2-1
		Copris_sinicus
		Copris_sp-1
		Coprophanaeus_lancifer
		Coprophanaeus_sp
		Coprophanaeus_telamon
		Coptorhina_nitidipennis-1
		Coptorhina_sp
		Cyptochirus_sp
		Cyptochirus_ambiguus
		Delopleurus_pullus
		Deltochilum_amazonicum
		Deltochilum_carinatum
		Deltochilum_pseudoparile
		Demarziella_mirifica
		Digitonthophagus_sp
		Digitonthophagus_gazella-3-Vog
		Drepanocerus_kirbyi
		Dwesasilvasedis_medinae-1
		Dwesasilvasedis_medinae-2
		Dwesasilvasedis_medinae-3
		Epirinus_flagellatus
		Epirinus_comosus
		Epirinus_hluhluwensis
		Epirinus_ngomae
		Epirinus_relictus
		Epirinus_scrobiculatus
		Epirinus_sebastiani
		Epirinus_sulcipennis
		Endroedyolus_paradoxus-1
		Endroedyolus_paradoxus-2
		Endroedyolus_paradoxus-3
		Ennearabdus_lobocephalus-1-Vog
		Epactoides_olsoufieffi
		Epactoides_sp-3
		Epactoides_sp-2
		Epactoides_sp-1
		Epirinus_aeneus-1
		Epirinus_convexus
		Epirinus_silvestris
		Eucranium_arachnoides-2
		Eudinopus_dytiscoides-1-Vog
		Euoniticellus_sp
		Eurysternus_caribaeus
		Eurysternus_hamaticollis
		Eurysternus_inflexus
		Eurysternus_plebejus
		Eurysternus_sp-1
		Eurysternus_velutinus
		Frankenbergerius_armatus-1
		Frankenbergerius_armatus-2
		Frankenbergerius_armatus-3
		Garreta_sp-1
		Garreta_sp-2
		Garreta_nitens
		Glyphoderus_sterquilinus-1
		Gymnopleurus_sp-1
		Gyronotus_pumilus-1
		Gyronotus_pumilus-2
		Gyronotus_pumilus-3
		Hammondantus_psammophilus
		Heliocopris_hamadryas-2
		Heteronitis_sp-2
		Heteronitis_sp-1
		Heteronitis_sp-3
		Hyalonthophagus_sp-1
		Hyalonthophagus_sp-2
		Janssensantus_sp
		Kheper_nigroaeneus-2
		Lepanus_nitidus
		Liatongus_sp-1
		Liatongus_sp-2
		Liatongus_militaris-1
		Litocopris_sp-1
		Litocopris_sp-2
		Macroderes_sp-1
		Macroderes_sp-4
		Macroderes_sp-2
		Macroderes_amplior
		Macroderes_minutus
		Macroderes_mutilatus-1
		Macroderes_mutilatus-2
		Macroderes_mutilatus-3
		Macroderes_sp-3
		Madaphacosoma_sp
		Metacatharsius_sp-1
		Metacatharsius_sp-2
		Metacatharsius_sp-6
		Metacatharsius_sp-3
		Metacatharsius_sp-5
		Milichus_sp-1
		Milichus_sp-2
		Monoplistes_sp-2
		Namakwanus_davisi-1
		Namakwanus_davisi-2
		Neosisyphus_sp
		Neosisyphus_confrater
		Neosisyphus_mirabilis
		Oniticellus_sp-2
		Oniticellus_sp-3
		Oniticellus_sp-1
		Oniticellus_egregius
		Onitis_alexis-1-Vog
		Onitis_caffer
		Onitis_falcatus
		Onthobium_sp
		Onthophagus_sp-1
		Onthophagus_sp-2
		Onthophagus_sp-3
		Onthophagus_sp-4
		Onthophagus_bidentatus
		Onthophagus_haematopus
		Onthophagus_semiareus
		Outenikwanus_tomentosus-2
		Outenikwanus_tomentosus-1
		Pachylomera_sp-1
		Pachysoma_sp-1
		Pachysoma_sp-2
		Pachysoma_hippocrates
		Pachylomera_sp-2
		Paragymnopleurus_sp
		Paragymnopleurus_striatus
		Peckolus_alpinus-1
		Peckolus_alpinus-2
		Pedaria_sp-4
		Pedaria_sp-1
		Pedaria_sp-5
		Pedaria_sp-6
		Pedaria_sp-2
		Phalops_sp-1
		Phalops_sp-3
		Phalops_sp-2
		Proagoderus_sp-1
		Proagoderus_schwaneri
		Pseudignambia_sp-1
		Pseudignambia_sp-2
		Pseudonthobium_sp
		Pycnopanelus_krikkeni
		Sarophorus_costatus-3
		Sarophorus_costatus-1
		Sarophorus_costatus-2
		Sarophorus_sp-1
		Scarabaeus_galenus
		Scarabaeus_hippias
		Scarabaeus_sp-5
		Scarabaeus_sp-6
		Scarabaeus_sp-7
		Scarabaeus_sp-4
		Silvaphilus_sp
		Sisyphus_sp
		Sisyphus_crispatus
		Tanzanolus_sp
		Tiniocellus_sp-1
		Tiniocellus_sp-2
		Tiniocellus_sp-3
		Tiniocellus_spinipes-1
		Tragiscus_dimidiatus-1
		Uroxys_micros
		Uroxys_pygmaeus
		Uroxys_sp-2
		Uroxys_sp-1
		Xinidium_dentilabris-2
		Xinidium_dentilabris-3
		Xinidium_dentilabris-1
		Xinidium_dewitzi-3
		Xinidium_dewitzi-1
		Xinidium_dewitzi-2
		Amphistomus_speculifer
		Anomiopsoides_biloba-2
		Anomiopsoides_cavifrons
		Aphengoecus_multiserratus-3
		Aphodius_lividus
		Ateuchus_viduus
		Bdelyrus_seminudus
		Bolbites_onitoides
		Canthon_quinquemaculatus
		Canthon_sp-2
		Canthon_sp-3
		Chiron_sp
		Copris_amyntor-2
		Coptorhina_nitidipennis-2
		Deltochilum_gibbosum-2
		Dialytellus_tragicus
		Dichotomius_carolinus
		Dichotomius_sp
		Dichotomius_yucatanus
		Epirinus_obtusus
		Eucranium_planicolle
		Eurysternus_sp-2
		Glyphoderus_centralis
		Glyphoderus_sterquilinus-2
		Gymnopleurus_sp-2
		Heliocopris_hamadryas-1
		Liatongus_californicus
		Martineziella_dutertrei
		Megathopa_villosa
		Namakwanus_davisi-3
		Ontherus_appendiculatus
		Ontherus_sp
		Onthophagus_hecate
		Onthophagus_taurus
		Scarabaeus_sp-8
		Scarabaeus_sp-3
		Scybalophagus_plicatipennis
		Scybalophagus_rugosus
		Pycnopanelus_krikkeni*
		Gymnopleurus_sp1-1*
		Xinidium_dentilabris-2*
		Sulcophanaeus_batesi
		Uroxys_sp-3
		Liatongus_sp-3
		Byrrhidium_namaquensis*
		Garreta_sp-3
		Scarabaeus_sp-2
		Sarophorus_sp-2
		Metacatharsius_sp-4
		Onitis_sp
		Proagoderus_sp-2
		Scarabaeus_sp-1
		Anachalcos_convexus-3
		Anomiopus_panamensis
		Ateuchus_sp
		Canthon_sp-4
		Canthon_perseverans
		Demarziella_imitatrix
		Diabroctis_mimas
		Lepanus_glaber
		Onthophagus_furcaticeps
		Onthophagus_mije
		Onthophagus_muticus
		Onthophagus_quadripustulatus
		Saphobius_squamulosus
		Scybalocanthon_pygidialis-2
		Nanos_sp
		Temnoplectron_politulum
		Uroxys_sp-4
		Scarabaeus_sp-9
		;
end;
begin trees;
	translate
		1	Allogymnopleurus_thalassinus,
		2	Amphistomus_complanatus,
		3	Anachalcos_convexus-1,
		4	Anomiopsoides_heteroclyta,
		5	Anonthobium_tibiale,
		6	Aptenocanthon_sp,
		7	Ateuchus_chrysopygus,
		8	Bdelyropsis_bowditchi,
		9	Boletoscapter_cornutus,
		10	Caccobius_binodulus,
		11	Canthidium_guanacaste,
		12	Canthon_viridis,
		13	Catharsius_calaharicus,
		14	Cephalodesmius_armiger,
		15	Cheironitis_hoplosternus,
		16	Circellium_bacchus-3,
		17	Cleptocaccobius_convexifrons,
		18	Copris_lugubris,
		19	Coproecus_hemisphaericus,
		20	Coptodactyla_glabricollis,
		21	Deltochilum_gibbosum-2-1,
		22	Demarziella_interrupta,
		23	Dendropaemon_bahianus,
		24	Dicranocara_deschodti,
		25	Onthophagus_diabolicus,
		26	Diorygopyx_simpliciclunis-1,
		27	Eodrepanus_bechynei,
		28	Drepanopodus_costatus,
		29	Epirinus_aeneus-2,
		30	Eucranium_arachnoides-2-1,
		31	Euoniticellus_fulvus,
		32	Euoniticellus_intermedius,
		33	Euonthophagus_carbonarius,
		34	Eurysternus_angustulus,
		35	Gymnopleurus_virens,
		36	Hansreia_affinis,
		37	Helictopleurus_quadripunctatus,
		38	Heliocopris_andersoni,
		39	Heteronitis_castelnaui,
		40	Onthophagus_alcyon,
		41	Ignambia_fascicularis,
		42	Kheper_nigroaeneus-2-1,
		43	Lepanus_ustulatus,
		44	Megathoposoma_candezei,
		45	Metacatharsius_opacus,
		46	Milichus_apicalis,
		47	Monoplistes_curvipes,
		48	Neosisyphus_fortuitus,
		49	Ochicanthon_punctatus,
		50	Odontoloma_pusillum,
		51	Onitis_fulgidus,
		52	Ontherus_diabolicus,
		53	Onthophagus_crinitus,
		54	Oxysternon_conspicillatum,
		55	Pachylomera_femoralis,
		56	Paragymnopleurus_maurus,
		57	Paronthobium_simplex,
		58	Pedaria_sp-3,
		59	Phalops_ardea,
		60	Phanaeus_sallei,
		61	Proagoderus_bicallosus,
		62	Pseudonthobium_fracticolloides,
		63	Saphobius_setosus,
		64	Sarophorus_tuberculatus,
		65	Scarabaeus_brittoni,
		66	Scybalocanthon_pygidialis-1,
		67	Scybalophagus_sp,
		68	Sisyphus_fasciculatus,
		69	Scybalophagus_plicatipennis*,
		70	Uroxys_sp1-1*,
		71	Canthidium_sp1-1*,
		72	Canthidium_sp1-2*,
		73	Anomiopus_sp1*,
		74	Ateuchus_sp1*,
		75	Saphobius_sp1*,
		76	Canthon_fulgidus*,
		77	Dichotomius_sp1*,
		78	Paracanthon_sp1*,
		79	Canthonella_sp1*,
		80	Trichillum_externepunctatum*,
		81	Uroxys_terminalis*,
		82	Coprophanaeus_chiriquensis*,
		83	Uroxys_sp1-2*,
		84	Scatimus_erinnyos-1*,
		85	Scatimus_erinnyos-2*,
		86	Trichillidium_pilosum*,
		87	Dichotomius_sp2*,
		88	Deltochilum_mexicanum*,
		89	Uroxys_sp1-3*,
		90	Sulcophanaeus_velutinus*,
		91	Ontherus_sp1-1*,
		92	Cryptocanthon_sp1-2*,
		93	Ontherus_sp2*,
		94	Leotrichillum_sp1*,
		95	Uroxys_sp2*,
		96	Paraphytus_sp1*,
		97	Boletoscapter_sp1*,
		98	Amphistomus_sp1*,
		99	Canthonosoma_macleayi*,
		100	Amphistomus_sp2*,
		101	Diorygopyx_niger*,
		102	Lepanus_ustulatus*,
		103	Tesserodoniella_elguetai*,
		104	Saprosites_sp1-1*,
		105	Saprosites_sp1-2*,
		106	Saphobiamorpha_sp1*,
		107	Saprosites_sp2*,
		108	Podotenus_fulviventris*,
		109	Ataenius_opatroides*,
		110	Eurysternus_sp1-1*,
		111	Eurysternus_sp1-2*,
		112	Haroldius_sp1-1*,
		113	Haroldius_sp1-2*,
		114	Epirinus_sp1*,
		115	Xinidium_dentilabris-1*,
		116	Pedaria_sp1-1*,
		117	Pedaria_sp1-2*,
		118	Sarophorus_costatus-1*,
		119	Odontoloma_sp1-1*,
		120	Sarophorus_costatus-2*,
		121	Odontoloma_sp1-2*,
		122	Hammondantus_psammophilus-1*,
		123	Hammondantus_psammophilus-2*,
		124	Dicranocara_deschodti*,
		125	Frankenbergerius_armatus*,
		126	Bohepilissus_sp1-1*,
		127	Bohepilissus_sp1-2*,
		128	Macroderes_sp1*,
		129	Dwesasilvasedis_medinae*,
		130	Anachalcos_convexus*,
		131	Circellium_bacchus*,
		132	Heliocopris_sp1-1*,
		133	Heliocopris_sp1-2*,
		134	Onitis_sp1-1*,
		135	Onthophagus_vinctus*,
		136	Gymnopleurus_sp1-2*,
		137	Scarabaeus_sp1*,
		138	Onitis_sp1-2*,
		139	Euoniticellus_intermedius*,
		140	Haroldius_sp2*,
		141	Catharsius_sp2*,
		142	Metacatharsius_sp1*,
		143	Catharsius_sp1*,
		144	Sisyphus_sp1*,
		145	Neosisyphus_sp1*,
		146	Janssensantus_sp1*,
		147	Temnoplectron_finnigani,
		148	Tiniocellus_sarawacus,
		149	Apotolamprus_cyanescens-1,
		150	Apotolamprus_darainaensis,
		151	Apotolamprus_hanskii,
		152	Apotolamprus_helenae,
		153	Apotolamprus_latipennis-1,
		154	Apotolamprus_manomboensis,
		155	Apotolamprus_quadrinotatus,
		156	Apotolamprus_zombitsyensis,
		157	Arachnodes_antoetrae,
		158	Apotolamprus_latipennis-2,
		159	Arachnodes_biimpressus,
		160	Apotolamprus_cyanescens-2,
		161	Arachnodes_delphinensis,
		162	Arachnodes_genieri,
		163	Arachnodes_mahafalyensis,
		164	Arachnodes_manaitrai,
		165	Nanos_semiscribosus,
		166	Cambefortantus_ranomafanensis,
		167	Canthon_deyrollei,
		168	Circellium_bacchus-4,
		169	Epirinus_sp,
		170	Nanos_bimaculatus,
		171	Nanos_clypeatus,
		172	Nanos_dubitatus,
		173	Nanos_hanskii,
		174	Nanos_manomboensis,
		175	Nanos_minutus,
		176	Nanos_occidentalis,
		177	Nanos_peyrierasi,
		178	Nanos_rubrosignatus,
		179	Nanos_semicribrosus,
		180	Nanos_vadoni,
		181	Nanos_viettei,
		182	Arachnodes_hanskii,
		183	Arachnodes_insularis,
		184	Digitonthophagus_gazella-3-1,
		185	Drepanocerus_orientalis,
		186	Euoniticellus_triangulatus-1,
		187	Helictopleurus_carbonarius,
		188	Helictopleurus_coruscus,
		189	Helictopleurus_dorbignyi,
		190	Helictopleurus_fissicollis,
		191	Helictopleurus_fulgens,
		192	Helictopleurus_fungicola,
		193	Helictopleurus_giganteus,
		194	Helictopleurus_marsyas,
		195	Helictopleurus_nicollei,
		196	Helictopleurus_perrieri,
		197	Helictopleurus_politicollis,
		198	Helictopleurus_rudicollis,
		199	Helictopleurus_semivirens,
		200	Helictopleurus_sinuaticornis,
		201	Helictopleurus_splendidicollis,
		202	Helictopleurus_steineri,
		203	Helictopleurus_unifasciatus,
		204	Helictopleurus_viridiflavus,
		205	Heterosyphus_sicardi,
		206	Liatongus_militaris-2,
		207	Liatongus_vertagus-1,
		208	Liatongus_vertagus-2,
		209	Oniticellus_planatus-1,
		210	Oniticellus_planatus-2,
		211	Onthophagus_avocetta,
		212	Onthophagus_depressus,
		213	Onthophagus_elegans,
		214	Onthophagus_flavimargo,
		215	Onthophagus_hinnulus,
		216	Onthophagus_signatus,
		217	Onthophagus_variegatus,
		218	Proagoderus_sapphirinus,
		219	Onthophagus_seniculus,
		220	Tiniocellus_spinipes-2,
		221	Tragiscus_dimidiatus-2,
		222	Digitonthophagus_gazella-3-2,
		223	Deltochilum_sp1*,
		224	Scarabaeus_sp2*,
		225	Tanzanolus_sp1-2*,
		226	Onthobium_sp1*,
		227	Tanzanolus_sp1-1*,
		228	Bdelyrus_sp1*,
		229	Arachnodes_apotolamproides*,
		230	Epirinus_sp2*,
		231	Homocopris_torulosus*,
		232	Copris_sp1*,
		233	Cryptocanthon_sp1-1*,
		234	Copris_confucius,
		235	Euoniticellus_triangulatus-2,
		236	Acrossidius_tasmaniae,
		237	Aegialia_sp,
		238	Aphodius_aegrotus,
		239	Ataenius_sp,
		240	Ateuchus_floridensis,
		241	Copris_minutus,
		242	Deltochilum_mexicanum,
		243	Demarziella_scarpensis,
		244	Digitonthophagus_gazella-3,
		245	Ennearabdus_lobocephalus-1,
		246	Eudinopus_dytiscoides-1,
		247	Malagoniella_puncticollis,
		248	Onitis_alexis-1,
		249	Phanaeus_igneus,
		250	Rhyparus_sp,
		251	Canthon_aequinoctialis*,
		252	Onthobium_cookii,
		253	Monoplistes_sp-1,
		254	Aptenocanthon_winyar,
		255	Lepanus_occidentalis,
		256	Sauvagesinella_becki,
		257	Aliuscanthoniola_sp,
		258	Allogymnopleurus_sp-1,
		259	Allogymnopleurus_sp-2,
		260	Allogymnopleurus_sp-3,
		261	Anachalcos_sp,
		262	Anachalcos_convexus-2,
		263	Anachalcos_suturalis,
		264	Anomiopsoides_biloba-2-1,
		265	Anonychonitis_sp-1,
		266	Anonychonitis_sp-2,
		267	Anonychonitis_sp-3,
		268	Aphengoecus_multiserratus-1,
		269	Aphengoecus_multiserratus-2,
		270	Aphodius_sp-3,
		271	Aphodius_sp-1,
		272	Aphodius_sp-2,
		273	Ateuchus_ecuadorensis,
		274	Bohepilissus_subtilis-1,
		275	Bohepilissus_subtilis-2,
		276	Bubas_bison,
		277	Bubas_bubalus,
		278	Byrrhidium_convexum-1,
		279	Byrrhidium_convexum-2,
		280	Byrrhidium_namaquensis-1,
		281	Byrrhidium_namaquensis-2,
		282	Caccobius_sp-1,
		283	Caccobius_sp-2,
		284	Caccobius_nigritulus,
		285	Caccobius_schreberi,
		286	Canthidium_haroldi,
		287	Canthidium_rufinum,
		288	Canthidium_thalassinum,
		289	Canthodimorpha_lawrencei,
		290	Canthon_indigaceus,
		291	Canthon_lamprimus,
		292	Canthon_luteicollis,
		293	Canthon_smaragdulus,
		294	Canthon_sp-1,
		295	Canthonosoma_castelnaui,
		296	Catharsius_molossus,
		297	Catharsius_philus,
		298	Catharsius_sesostris,
		299	Cephalodesmius_quadridens,
		300	Cheironitis_sp-1,
		301	Cheironitis_sp-2,
		302	Circellium_bacchus-5,
		303	Circellium_bacchus-1,
		304	Circellium_bacchus-2,
		305	Pseudignambia_sp-3,
		306	Diorygopyx_simpliciclunis-2,
		307	Temnoplectron_sp,
		308	Copris_sp-3,
		309	Copris_sp-2,
		310	Copris_agnus,
		311	Copris_amyntor-2-1,
		312	Copris_sinicus,
		313	Copris_sp-1,
		314	Coprophanaeus_lancifer,
		315	Coprophanaeus_sp,
		316	Coprophanaeus_telamon,
		317	Coptorhina_nitidipennis-1,
		318	Coptorhina_sp,
		319	Cyptochirus_sp,
		320	Cyptochirus_ambiguus,
		321	Delopleurus_pullus,
		322	Deltochilum_amazonicum,
		323	Deltochilum_carinatum,
		324	Deltochilum_pseudoparile,
		325	Demarziella_mirifica,
		326	Digitonthophagus_sp,
		327	Digitonthophagus_gazella-3-Vog,
		328	Drepanocerus_kirbyi,
		329	Dwesasilvasedis_medinae-1,
		330	Dwesasilvasedis_medinae-2,
		331	Dwesasilvasedis_medinae-3,
		332	Epirinus_flagellatus,
		333	Epirinus_comosus,
		334	Epirinus_hluhluwensis,
		335	Epirinus_ngomae,
		336	Epirinus_relictus,
		337	Epirinus_scrobiculatus,
		338	Epirinus_sebastiani,
		339	Epirinus_sulcipennis,
		340	Endroedyolus_paradoxus-1,
		341	Endroedyolus_paradoxus-2,
		342	Endroedyolus_paradoxus-3,
		343	Ennearabdus_lobocephalus-1-Vog,
		344	Epactoides_olsoufieffi,
		345	Epactoides_sp-3,
		346	Epactoides_sp-2,
		347	Epactoides_sp-1,
		348	Epirinus_aeneus-1,
		349	Epirinus_convexus,
		350	Epirinus_silvestris,
		351	Eucranium_arachnoides-2,
		352	Eudinopus_dytiscoides-1-Vog,
		353	Euoniticellus_sp,
		354	Eurysternus_caribaeus,
		355	Eurysternus_hamaticollis,
		356	Eurysternus_inflexus,
		357	Eurysternus_plebejus,
		358	Eurysternus_sp-1,
		359	Eurysternus_velutinus,
		360	Frankenbergerius_armatus-1,
		361	Frankenbergerius_armatus-2,
		362	Frankenbergerius_armatus-3,
		363	Garreta_sp-1,
		364	Garreta_sp-2,
		365	Garreta_nitens,
		366	Glyphoderus_sterquilinus-1,
		367	Gymnopleurus_sp-1,
		368	Gyronotus_pumilus-1,
		369	Gyronotus_pumilus-2,
		370	Gyronotus_pumilus-3,
		371	Hammondantus_psammophilus,
		372	Heliocopris_hamadryas-2,
		373	Heteronitis_sp-2,
		374	Heteronitis_sp-1,
		375	Heteronitis_sp-3,
		376	Hyalonthophagus_sp-1,
		377	Hyalonthophagus_sp-2,
		378	Janssensantus_sp,
		379	Kheper_nigroaeneus-2,
		380	Lepanus_nitidus,
		381	Liatongus_sp-1,
		382	Liatongus_sp-2,
		383	Liatongus_militaris-1,
		384	Litocopris_sp-1,
		385	Litocopris_sp-2,
		386	Macroderes_sp-1,
		387	Macroderes_sp-4,
		388	Macroderes_sp-2,
		389	Macroderes_amplior,
		390	Macroderes_minutus,
		391	Macroderes_mutilatus-1,
		392	Macroderes_mutilatus-2,
		393	Macroderes_mutilatus-3,
		394	Macroderes_sp-3,
		395	Madaphacosoma_sp,
		396	Metacatharsius_sp-1,
		397	Metacatharsius_sp-2,
		398	Metacatharsius_sp-6,
		399	Metacatharsius_sp-3,
		400	Metacatharsius_sp-5,
		401	Milichus_sp-1,
		402	Milichus_sp-2,
		403	Monoplistes_sp-2,
		404	Namakwanus_davisi-1,
		405	Namakwanus_davisi-2,
		406	Neosisyphus_sp,
		407	Neosisyphus_confrater,
		408	Neosisyphus_mirabilis,
		409	Oniticellus_sp-2,
		410	Oniticellus_sp-3,
		411	Oniticellus_sp-1,
		412	Oniticellus_egregius,
		413	Onitis_alexis-1-Vog,
		414	Onitis_caffer,
		415	Onitis_falcatus,
		416	Onthobium_sp,
		417	Onthophagus_sp-1,
		418	Onthophagus_sp-2,
		419	Onthophagus_sp-3,
		420	Onthophagus_sp-4,
		421	Onthophagus_bidentatus,
		422	Onthophagus_haematopus,
		423	Onthophagus_semiareus,
		424	Outenikwanus_tomentosus-2,
		425	Outenikwanus_tomentosus-1,
		426	Pachylomera_sp-1,
		427	Pachysoma_sp-1,
		428	Pachysoma_sp-2,
		429	Pachysoma_hippocrates,
		430	Pachylomera_sp-2,
		431	Paragymnopleurus_sp,
		432	Paragymnopleurus_striatus,
		433	Peckolus_alpinus-1,
		434	Peckolus_alpinus-2,
		435	Pedaria_sp-4,
		436	Pedaria_sp-1,
		437	Pedaria_sp-5,
		438	Pedaria_sp-6,
		439	Pedaria_sp-2,
		440	Phalops_sp-1,
		441	Phalops_sp-3,
		442	Phalops_sp-2,
		443	Proagoderus_sp-1,
		444	Proagoderus_schwaneri,
		445	Pseudignambia_sp-1,
		446	Pseudignambia_sp-2,
		447	Pseudonthobium_sp,
		448	Pycnopanelus_krikkeni,
		449	Sarophorus_costatus-3,
		450	Sarophorus_costatus-1,
		451	Sarophorus_costatus-2,
		452	Sarophorus_sp-1,
		453	Scarabaeus_galenus,
		454	Scarabaeus_hippias,
		455	Scarabaeus_sp-5,
		456	Scarabaeus_sp-6,
		457	Scarabaeus_sp-7,
		458	Scarabaeus_sp-4,
		459	Silvaphilus_sp,
		460	Sisyphus_sp,
		461	Sisyphus_crispatus,
		462	Tanzanolus_sp,
		463	Tiniocellus_sp-1,
		464	Tiniocellus_sp-2,
		465	Tiniocellus_sp-3,
		466	Tiniocellus_spinipes-1,
		467	Tragiscus_dimidiatus-1,
		468	Uroxys_micros,
		469	Uroxys_pygmaeus,
		470	Uroxys_sp-2,
		471	Uroxys_sp-1,
		472	Xinidium_dentilabris-2,
		473	Xinidium_dentilabris-3,
		474	Xinidium_dentilabris-1,
		475	Xinidium_dewitzi-3,
		476	Xinidium_dewitzi-1,
		477	Xinidium_dewitzi-2,
		478	Amphistomus_speculifer,
		479	Anomiopsoides_biloba-2,
		480	Anomiopsoides_cavifrons,
		481	Aphengoecus_multiserratus-3,
		482	Aphodius_lividus,
		483	Ateuchus_viduus,
		484	Bdelyrus_seminudus,
		485	Bolbites_onitoides,
		486	Canthon_quinquemaculatus,
		487	Canthon_sp-2,
		488	Canthon_sp-3,
		489	Chiron_sp,
		490	Copris_amyntor-2,
		491	Coptorhina_nitidipennis-2,
		492	Deltochilum_gibbosum-2,
		493	Dialytellus_tragicus,
		494	Dichotomius_carolinus,
		495	Dichotomius_sp,
		496	Dichotomius_yucatanus,
		497	Epirinus_obtusus,
		498	Eucranium_planicolle,
		499	Eurysternus_sp-2,
		500	Glyphoderus_centralis,
		501	Glyphoderus_sterquilinus-2,
		502	Gymnopleurus_sp-2,
		503	Heliocopris_hamadryas-1,
		504	Liatongus_californicus,
		505	Martineziella_dutertrei,
		506	Megathopa_villosa,
		507	Namakwanus_davisi-3,
		508	Ontherus_appendiculatus,
		509	Ontherus_sp,
		510	Onthophagus_hecate,
		511	Onthophagus_taurus,
		512	Scarabaeus_sp-8,
		513	Scarabaeus_sp-3,
		514	Scybalophagus_plicatipennis,
		515	Scybalophagus_rugosus,
		516	Pycnopanelus_krikkeni*,
		517	Gymnopleurus_sp1-1*,
		518	Xinidium_dentilabris-2*,
		519	Sulcophanaeus_batesi,
		520	Uroxys_sp-3,
		521	Liatongus_sp-3,
		522	Byrrhidium_namaquensis*,
		523	Garreta_sp-3,
		524	Scarabaeus_sp-2,
		525	Sarophorus_sp-2,
		526	Metacatharsius_sp-4,
		527	Onitis_sp,
		528	Proagoderus_sp-2,
		529	Scarabaeus_sp-1,
		530	Anachalcos_convexus-3,
		531	Anomiopus_panamensis,
		532	Ateuchus_sp,
		533	Canthon_sp-4,
		534	Canthon_perseverans,
		535	Demarziella_imitatrix,
		536	Diabroctis_mimas,
		537	Lepanus_glaber,
		538	Onthophagus_furcaticeps,
		539	Onthophagus_mije,
		540	Onthophagus_muticus,
		541	Onthophagus_quadripustulatus,
		542	Saphobius_squamulosus,
		543	Scybalocanthon_pygidialis-2,
		544	Nanos_sp,
		545	Temnoplectron_politulum,
		546	Uroxys_sp-4,
		547	Scarabaeus_sp-9
		;
tree con_50_majrule = [&U] (108[&prob=1.00000000e+000,prob_stddev=0.00000000e+000,prob_range={1.00000000e+000,1.00000000e+000},prob(percent)="100",prob+-sd="100+-0"]:8.080671e-002[&length_mean=8.25182770e-002,length_median=8.08067100e-002,length_95%HPD={4.74438900e-002,1.20315700e-001}],236[&prob=1.00000000e+000,prob_stddev=0.00000000e+000,prob_range={1.00000000e+000,1.00000000e+000},prob(percent…
end;
