# Supplementary material for: Multigene phylogenetic analysis redefines dung beetles relationships and classification (Coleoptera: Scarabaeidae: Scarabaeinae)
Source: BMC Evol Biol. 2016 Nov 29;16:257. doi: 10.1186/s12862-016-0822-x (PMC5129633; doi:10.1186/s12862-016-0822-x)
Supplement: Additional file 15: Tree S5. — MrBayes 50% majority consensus tree with collapsed ambiguous branches (see Additional file 6 for details). (TRE 21 kb) [file 12862_2016_822_MOESM15_ESM.tre]

(Podotenus_fulviventris*:0.08080671,Acrossidius_tasmaniae:0.0991377,(((((((Allogymnopleurus_thalassinus:0.03976283,(((Paragymnopleurus_maurus:0.001376739,Paragymnopleurus_sp:0.00139468):0.003394279,Paragymnopleurus_striatus:0.04530614):0.03351669,(((Allogymnopleurus_sp-1:0.002340057,Allogymnopleurus_sp-2:0.002046752,Allogymnopleurus_sp-3:0.001300272):0.02975869,Garreta_nitens:0.01913779):0.01385737,((Garreta_sp-1:0.001927895,Garreta_sp-2:0.003766691):0.004288737,Garreta_sp-3:0):0.04151367):0.01958241):0.01385031):0.03564436,(Gymnopleurus_virens:0.01578841,(((Gymnopleurus_sp1-2*:0.0006425738,Gymnopleurus_sp1-1*:0.0005018045):0.01415926,Gymnopleurus_sp-2:0.014233):0.01159399,Gymnopleurus_sp-1:0.01266449):0.02049145):0.03263462):0.06660578,(Amphistomus_complanatus:0,((Amphistomus_sp1*:0.004944899,Amphistomus_sp2*:0.02717237):0.01304814,Amphistomus_speculifer:0.02942443):0.04474631):0.07162616,((((Anachalcos_convexus-1:0.002043549,((Anachalcos_convexus*:0.006988476,(Anachalcos_sp:0.00282611,Anachalcos_convexus-2:0.001036458):0.01068286):0.003226887,Anachalcos_convexus-3:0.001636577):0.01066518):0.0175335,Anachalcos_suturalis:0.01831783):0.01580311,Canthodimorpha_lawrencei:0.03227132):0.09261538,((Heliocopris_andersoni:0.001570802,Heliocopris_hamadryas-2:0.001343658):0.05585816,(Canthidium_sp1-1*:0.001882231,Canthidium_sp1-2*:0.007697661):0.07429972):0.05622587):0.03388841,(((((((Anomiopsoides_heteroclyta:0.00260885,Anomiopsoides_biloba-1:0.001702518):0.008128525,((Anomiopsoides_biloba-2:0.00479009,Glyphoderus_centralis:0.00484886,Glyphoderus_sterquilinus-2:0.004525434):0.005214552,Anomiopsoides_cavifrons:0.02010626):0.02038132):0.008559809,Glyphoderus_sterquilinus-1:0.005491143):0.03074586,(Eucranium_arachnoides-1:0.002791822,(Eucranium_arachnoides-2:0.001740794,Eucranium_planicolle:0.004645275):0.01609277):0.02734963):0.02187275,(Ennearabdus_lobocephalus-1:0.01745905,Ennearabdus_lobocephalus-2:0.004514277):0.03433393):0.04891644,(((Dendropaemon_bahianus:0.0265004,Coprophanaeus_chiriquensis*:0.02487306,(Coprophanaeus_sp:0.006767306,Coprophanaeus_telamon:0.00200858):0.008553646):0.01275772,Oxysternon_conspicillatum:0.01813339,Phanaeus_sallei:0.01343826,(Sulcophanaeus_velutinus*:0.01092733,Sulcophanaeus_batesi:0.02425316):0.005190649,Phanaeus_igneus:0.009523876,Coprophanaeus_lancifer:0.02537582,Diabroctis_mimas:0.04069441):0.01466405,Bolbites_onitoides:0.09984874):0.0475966):0.0102544,(((((Ateuchus_chrysopygus:0.02297102,Ateuchus_floridensis:0):0.01211704,Ateuchus_ecuadorensis:0.02161972):0.009664383,Ateuchus_sp1*:0.0107863,Ateuchus_viduus:0.02189999,Ateuchus_sp:0.01944516):0.03067008,(Scatimus_erinnyos-1*:0.001995529,Scatimus_erinnyos-2*:0.00240485):0.1700842):0.01277236,((Dichotomius_sp1*:0.03081543,Dichotomius_yucatanus:0.02436502,Dichotomius_carolinus:0.002437775):0.0218758,(Dichotomius_sp2*:0.003868103,Dichotomius_sp:0.01895079):0.07726942):0.04076303):0.01187251,(Canthidium_guanacaste:0.02307111,Canthidium_thalassinum:0.02559153):0.01132297,Canthidium_rufinum:0.04736274,Canthidium_haroldi:0.09172291):0.009057086,(((Anonthobium_tibiale:0.03022411,Pseudonthobium_sp:0.03076996):0.008500658,Paronthobium_simplex:0.04157968):0.007115279,((Ignambia_fascicularis:0.0303119,(Onthobium_sp1*:0.0189971,Onthobium_cookii:0.0134558,Onthobium_sp:0.02609535):0.008321523):0.007248157,Pseudonthobium_fracticolloides:0.0348221):0.007567551):0.02935462,(Aptenocanthon_sp:0.004732703,Aptenocanthon_winyar:0.0224236):0.1090232,((Bdelyropsis_bowditchi:0.05729837,(Uroxys_sp1-2*:0.0005959255,Uroxys_sp1-3*:0.0006005545):0.04773664,Uroxys_sp-1:0.07751573):0.01609652,(Uroxys_sp1-1*:0.0528025,Uroxys_terminalis*:0.01698985):0.01115892,(Uroxys_sp2*:0.05669149,Uroxys_sp-3:0.004013987,Uroxys_micros:0.01505735):0.03149347,(Uroxys_sp-2:0.001525963,Uroxys_sp-4:0.02181336):0.03328807):0.01292835,Uroxys_pygmaeus:0.05340116,Boletoscapter_cornutus:0.06368363,((((((Caccobius_binodulus:0.1278342,(Cleptocaccobius_convexifrons:0.05812484,(Caccobius_sp-1:0.0009955951,Caccobius_sp-2:0.01521665):0.007797043):0.02583484,((Euonthophagus_carbonarius:0.0187554,Onthophagus_flavimargo:0.00861588):0.03041149,(Onthophagus_vinctus*:0.0289923,(Onthophagus_sp-1:0.003822301,Onthophagus_sp-2:0.01609633):0.02343666):0.02174296):0.01585778,((Onthophagus_alcyon:0.01323988,(Hyalonthophagus_sp-1:0.00116171,Hyalonthophagus_sp-2:0.004236157):0.02038869):0.03594154,Onthophagus_muticus:0.01995943):0.009351926,((Milichus_apicalis:0.004633794,Milichus_sp-2:0.002008488):0.005094271,Milichus_sp-1:0.01109791):0.04494567,(((Onthophagus_crinitus:0.06348714,(Onthophagus_bidentatus:0.04452014,Onthophagus_haematopus:0.03545664):0.03804449):0.02760388,Onthophagus_mije:0.0483436):0.009334984,(Onthophagus_sp-4:0.04097847,Onthophagus_quadripustulatus:0.06193283):0.008730295):0.00954963,Onthophagus_depressus:0.02053349,Onthophagus_hinnulus:0.01247556,(Onthophagus_variegatus:0.03865073,Caccobius_nigritulus:0.02427225,Onthophagus_hecate:0.033075):0.05688979,Caccobius_schreberi:0.04600077,Onthophagus_taurus:0.03575394,Onthophagus_furcaticeps:0.0572134):0.03169707,((Onthophagus_diabolicus:0.04571837,(Eodrepanus_bechynei:0.06537642,(((Oniticellus_sp-2:0.003161236,Oniticellus_sp-1:0.001555788):0.001979836,Oniticellus_egregius:0.001584632):0.001921582,Oniticellus_sp-3:0.0009447515):0.05610437):0.01745792,((Euoniticellus_fulvus:0.02100651,(Euoniticellus_triangulatus-1:0.004990753,Euoniticellus_triangulatus-2:0.005000537):0.01268258):0.0242133,(Euoniticellus_intermedius:0.04472302,(Euoniticellus_intermedius*:0,Euoniticellus_sp:0.038497):0.02036598):0.02159655):0.03532971,Liatongus_californicus:0,((((((Helictopleurus_quadripunctatus:0.02806631,((Helictopleurus_fulgens:0.02460013,Helictopleurus_perrieri:0.0271658):0.01212975,Helictopleurus_splendidicollis:0):0.007585645,Helictopleurus_unifasciatus:0.04386131):0.01151912,Helictopleurus_politicollis:0.02267567):0.006811683,Helictopleurus_fissicollis:0.05037058):0.01068824,((Helictopleurus_carbonarius:0.08196265,(Helictopleurus_marsyas:0.007663263,Helictopleurus_nicollei:0.007785909):0.02952322):0.01590684,(Helictopleurus_coruscus:0.06392052,Helictopleurus_giganteus:0.02489011,Helictopleurus_sinuaticornis:0.01520559):0.01272207):0.01859915):0.01039531,(Helictopleurus_fungicola:0.04331252,Heterosyphus_sicardi:0.05917951):0.01487329,Helictopleurus_rudicollis:0.04174626):0.007380411,(((Helictopleurus_dorbignyi:0.02656841,Helictopleurus_semivirens:0.04919942):0.01367837,Helictopleurus_steineri:0.0611687):0.05061307,Helictopleurus_viridiflavus:0.0589983):0.006826609):0.02176881,Tiniocellus_sarawacus:0.05983143,(Drepanocerus_orientalis:0.01452877,Drepanocerus_kirbyi:0.01825905):0.04902376,((Liatongus_militaris-2:0.01145611,Liatongus_sp-2:0.005040928,Liatongus_militaris-1:0.004208679,Liatongus_sp-3:0.002773461):0.001947246,Liatongus_sp-1:0.0006817591):0.06681456,Liatongus_vertagus-1:0.005374626,Liatongus_vertagus-2:0.00543775,(Oniticellus_planatus-1:0.005268333,Oniticellus_planatus-2:0.005593787):0.04524347,Onthophagus_avocetta:0.01165186,Onthophagus_elegans:0.05885492,Proagoderus_sapphirinus:0.005879671,(Tiniocellus_spinipes-2:0.01190553,(Tiniocellus_sp-1:0.005379366,Tiniocellus_sp-2:0.0183979):0.01694753,(Tiniocellus_sp-3:0.03802168,Tiniocellus_spinipes-1:0.02830887):0.01767629):0.03996623,(Tragiscus_dimidiatus-2:0.008805032,Tragiscus_dimidiatus-1:0.009012605):0.1256469,(Cyptochirus_sp:0.02673869,Cyptochirus_ambiguus:0.003303177):0.03978338,Onthophagus_semiareus:0.02807955):0.009691941,(Proagoderus_bicallosus:0.06569093,Proagoderus_schwaneri:0.03826953):0.01106107,Onthophagus_seniculus:0.01593465,(Proagoderus_sp-1:0.003624488,Proagoderus_sp-2:0.0083986):0.04128063):0.03471119):0.02992469,(Phalops_ardea:0.02270032,((Digitonthophagus_gazella-1:0.001815577,Digitonthophagus_gazella-2:0.001578466,Digitonthophagus_gazella-4:0.001428033):0.008436834,(Digitonthophagus_gazella-3:0.004391034,Digitonthophagus_sp:0.005265202):0.005216778):0.02478734,Onthophagus_signatus:0.009952429,Onthophagus_sp-3:0.07299574,((Phalops1_-Mlambo_PLP1:0.01263912,Phalops_sp-3:0.004149232):0.00138692,Phalops_sp-2:0.0007321319):0.05025994):0.03604051):0.06595419,((Cheironitis_hoplosternus:0.07750193,(Cheironitis_sp-1:0.03174192,Cheironitis_sp-2:0.01695813):0.02619717):0.03583715,((((((Heteronitis_castelnaui:0.001834126,Heteronitis_sp-1:0.00119783):0.00314938,(Heteronitis_sp-2:0.005305692,Heteronitis_sp-3:0.03719557):0.01807745):0.04543198,Onitis_caffer:0.06612406):0.01517767,(Bubas_bison:0.01001564,Bubas_bubalus:0.01639352):0.02027419):0.01326263,Onitis_fulgidus:0.09187286):0.01085939,((((Onitis_sp1-1*:0.01029618,Onitis_sp1-2*:0.007706843):0.007246351,(Onitis_alexis-1:0.005921533,Onitis_alexis-2:0.05884548):0.008715659):0.03153513,Onitis_falcatus:0.02195915,Onitis_sp:0.01163695):0.009495288,((Anonychonitis_sp-1:0.001473392,Anonychonitis_sp-2:0.001735941):0.003216789,Anonychonitis_sp-3:0.001573299):0.05888905):0.01271951):0.01549619):0.06038173):0.03150135,((((Xinidium_dentilabris-1*:0.0007823182,Xinidium_dentilabris-2*:0.008437287):0.007557362,(Xinidium_dentilabris-2:0.001265977,Xinidium_dentilabris-3:0.00393026,Xinidium_dentilabris-1:0.0004163523):0.004983719,Xinidium_dewitzi-3:0.001156117,Xinidium_dewitzi-1:0.0004013043,Xinidium_dewitzi-2:0.0004075914):0.0491487,(Dwesasilvasedis_medinae*:0.04439212,(Dwesasilvasedis_medinae-1:0.0009143891,Dwesasilvasedis_medinae-3:0.0004590831):0.001670296,Dwesasilvasedis_medinae-2:0.001069556):0.1006377):0.008515869,(((Hammondantus_psammophilus-1*:0.0005714625,Hammondantus_psammophilus-2*:0.0005957602):0.00187862,Hammondantus_psammophilus:0.01370337):0.06607129,(Pycnopanelus_krikkeni:0.007781101,Pycnopanelus_krikkeni*:0.003826248):0.04814933):0.06088752,((((Macroderes_sp1*:0.008614546,Macroderes_sp-1:0.001553297,Macroderes_sp-4:0,Macroderes_sp-2:0.001188461):0.01571324,(Macroderes_minutus:0,Macroderes_mutilatus-1:0.009328904,(Macroderes_mutilatus-2:0.001036931,Macroderes_mutilatus-3:0.0004401584):0.01509139):0.002678241):0.0060619,Macroderes_amplior:0.01979406):0.007347075,Macroderes_sp-3:0):0.01762673):0.01119844):0.01918855,(Aphengoecus_multiserratus-1:0.008938373,(Aphengoecus_multiserratus-2:0.05275322,Aphengoecus_multiserratus-3:0.002101543):0.06443768):0.05234223):0.0352122,(((((((((Canthon_viridis:0.03207658,Canthon_luteicollis:0.1036019):0.02078199,Canthon_aequinoctialis*:0.03313665):0.01391461,((Scybalocanthon_pygidialis-1:0.008439953,Scybalocanthon_pygidialis-2:0.004986305):0.04100809,(Canthon_lamprimus:0.03758453,((Canthon_sp-1:0.003747123,Canthon_sp-4:0.008129644):0.02441967,Anomiopus_panamensis:0.08512159):0.02396896):0.02335302):0.0136296):0.008042301,(Canthon_deyrollei:0.01599872,Canthon_indigaceus:0.02522935,Canthon_sp-2:0.01048877):0.02156277):0.01096082,((Anomiopus_sp1*:0.0330392,Canthon_quinquemaculatus:0.02854343):0.02714606,Canthon_perseverans:0.04588781):0.01540403):0.01622665,Canthon_sp-3:0.06179531):0.01999461,(Scybalophagus_sp:0.0132422,(Scybalophagus_plicatipennis*:0.006360176,Scybalophagus_plicatipennis:0.001936572):0.004526876,Scybalophagus_rugosus:0.01861632):0.03148493):0.01360372,(((Hansreia_affinis:0.04812409,(Megathoposoma_candezei:0.07331936,(Malagoniella_puncticollis:0.07323023,Megathopa_villosa:0.02085312):0.05108247):0.04763317):0.02160448,(Canthon_fulgidus*:0.02809353,Canthon_smaragdulus:0.03330897):0.03489331):0.009952902,(Eudinopus_dytiscoides-1:0.01094826,Eudinopus_dytiscoides-2:0.008729337):0.02574725):0.01510313):0.02456522,(((((Deltochilum_gibbosum-1:0.0567692,Deltochilum_gibbosum-2:0.01792724):0.0337717,Deltochilum_amazonicum:0.09167642):0.0213344,(Deltochilum_mexicanum*:0.008235675,Deltochilum_mexicanum:0.01442284):0.02708322):0.008304178,(Deltochilum_sp1*:0.03749035,Deltochilum_pseudoparile:0.0518851):0.02596455):0.02167691,Deltochilum_carinatum:0.1072578):0.04457169):0.01715746,((((((Catharsius_calaharicus:0.01167907,Catharsius_sp2*:0.02370201):0.01369255,Catharsius_philus:0.04218278):0.02029732,(Catharsius_molossus:0.03895243,Catharsius_sesostris:0.0398857):0.00897429):0.02747858,Catharsius_sp1*:0.02963397):0.06814036,((Metacatharsius_opacus:0.003351182,Metacatharsius_sp1*:0.01633164):0.02447291,((((Metacatharsius_sp-1:0.00108787,Metacatharsius_sp-2:0.001620709):0.001840303,Metacatharsius_sp-6:0.00127688):0.01716285,Metacatharsius_sp-5:0.009981643):0.009348687,(Metacatharsius_sp-3:0.006213643,Metacatharsius_sp-4:0.002537007):0.02147788):0.0360287):0.05197359):0.03223163,((Heliocopris_sp1-1*:0.001193662,Heliocopris_sp1-2*:0.001406302):0.01876145,Heliocopris_hamadryas-1:0.1141878):0.09015444):0.0146994,(Cephalodesmius_armiger:0.04472923,Cephalodesmius_quadridens:0.04272335):0.02842052,(Circellium_bacchus-3:0,(Circellium_bacchus*:0.006043733,(Circellium_bacchus-5:0.002683407,Circellium_bacchus-1:0.0005091326,Circellium_bacchus-2:0.001295633):0.003211232):0.006050603,Circellium_bacchus-4:0.005027617):0.05777309,((Copris_lugubris:0.03412838,Copris_sp1*:0.02274648,(Copris_confucius:0.01342203,Copris_sinicus:0.009685007):0.03017093,Copris_minutus:0.01952065,Copris_sp-3:0,(Copris_sp-2:0.03328541,((Copris_amyntor-1:0.005368916,Copris_amyntor-2:0.01231002):0.02281627,Copris_sp-1:0.04763202):0.01535384):0.007869497,Copris_agnus:0.05972947,(Litocopris_sp-1:0.001957268,Litocopris_sp-2:0.001970424):0.06533346):0.05531933,(Pedaria_sp-3:0.02472923,((Pedaria_sp1-1*:0.0006401545,Pedaria_sp1-2*:0.0009927136):0.01931894,((Pedaria_sp-4:0.001718063,Pedaria_sp-1:0.0008313242):0.002126036,Pedaria_sp-5:0.001038266,(Pedaria_sp-6:0.0009803317,Pedaria_sp-2:0.001080342):0.00363069):0.02447497):0.01407459):0.04057369):0.02328033,Coproecus_hemisphaericus:0.06505485,Coptodactyla_glabricollis:0.07542587,(Demarziella_interrupta:0.04702232,(Demarziella_scarpensis:0.04164858,Demarziella_mirifica:0.01679529,Demarziella_imitatrix:0.0457164):0.04835848):0.03473658,((Diorygopyx_simpliciclunis-1:0.001567001,Diorygopyx_simpliciclunis-2:0.009518579):0.009753978,Diorygopyx_niger*:0.02544229):0.06765238,((((Epirinus_aeneus-2:0.002859432,Epirinus_aeneus-1:0.001327362):0.04480516,((((Epirinus_sp:0.01071504,Epirinus_silvestris:0.02535273):0.01510046,Epirinus_sebastiani:0.04152345):0.01637462,Epirinus_convexus:0.03792838):0.02968711,((Epirinus_hluhluwensis:0.003023831,Epirinus_ngomae:0.01869345):0.0759543,Epirinus_relictus:0.05405106):0.0624469):0.01580633):0.009633872,((((Epirinus_sp1*:0.006899373,Epirinus_flagellatus:0.007057826):0.003712503,(Epirinus_sp2*:0.00655076,Epirinus_sulcipennis:0.003570544):0.001776209):0.005424452,(Epirinus_scrobiculatus:0.01762404,Epirinus_obtusus:0.01273488):0.005313271):0.01088484,Epirinus_comosus:0.02635841):0.02371408):0.05025236,((((Neosisyphus_fortuitus:0.02100283,Neosisyphus_sp:0.07404577):0.02380459,Neosisyphus_confrater:0.0330217,Neosisyphus_mirabilis:0.05749113):0.02429323,(Sisyphus_fasciculatus:0.01589414,((Sisyphus_sp1*:0.007843693,Sisyphus_sp:0.003602556):0.02461101,Neosisyphus_sp1*:0.04238116):0.02911534):0.01904236):0.01308004,Sisyphus_crispatus:0.04484612):0.1226609):0.03477344,(((((Eurysternus_angustulus:0.01268575,(Eurysternus_sp1-1*:0.007957499,Eurysternus_sp1-2*:0.009046636):0.06396349,(Eurysternus_plebejus:0.01183222,Eurysternus_sp-2:0.02647315):0.01825225):0.04919967,(Eurysternus_caribaeus:0.01878221,(Eurysternus_hamaticollis:0.00316508,Eurysternus_sp-1:0.001525542):0.04559594):0.05458627):0.02749889,Eurysternus_velutinus:0.04803395):0.0258885,Eurysternus_inflexus:0.04137458):0.05921405,(Ochicanthon_punctatus:0.06445639,(Epactoides_olsoufieffi:0.04281401,(Epactoides_sp-3:0.0294159,Madaphacosoma_sp:0.06493568):0.01570504,Epactoides_sp-1:0.01778358,Epactoides_sp-2:0.03654562):0.05331077):0.03984719):0.02365662,((Lepanus_ustulatus:0.004161331,Lepanus_ustulatus*:0.0162689,Lepanus_nitidus:0.03780354):0.05613545,Lepanus_occidentalis:0):0.04847592,(Monoplistes_curvipes:0.0423031,(Monoplistes_sp-1:0.0787221,Monoplistes_sp-2:0.06469327):0.01777984):0.02447705,(((Ontherus_diabolicus:0.01410297,(Ontherus_sp1-1*:0.01553883,Ontherus_sp:0.007135799):0.01166539):0.01254181,(Ontherus_sp2*:0.05161139,Ontherus_appendiculatus:0.0197195):0.01527982):0.08913945,((Trichillum_externepunctatum*:0.1950507,Leotrichillum_sp1*:0.07749177):0.04798481,Trichillidium_pilosum*:0.107537):0.03876991):0.03696941,(Saphobius_setosus:0.01018804,Saphobius_sp1*:0.01649444,Saphobius_squamulosus:0.01575698):0.02629009,Saphobiamorpha_sp1*:0.02481502,Paracanthon_sp1*:0.05694945,Canthonella_sp1*:0.1669395,((Cryptocanthon_sp1-2*:0,Cryptocanthon_sp1-1*:0.001290702):0.1342853,(((Bohepilissus_sp1-1*:0.002024617,Bohepilissus_sp1-2*:0.002497929):0.02542515,Bohepilissus_subtilis-2:0.0006287386):0.002404136,Bohepilissus_subtilis-1:0.02030978):0.1800498):0.02523275,Boletoscapter_sp1*:0.06251658,Canthonosoma_macleayi*:0.08244363,Tesserodoniella_elguetai*:0.04312281,((Janssensantus_sp1*:0.0505344,Tanzanolus_sp:0.02139364):0.01607085,Janssensantus_sp:0.0111052):0.1613191,(Temnoplectron_finnigani:0.03374317,(Temnoplectron_sp:0.004469096,Temnoplectron_politulum:0.004632407):0.02728501):0.03446607,((Apotolamprus_cyanescens-1:0.004277925,Apotolamprus_cyanescens-2:0.0055587):0.03708818,((((Apotolamprus_darainaensis:0.04271138,Apotolamprus_manomboensis:0.05772994):0.02419038,(Apotolamprus_latipennis-1:0.04840333,Apotolamprus_zombitsyensis:0.02404109):0.01376117):0.01566498,(((Apotolamprus_hanskii:0.01536043,Apotolamprus_quadrinotatus:0.0166898):0.0057882,Apotolamprus_helenae:0.02702212):0.008379026,((Nanos_semiscribosus:0.003755844,Nanos_semicribrosus:0.001605892):0.04272592,((((((Nanos_bimaculatus:0.009558157,Nanos_vadoni:0.005972026):0.001892364,Nanos_manomboensis:0.008563874):0.004777631,((Nanos_clypeatus:0.0003414978,Nanos_dubitatus:0.00182427):0.003936125,Nanos_viettei:0.006347283):0.003765881,Nanos_occidentalis:0.01073697):0.002930901,Nanos_peyrierasi:0.0118528):0.01371054,(Nanos_hanskii:0.003003419,Nanos_sp:0.004363826):0.02168697):0.008175996,Nanos_rubrosignatus:0.03408331):0.009338269):0.005589734):0.004273305):0.01004961,(Apotolamprus_latipennis-2:0.01305767,Nanos_minutus:0):0.03418231):0.02002131):0.07032627,(Arachnodes_antoetrae:0.02720343,(Arachnodes_mahafalyensis:0.0227805,Arachnodes_apotolamproides*:0.01153205):0.02583964):0.01216196,Arachnodes_biimpressus:0.02838013,Arachnodes_delphinensis:0.01938425,Arachnodes_genieri:0.04082222,Arachnodes_manaitrai:0.0175392,Cambefortantus_ranomafanensis:0.09753651,(Arachnodes_hanskii:0.03111083,Arachnodes_insularis:0.01697886):0.01027296,(Tanzanolus_sp1-2*:0.004240176,Tanzanolus_sp1-1*:0.002909262):0.2831569,(Bdelyrus_sp1*:0.01364753,Bdelyrus_seminudus:0.01350284):0.09427353,Homocopris_torulosus*:0.03322531,Sauvagesinella_becki:0.1144391,Canthonosoma_castelnaui:0.03376129,((Pseudignambia_sp-3:0.01404652,Pseudignambia_sp-1:0.007707488):0.03683959,Pseudignambia_sp-2:0.01910228):0.0698637,(Gyronotus_pumilus-1:0.001879652,(Gyronotus_pumilus-2:0.0005393552,Gyronotus_pumilus-3:0.001333945):0.001999706):0.2062536,Lepanus_glaber:0.06195783):0.02728907,(((((((Drepanopodus_costatus:0.05481563,(Pachylomera_femoralis:0.007772625,Pachylomera_sp-1:0.008347107):0.02005552):0.005566319,(Scarabaeus_galenus:0.0769723,Scarabaeus_sp-4:0.03569669):0.02641874):0.007383942,((Scarabaeus_brittoni:0.004602711,Scarabaeus_sp-7:0.004188893):0.01447869,Scarabaeus_hippias:0.01580069):0.02365521,(Scarabaeus_sp-3:0.01238911,Scarabaeus_sp-1:0.01007772):0.03208691):0.005314279,((Scarabaeus_sp2*:0.02231767,(Scarabaeus_sp-5:0.001524398,Scarabaeus_sp-6:0.03752816):0.009650991):0.02509981,Scarabaeus_sp-2:0.01673243):0.0200707):0.01714308,(((Pachysoma_sp-1:0.006260804,Pachysoma_hippocrates:0.0107988):0.005715083,Pachysoma_sp-2:0.003351066):0.02488627,Pachylomera_sp-2:0.03897717):0.009905148):0.0114383,((Kheper_nigroaeneus-1:0.002948656,(Scarabaeus_sp1*:0.02244036,Kheper_nigroaeneus-2:0.003849329):0.004281112):0.01432768,Scarabaeus_sp-9:0.03234452):0.05329404):0.01708797,Scarabaeus_sp-8:0.07754248):0.04710658):0.05230511,(((((Sarophorus_tuberculatus:0.01426136,(((Sarophorus_costatus-1*:0.00122089,Sarophorus_costatus-2*:0.004213562):0.004427923,(Sarophorus_costatus-1:0.000373259,Sarophorus_costatus-2:0.0009151969):0.003247806):0.003957266,Sarophorus_costatus-3:0.002288894,(Sarophorus_sp-1:0.009780267,Sarophorus_sp-2:0.00269603):0.01277524):0.02430075):0.06051228,(((Coptorhina_nitidipennis-1:0.001038395,Coptorhina_nitidipennis-2:0.00102267):0.002534187,Coptorhina_sp:0.005915203):0.06140841,Delopleurus_pullus:0.08050601):0.05809835):0.02051203,(Frankenbergerius_armatus-1:0.002505886,(Frankenbergerius_armatus-2:0.003970335,Frankenbergerius_armatus-3:0.0009990787):0.005803319):0.07016009):0.07156823,Frankenbergerius_armatus*:0.06204053):0.03259862,Paraphytus_sp1*:0.1704733):0.01995536):0.01720622,(((((Dicranocara_deschodti:0.05094385,Dicranocara_deschodti*:0.03479542):0.01408109,((Byrrhidium_convexum-1:0.000654404,Byrrhidium_convexum-2:0.003993923):0.02358203,(Byrrhidium_namaquensis-1:0.0004070468,Byrrhidium_namaquensis-2:0.0004052212):0.01366874):0.02836887):0.02171239,((Namakwanus_davisi-1:0.002256514,Namakwanus_davisi-2:0.004183275):0.004610457,Namakwanus_davisi-3:0.008197612):0.06968098):0.03927072,((Haroldius_sp1-1*:0.0008620596,Haroldius_sp1-2*:0.0008579629):0.05908487,Haroldius_sp2*:0.05057506):0.1633831):0.05636316,(((Odontoloma_pusillum:0.02090443,Odontoloma_sp1-2*:0.04644926):0.01204814,(Odontoloma_sp1-1*:0.02028739,Byrrhidium_namaquensis*:0.0440111):0.0508487):0.06975809,((Aliuscanthoniola_sp:0.05130721,(((Endroedyolus_paradoxus-1:0.0009758238,Endroedyolus_paradoxus-2:0.002061992,Endroedyolus_paradoxus-3:0.0004047822):0.006088953,Silvaphilus_sp:0.01476454):0.02121774,(Peckolus_alpinus-1:0.01653086,Peckolus_alpinus-2:0.005517277):0.028778):0.02128026):0.0193563,(Outenikwanus_tomentosus-2:0.01138661,Outenikwanus_tomentosus-1:0.01265301):0.05175642):0.04761284):0.0427273):0.09760248):0.04172362,(((Saprosites_sp1-1*:0.04479156,Saprosites_sp1-2*:0.04216188):0.09957289,Saprosites_sp2*:0.1360046):0.1003923,(Ataenius_opatroides*:0.03305003,Ataenius_sp:0.03318714,Martineziella_dutertrei:0.06638076):0.1995191):0.09826774,(Aegialia_sp:0.2055665,((Aphodius_aegrotus:0.03144636,(Aphodius_sp-3:0.02094468,Aphodius_sp-1:0.01086814):0.01388709,Aphodius_sp-2:0.01682701):0.07785882,(Aphodius_lividus:0.07151268,Dialytellus_tragicus:0.06267635):0.01367312):0.03041521):0.03854449,(Rhyparus_sp:0.2800492,Chiron_sp:0.07104848):0.04923276):0.09069932);
