# Supplementary material for: Multigene phylogenetic analysis redefines dung beetles relationships and classification (Coleoptera: Scarabaeidae: Scarabaeinae)
Source: BMC Evol Biol. 2016 Nov 29;16:257. doi: 10.1186/s12862-016-0822-x (PMC5129633; doi:10.1186/s12862-016-0822-x)
Supplement: Additional file 16: Tree S6. — POY Tree, estimated using parameter scheme 111 (see Methods section). (TRE 12 kb) [file 12862_2016_822_MOESM16_ESM.tre]

(Podotenus_fulviventris*,(Acrossidius_tasmaniae,(((Chiron_sp,Rhyparus_sp)
,(Aegialia_sp,(Aphodius_lividus,(Dialytellus_tragicus
,(Aphodius_aegrotus,(Saprosites_sp1-1*,(Aphodius_sp-2
,(Aphodius_sp-1,(Aphodius_sp-3,Saprosites_sp1-2*)))))))))
,((Paraphytus_sp1*,(Frankenbergerius_armatus*,((Frankenbergerius_armatus-1
,(Frankenbergerius_armatus-2,Frankenbergerius_armatus-3))
,((Delopleurus_pullus,(Coptorhina_nitidipennis-1
,(Coptorhina_nitidipennis-2,Coptorhina_sp)))
,(Sarophorus_tuberculatus,(Sarophorus_costatus-1*,(Sarophorus_costatus-2*,((Sarophorus_sp-2
,Sarophorus_sp-1),(Sarophorus_costatus-3
,(Sarophorus_costatus-1,Sarophorus_costatus-2))))))))))
,((Pseudignambia_sp-2,(Pseudignambia_sp-3
,Pseudignambia_sp-1)),(((Gyronotus_pumilus-1
,(Gyronotus_pumilus-2,Gyronotus_pumilus-3))
,(Bohepilissus_subtilis-1,(Bohepilissus_subtilis-2,(Bohepilissus_sp1-1*,Bohepilissus_sp1-2*))
)),(((((Uroxys_sp-3,Uroxys_sp2*),((Amphistomus_speculifer,Eurysternus_sp1-2*)
,(Eurysternus_sp-2,Eurysternus_sp1-1*))),(((Coptodactyla_glabricollis,(Cryptocanthon_sp1-1*
,Cryptocanthon_sp1-2*)),((Bolbites_onitoides,(Phanaeus_igneus,Sulcophanaeus_batesi))
,((Ennearabdus_lobocephalus-1,Eucranium_planicolle),(Glyphoderus_sterquilinus-2
,(Anomiopsoides_cavifrons,(Anomiopsoides_biloba-2,Glyphoderus_centralis))))))
,((Canthodimorpha_lawrencei,(Anachalcos_suturalis
,(Anachalcos_convexus-1,(Anachalcos_convexus-3,(Anachalcos_convexus*
,(Anachalcos_sp,Anachalcos_convexus-2))))))
,((Neosisyphus_mirabilis,(Neosisyphus_confrater
,(Neosisyphus_sp,Neosisyphus_fortuitus)))
,(Sisyphus_crispatus,(Sisyphus_fasciculatus,(Neosisyphus_sp1*
,(Sisyphus_sp,Sisyphus_sp1*)))))))),((((Canthidium_sp1-1*,Canthidium_sp1-2*)
,(Canthonosoma_castelnaui,(Ateuchus_floridensis,Ateuchus_viduus)))
,(Arachnodes_mahafalyensis,((Arachnodes_antoetrae,(Arachnodes_biimpressus
,((Arachnodes_delphinensis,Arachnodes_genieri)
,(Arachnodes_manaitrai,(Arachnodes_hanskii
,Arachnodes_insularis))))),((Eudinopus_dytiscoides-1-Vog
,(Scybalophagus_sp,(Hansreia_affinis
,Megathoposoma_candezei))),(Canthon_smaragdulus
,((Canthon_luteicollis,Canthon_viridis)
,(Canthon_perseverans,((Canthon_deyrollei
,Canthon_indigaceus),(Scybalocanthon_pygidialis-2
,Scybalocanthon_pygidialis-1))))))))),((Deltochilum_pseudoparile
,(Deltochilum_amazonicum,Deltochilum_gibbosum-2-1))
,(((Scarabaeus_sp-8,(Diorygopyx_simpliciclunis-2
,Diorygopyx_simpliciclunis-1)),(Pseudonthobium_fracticolloides
,((Anonthobium_tibiale,Pseudonthobium_sp)
,(Ignambia_fascicularis,(Paronthobium_simplex,(Onthobium_cookii
,Onthobium_sp)))))),(((Scarabaeus_sp-9
,(Kheper_nigroaeneus-2,Kheper_nigroaeneus-2-1)),((Drepanopodus_costatus
,Scarabaeus_sp1*),(Scarabaeus_galenus,Scarabaeus_sp-4)))
,(((Scarabaeus_sp-2,(Scarabaeus_sp-3
,Scarabaeus_sp-1)),(Scarabaeus_hippias
,(Scarabaeus_sp-7,Scarabaeus_brittoni)))
,((Pachylomera_sp-2,(Pachysoma_sp-1,(Pachysoma_sp-2
,Pachysoma_hippocrates))),((Pachylomera_sp-1
,Pachylomera_femoralis),(Scarabaeus_sp2*,(Scarabaeus_sp-5
,Scarabaeus_sp-6))))))))))
,((((Amphistomus_complanatus,((Aptenocanthon_sp
,Aptenocanthon_winyar),((Epirinus_relictus
,(Epirinus_hluhluwensis,Epirinus_ngomae))
,(((Epirinus_aeneus-2,Epirinus_aeneus-1),(Epirinus_convexus
,(Epirinus_sp,(Epirinus_sebastiani
,Epirinus_silvestris)))),(Epirinus_comosus
,((Epirinus_obtusus,Epirinus_scrobiculatus)
,((Epirinus_flagellatus,Epirinus_sp1*),(Epirinus_sulcipennis,Epirinus_sp2*)))
))))),(Nanos_minutus,((Apotolamprus_cyanescens-1,Apotolamprus_cyanescens-2)
,(((Anomiopus_panamensis,Canthon_lamprimus),(Canthon_sp-4
,Canthon_sp-1)),(Apotolamprus_zombitsyensis
,(((Apotolamprus_darainaensis,Apotolamprus_manomboensis)
,(Apotolamprus_latipennis-1,Apotolamprus_latipennis-2)),((Apotolamprus_helenae
,(Apotolamprus_hanskii,Apotolamprus_quadrinotatus))
,((Nanos_semiscribosus,Nanos_semicribrosus),((Nanos_hanskii
,Nanos_sp),(Nanos_rubrosignatus,(Nanos_peyrierasi
,((Nanos_manomboensis,(Nanos_bimaculatus,Nanos_vadoni)),(Nanos_occidentalis
,(Nanos_viettei,(Nanos_clypeatus,Nanos_dubitatus)))))))))))))))
,((Copris_amyntor-2,(((Copris_sp-3,Copris_sp-2)
,(Copris_amyntor-2-1,Copris_sp-1)),((Litocopris_sp-1
,Litocopris_sp-2),(Copris_minutus,(Copris_lugubris
,(Copris_agnus,(Copris_confucius,Copris_sinicus)))))))
,(Janssensantus_sp1*,((Sauvagesinella_becki,(Lepanus_nitidus
,(Lepanus_occidentalis,Lepanus_ustulatus))),((Tanzanolus_sp1-1*,Tanzanolus_sp1-2*)
,((Ataenius_opatroides*,(Ataenius_sp,Martineziella_dutertrei))
,((Demarziella_interrupta,(Demarziella_imitatrix
,Demarziella_mirifica)),((Haroldius_sp2*,(Haroldius_sp1-1*,Haroldius_sp1-2*)),((Monoplistes_curvipes
,Monoplistes_sp-2),((Dicranocara_deschodti,Dicranocara_deschodti*)
,(((Namakwanus_davisi-3,(Namakwanus_davisi-1
,Namakwanus_davisi-2)),((Byrrhidium_convexum-1
,Byrrhidium_convexum-2),(Byrrhidium_namaquensis-2
,(Byrrhidium_namaquensis-1,Byrrhidium_namaquensis*)))),((Odontoloma_sp1-1*,(Odontoloma_pusillum
,Odontoloma_sp1-2*)),((Aliuscanthoniola_sp,(Outenikwanus_tomentosus-2
,Outenikwanus_tomentosus-1)),((Peckolus_alpinus-1
,Peckolus_alpinus-2),(Silvaphilus_sp
,(Endroedyolus_paradoxus-1,(Endroedyolus_paradoxus-2
,Endroedyolus_paradoxus-3))))))))))))))))),((Coprophanaeus_chiriquensis*,Sulcophanaeus_velutinus*)
,((((Coproecus_hemisphaericus,(Temnoplectron_finnigani
,(Temnoplectron_sp,Temnoplectron_politulum))),(Lepanus_glaber
,(Bdelyropsis_bowditchi,((Uroxys_micros,Uroxys_pygmaeus)
,(Uroxys_sp-1,(Uroxys_sp-2,Uroxys_sp-4))))))
,((Canthonella_sp1*,Dwesasilvasedis_medinae*),((Amphistomus_sp1*,Amphistomus_sp2*),((Cephalodesmius_armiger
,Cephalodesmius_quadridens),((Saphobius_setosus
,Saphobius_squamulosus),((Boletoscapter_cornutus,Trichillidium_pilosum*)
,(Demarziella_scarpensis,Lepanus_ustulatus*))))))),((((Metacatharsius_opacus,Metacatharsius_sp1*)
,((Metacatharsius_sp-3,Metacatharsius_sp-4)
,(Metacatharsius_sp-5,(Metacatharsius_sp-2
,(Metacatharsius_sp-1,Metacatharsius_sp-6)))))
,((((Janssensantus_sp,Tanzanolus_sp)
,((Eurysternus_angustulus,Eurysternus_plebejus)
,(Eurysternus_inflexus,(Eurysternus_velutinus
,(Eurysternus_caribaeus,(Eurysternus_hamaticollis
,Eurysternus_sp-1)))))),((Canthidium_haroldi
,(Catharsius_sesostris,(Catharsius_molossus
,(Catharsius_calaharicus,Catharsius_philus))))
,(Ochicanthon_punctatus,(Madaphacosoma_sp
,(Epactoides_olsoufieffi,(Epactoides_sp-2
,(Epactoides_sp-3,Epactoides_sp-1)))))))
,((Ontherus_diabolicus,(Canthidium_rufinum,(Canthidium_guanacaste
,Canthidium_thalassinum))),(((Ateuchus_chrysopygus
,Ateuchus_ecuadorensis),(Ateuchus_sp
,(((Oxysternon_conspicillatum,Phanaeus_sallei)
,(Coprophanaeus_lancifer,(Dendropaemon_bahianus
,(Coprophanaeus_sp,Coprophanaeus_telamon))))
,((Ennearabdus_lobocephalus-1-Vog,(Eucranium_arachnoides-2
,Eucranium_arachnoides-2-1)),(Diabroctis_mimas
,(Glyphoderus_sterquilinus-1,(Anomiopsoides_biloba-2-1
,Anomiopsoides_heteroclyta))))))),((Heliocopris_andersoni
,Heliocopris_hamadryas-2),((Gymnopleurus_sp1-1*,Gymnopleurus_sp1-2*),((Allogymnopleurus_thalassinus
,(Paragymnopleurus_striatus,(Paragymnopleurus_maurus
,Paragymnopleurus_sp))),((Gymnopleurus_virens
,(Gymnopleurus_sp-2,Gymnopleurus_sp-1)),(Garreta_nitens
,((Allogymnopleurus_sp-2,(Allogymnopleurus_sp-1
,Allogymnopleurus_sp-3)),(Garreta_sp-3,(Garreta_sp-1
,Garreta_sp-2)))))))))))),(((Xinidium_dentilabris-1*,Xinidium_dentilabris-2*)
,((Pycnopanelus_krikkeni,Pycnopanelus_krikkeni*),(Hammondantus_psammophilus-2*
,(Hammondantus_psammophilus,Hammondantus_psammophilus-1*)))),(((Onthobium_sp1*,(Bdelyrus_seminudus
,Bdelyrus_sp1*)),(((Canthonosoma_macleayi*,(Ateuchus_sp1*,((Dichotomius_sp,Dichotomius_sp2*)
,(Dichotomius_carolinus,(Dichotomius_yucatanus,Dichotomius_sp1*)))))
,(((Pedaria_sp-3,(Uroxys_sp1-1*,Uroxys_terminalis*)),(Heliocopris_hamadryas-1,(Heliocopris_sp1-1*
,Heliocopris_sp1-2*))),((Pedaria_sp1-1*,Pedaria_sp1-2*),((Pedaria_sp-4,Pedaria_sp-1)
,(Pedaria_sp-5,(Pedaria_sp-6,Pedaria_sp-2))))))
,((Tesserodoniella_elguetai*,(Cambefortantus_ranomafanensis,Homocopris_torulosus*)),((Circellium_bacchus*
,(Circellium_bacchus-3,(Circellium_bacchus-2
,(Circellium_bacchus-1,(Circellium_bacchus-4
,Circellium_bacchus-5))))),((Paracanthon_sp1*,(Boletoscapter_sp1*,Copris_sp1*)),(Canthon_fulgidus*
,((Malagoniella_puncticollis,Megathopa_villosa),((Scybalophagus_rugosus
,(Scybalophagus_plicatipennis,Scybalophagus_plicatipennis*)),(Eudinopus_dytiscoides-1
,(Canthon_sp-3,(Canthon_aequinoctialis*,(Canthon_sp-2
,(Canthon_quinquemaculatus,Anomiopus_sp1*))))))))))))),((Digitonthophagus_gazella-3
,(((Xinidium_dentilabris-1,(Xinidium_dentilabris-2
,Xinidium_dentilabris-3)),(Xinidium_dewitzi-3
,(Xinidium_dewitzi-1,Xinidium_dewitzi-2)))
,(((Dwesasilvasedis_medinae-2,(Dwesasilvasedis_medinae-1
,Dwesasilvasedis_medinae-3)),(Deltochilum_carinatum
,(Aphengoecus_multiserratus-1,(Aphengoecus_multiserratus-3
,Aphengoecus_multiserratus-2)))),((Macroderes_minutus
,(Macroderes_mutilatus-1,(Macroderes_mutilatus-2
,Macroderes_mutilatus-3))),((Deltochilum_sp1*,(Deltochilum_gibbosum-2
,(Deltochilum_mexicanum,Deltochilum_mexicanum*))),((Macroderes_amplior
,Macroderes_sp-3),(Macroderes_sp-1,(Macroderes_sp1*
,(Macroderes_sp-4,Macroderes_sp-2)))))))))
,(Monoplistes_sp-1,(((Arachnodes_apotolamproides*,(Catharsius_sp2*,Catharsius_sp1*)),((Saprosites_sp2*,(Trichillum_externepunctatum*,Leotrichillum_sp1*)),(Diorygopyx_niger*
,((Saphobius_sp1*,Saphobiamorpha_sp1*),(((Uroxys_sp1-2*,Uroxys_sp1-3*),(Scatimus_erinnyos-1*,Scatimus_erinnyos-2*)),(Ontherus_sp2*
,(Ontherus_appendiculatus,(Ontherus_sp,Ontherus_sp1-1*))))))))
,(((Onitis_alexis-1-Vog,Onitis_falcatus),((Onitis_caffer
,((Onitis_fulgidus,(Bubas_bison,Bubas_bubalus))
,((Heteronitis_sp-2,Heteronitis_sp-3)
,(Heteronitis_sp-1,Heteronitis_castelnaui))))
,((Cheironitis_hoplosternus,(Cheironitis_sp-1
,Cheironitis_sp-2)),((Anonychonitis_sp-2
,(Anonychonitis_sp-1,Anonychonitis_sp-3))
,(Onitis_sp,(Onitis_alexis-1,(Onitis_sp1-1*,Onitis_sp1-2*)))))))
,((Onthophagus_signatus,((Phalops_sp-1
,(Phalops_sp-3,Phalops_sp-2)),((Onthophagus_sp-3
,Phalops_ardea),(Digitonthophagus_sp
,(Digitonthophagus_gazella-3-2
,(Digitonthophagus_gazella-3-1,Digitonthophagus_gazella-3-Vog))))))
,((Onthophagus_alcyon,((Milichus_sp-1
,Onthophagus_muticus),(Onthophagus_hecate,(Hyalonthophagus_sp-1
,Hyalonthophagus_sp-2)))),((Onthophagus_depressus
,Onthophagus_hinnulus),(Onthophagus_furcaticeps
,((Caccobius_binodulus,(Euonthophagus_carbonarius
,Onthophagus_flavimargo)),(((Caccobius_nigritulus
,(Milichus_sp-2,(Milichus_apicalis
,Onthophagus_variegatus))),(Caccobius_schreberi
,(Onthophagus_crinitus,(Onthophagus_taurus
,(Onthophagus_bidentatus,Onthophagus_haematopus)))))
,((Onthophagus_seniculus,(Onthophagus_mije
,(Onthophagus_sp-4,Onthophagus_quadripustulatus)))
,(((Cleptocaccobius_convexifrons,(Caccobius_sp-1
,Caccobius_sp-2)),(Onthophagus_vinctus*,(Onthophagus_sp-1
,Onthophagus_sp-2))),(Onthophagus_avocetta
,((Liatongus_vertagus-1,Liatongus_vertagus-2)
,(((Proagoderus_bicallosus,Proagoderus_schwaneri)
,(Proagoderus_sapphirinus,(Proagoderus_sp-2
,Proagoderus_sp-1))),((Liatongus_californicus
,(((Euoniticellus_sp,(Euoniticellus_intermedius,Euoniticellus_intermedius*))
,(Euoniticellus_fulvus,(Euoniticellus_triangulatus-2
,Euoniticellus_triangulatus-1))),((Tiniocellus_sarawacus
,(Drepanocerus_kirbyi,Drepanocerus_orientalis))
,((Liatongus_militaris-2,Tiniocellus_sp-3)
,(Tiniocellus_spinipes-1,(Tiniocellus_sp-2
,(Tiniocellus_sp-1,Tiniocellus_spinipes-2)))))))
,((Eodrepanus_bechynei,((Tragiscus_dimidiatus-2
,Tragiscus_dimidiatus-1),((Oniticellus_sp-2
,Oniticellus_sp-1),(Oniticellus_sp-3
,Oniticellus_egregius)))),(((Liatongus_sp-1
,(Liatongus_sp-3,(Liatongus_sp-2,Liatongus_militaris-1)))
,((Onthophagus_semiareus,(Onthophagus_diabolicus
,Onthophagus_elegans)),((Oniticellus_planatus-1
,Oniticellus_planatus-2),(Helictopleurus_steineri
,(Helictopleurus_dorbignyi
,Helictopleurus_semivirens))))),((Cyptochirus_sp
,Cyptochirus_ambiguus),(((Helictopleurus_coruscus
,(Helictopleurus_giganteus
,Helictopleurus_sinuaticornis))
,(Helictopleurus_carbonarius,(Helictopleurus_marsyas
,Helictopleurus_nicollei)))
,(Helictopleurus_viridiflavus
,((Helictopleurus_fungicola,Heterosyphus_sicardi)
,(Helictopleurus_fissicollis
,(Helictopleurus_politicollis
,((Helictopleurus_splendidicollis
,(Helictopleurus_fulgens
,Helictopleurus_perrieri))
,(Helictopleurus_rudicollis,(Helictopleurus_quadripunctatus
,Helictopleurus_unifasciatus)))))))))))))))))))))))))))))))))
)))))))[37888.];
