# Supplementary material for: Multigene phylogenetic analysis redefines dung beetles relationships and classification (Coleoptera: Scarabaeidae: Scarabaeinae)
Source: BMC Evol Biol. 2016 Nov 29;16:257. doi: 10.1186/s12862-016-0822-x (PMC5129633; doi:10.1186/s12862-016-0822-x)
Supplement: Additional file 17: Tree S7. — POY Tree, estimated using parameter scheme 121 (see Methods section). (TRE 12 kb) [file 12862_2016_822_MOESM17_ESM.tre]

(Podotenus_fulviventris*,(Paraphytus_sp1*,(((Ontherus_diabolicus,(Ochicanthon_punctatus
,(Madaphacosoma_sp,(Epactoides_olsoufieffi
,(Epactoides_sp-2,(Epactoides_sp-3
,Epactoides_sp-1)))))),((Acrossidius_tasmaniae
,(Aegialia_sp,Rhyparus_sp)),(Dialytellus_tragicus
,((Aphodius_aegrotus,Aphodius_lividus),(Aphodius_sp-2
,(Aphodius_sp-3,Aphodius_sp-1))))))
,(((Martineziella_dutertrei,(Ataenius_sp,Ataenius_opatroides*))
,(Chiron_sp,((Eurysternus_angustulus,Eurysternus_plebejus)
,(Eurysternus_velutinus,(Eurysternus_inflexus
,(Eurysternus_caribaeus,(Eurysternus_hamaticollis
,Eurysternus_sp-1))))))),((Ateuchus_chrysopygus
,Ateuchus_ecuadorensis),((((Scarabaeus_sp-9,Frankenbergerius_armatus*)
,((Delopleurus_pullus,(Coptorhina_nitidipennis-2
,(Coptorhina_nitidipennis-1,Coptorhina_sp)))
,((Frankenbergerius_armatus-1,(Frankenbergerius_armatus-2
,Frankenbergerius_armatus-3)),(Sarophorus_tuberculatus
,((Sarophorus_sp-2,Sarophorus_sp-1),(Sarophorus_costatus-1*
,((Sarophorus_costatus-3,Sarophorus_costatus-2*),(Sarophorus_costatus-1
,Sarophorus_costatus-2)))))))),(((Aliuscanthoniola_sp
,(Outenikwanus_tomentosus-2,Outenikwanus_tomentosus-1))
,((Peckolus_alpinus-1,Peckolus_alpinus-2)
,(Silvaphilus_sp,(Endroedyolus_paradoxus-2
,(Endroedyolus_paradoxus-1,Endroedyolus_paradoxus-3))))),((Byrrhidium_namaquensis*
,(Odontoloma_sp1-1*,(Odontoloma_pusillum,Odontoloma_sp1-2*))),(((Namakwanus_davisi-3
,(Namakwanus_davisi-1,Namakwanus_davisi-2)),(Haroldius_sp2*,(Haroldius_sp1-1*,Haroldius_sp1-2*)))
,(Dicranocara_deschodti,(Dicranocara_deschodti*,((Byrrhidium_convexum-1
,Byrrhidium_convexum-2),(Byrrhidium_namaquensis-1
,Byrrhidium_namaquensis-2)))))))),((((Lepanus_ustulatus,Lepanus_ustulatus*)
,((Heliocopris_andersoni,Heliocopris_hamadryas-2)
,(Amphistomus_speculifer,(Amphistomus_sp1*,Amphistomus_sp2*)))),((Gymnopleurus_virens
,((Eurysternus_sp-2,Gymnopleurus_sp-1)
,(Gymnopleurus_sp-2,(Gymnopleurus_sp1-1*,Gymnopleurus_sp1-2*)))),(Allogymnopleurus_thalassinus
,((Paragymnopleurus_striatus,(Paragymnopleurus_maurus
,Paragymnopleurus_sp)),((Garreta_sp-3,(Garreta_sp-1
,Garreta_sp-2)),(Garreta_nitens,(Allogymnopleurus_sp-1
,(Allogymnopleurus_sp-2,Allogymnopleurus_sp-3))))))))
,((Boletoscapter_cornutus,(((Uroxys_sp1-1*,(Uroxys_sp-3,Uroxys_terminalis*))
,((Dichotomius_sp,Dichotomius_sp2*),(Dichotomius_carolinus
,(Dichotomius_yucatanus,Dichotomius_sp1*)))),(Nanos_minutus,(((Demarziella_imitatrix
,Demarziella_mirifica),(Demarziella_interrupta
,((Saphobius_setosus,Saphobius_squamulosus),((Arachnodes_antoetrae
,(Arachnodes_biimpressus,Arachnodes_mahafalyensis)),(Arachnodes_genieri
,(Arachnodes_delphinensis,(Arachnodes_manaitrai
,(Arachnodes_hanskii,Arachnodes_insularis))))))))
,((Apotolamprus_cyanescens-1,Apotolamprus_cyanescens-2),(((Apotolamprus_latipennis-2
,(Nanos_semiscribosus,Nanos_semicribrosus)),((Apotolamprus_helenae
,Apotolamprus_quadrinotatus),((Apotolamprus_latipennis-1
,Apotolamprus_zombitsyensis),(Apotolamprus_hanskii,(Apotolamprus_darainaensis
,Apotolamprus_manomboensis))))),(Nanos_rubrosignatus,((Nanos_hanskii
,Nanos_sp),(Nanos_peyrierasi,((Nanos_bimaculatus
,(Nanos_manomboensis,Nanos_vadoni)),(Nanos_occidentalis,(Nanos_viettei
,(Nanos_clypeatus,Nanos_dubitatus)))))))))))))
,((((Bohepilissus_subtilis-1,(Bohepilissus_subtilis-2,(Bohepilissus_sp1-1*
,Bohepilissus_sp1-2*))),(((Catharsius_calaharicus,Catharsius_sesostris)
,(Catharsius_molossus,(Catharsius_philus,(Eurysternus_sp1-1*,Eurysternus_sp1-2*)))),(Neosisyphus_sp1*
,((Sisyphus_fasciculatus,(Sisyphus_sp,Sisyphus_sp1*))
,(Sisyphus_crispatus,(Neosisyphus_mirabilis
,(Neosisyphus_confrater,(Neosisyphus_sp
,Neosisyphus_fortuitus)))))))),((Heliocopris_hamadryas-1,(Heliocopris_sp1-1*
,Heliocopris_sp1-2*)),((Scatimus_erinnyos-1*,Scatimus_erinnyos-2*),((Epirinus_comosus
,((Epirinus_obtusus,Epirinus_scrobiculatus)
,((Epirinus_flagellatus,Epirinus_sp1*),(Epirinus_sulcipennis,Epirinus_sp2*)))
),((Epirinus_aeneus-2,Epirinus_aeneus-1)
,((Epirinus_relictus,(Epirinus_hluhluwensis
,Epirinus_ngomae)),(Epirinus_convexus
,(Epirinus_sebastiani,(Epirinus_silvestris
,Epirinus_sp))))))))),((Canthonella_sp1*,((Canthonosoma_macleayi*
,(Circellium_bacchus-4,Circellium_bacchus*)),((Amphistomus_complanatus
,(Cephalodesmius_armiger,(Ateuchus_sp1*,(Diorygopyx_simpliciclunis-2
,Diorygopyx_simpliciclunis-1)))),((Homocopris_torulosus*,(Boletoscapter_sp1*
,((((Aptenocanthon_sp,Aptenocanthon_winyar)
,(Canthonosoma_castelnaui,Cephalodesmius_quadridens))
,(Pedaria_sp-3,((Pedaria_sp1-1*,Pedaria_sp1-2*),(Pedaria_sp-4
,(Pedaria_sp-1,(Pedaria_sp-5,(Pedaria_sp-6
,Pedaria_sp-2))))))),(Copris_sp-3,((Litocopris_sp-1
,Litocopris_sp-2),(Copris_agnus,(Copris_lugubris
,((Copris_confucius,Copris_minutus),(Copris_sp1*,(Copris_sinicus
,(Copris_sp-2,(Copris_sp-1,(Copris_amyntor-2,Copris_amyntor-2-1))
))))))))))),((Demarziella_scarpensis,(Onthobium_sp1*,(Saphobius_sp1*,Saphobiamorpha_sp1*)))
,((Cambefortantus_ranomafanensis,((Megathoposoma_candezei
,(Canthon_smaragdulus,Hansreia_affinis))
,(Canthon_perseverans,((Canthon_deyrollei
,Canthon_indigaceus),((Canthon_luteicollis,Canthon_viridis)
,((Scybalocanthon_pygidialis-2,Scybalocanthon_pygidialis-1)
,(Anomiopus_panamensis,(Canthon_lamprimus,(Canthon_sp-4
,Canthon_sp-1))))))))),(Tesserodoniella_elguetai*,((Canthidium_haroldi
,((Metacatharsius_opacus,Metacatharsius_sp1*),((Metacatharsius_sp-3
,Metacatharsius_sp-4),(Metacatharsius_sp-5
,(Metacatharsius_sp-6,(Metacatharsius_sp-1
,Metacatharsius_sp-2)))))),(Scybalophagus_sp
,(Eudinopus_dytiscoides-1-Vog,((Aphengoecus_multiserratus-1
,(Aphengoecus_multiserratus-3,Aphengoecus_multiserratus-2))
,((Macroderes_minutus,(Macroderes_amplior
,((Macroderes_sp-1,(Macroderes_sp-4,(Macroderes_sp-2
,Macroderes_sp1*))),(Macroderes_mutilatus-1,(Macroderes_sp-3
,(Macroderes_mutilatus-2,Macroderes_mutilatus-3))))))
,(((Dwesasilvasedis_medinae-2,(Dwesasilvasedis_medinae-1
,Dwesasilvasedis_medinae-3)),((Pycnopanelus_krikkeni,Pycnopanelus_krikkeni*)
,(Hammondantus_psammophilus-1*,(Hammondantus_psammophilus,Hammondantus_psammophilus-2*)))),(Xinidium_dentilabris-1*
,((Xinidium_dentilabris-2,(Xinidium_dentilabris-3
,Xinidium_dentilabris-1)),((Xinidium_dewitzi-3,Xinidium_dentilabris-2*)
,(Xinidium_dewitzi-1,Xinidium_dewitzi-2)))))))))))))))))
,((((Sulcophanaeus_velutinus*,(Coprophanaeus_chiriquensis*,(Phanaeus_igneus,Sulcophanaeus_batesi)))
,((Diabroctis_mimas,(Oxysternon_conspicillatum,Phanaeus_sallei))
,((Coprophanaeus_lancifer,Dendropaemon_bahianus)
,(Coprophanaeus_sp,Coprophanaeus_telamon))))
,(((Eucranium_planicolle,(Eucranium_arachnoides-2,Eucranium_arachnoides-2-1))
,(Anomiopsoides_cavifrons,(Glyphoderus_sterquilinus-2,(Anomiopsoides_biloba-2
,Glyphoderus_centralis)))),((Ateuchus_sp
,(Ennearabdus_lobocephalus-1-Vog,(Glyphoderus_sterquilinus-1
,(Anomiopsoides_biloba-2-1,Anomiopsoides_heteroclyta))))
,((Canthidium_rufinum,(Canthidium_guanacaste
,Canthidium_thalassinum)),((Lepanus_occidentalis
,Lepanus_nitidus),(Bdelyropsis_bowditchi,((Uroxys_micros
,Uroxys_pygmaeus),(Uroxys_sp-4,(Uroxys_sp-2
,Uroxys_sp-1))))))))),(((Scybalophagus_rugosus,Scybalophagus_plicatipennis*)
,(Canthon_sp-2,(Canthon_quinquemaculatus,(Canthon_aequinoctialis*,(Anomiopus_sp1*,(Catharsius_sp2*,Catharsius_sp1*))
)))),((((Janssensantus_sp,Tanzanolus_sp)
,(Paronthobium_simplex,(Pseudonthobium_sp
,(Anonthobium_tibiale,(Ignambia_fascicularis
,(Pseudonthobium_fracticolloides,(Onthobium_cookii
,Onthobium_sp))))))),(((Deltochilum_mexicanum,Deltochilum_mexicanum*)
,(Deltochilum_gibbosum-2,(Deltochilum_carinatum
,((Deltochilum_amazonicum,Deltochilum_gibbosum-2-1)
,(Deltochilum_pseudoparile,Deltochilum_sp1*))))),((Coptodactyla_glabricollis
,(Pseudignambia_sp-2,(Pseudignambia_sp-3
,Pseudignambia_sp-1))),((Sauvagesinella_becki
,Coproecus_hemisphaericus),(Lepanus_glaber
,(Temnoplectron_finnigani,(Temnoplectron_sp
,Temnoplectron_politulum))))))),(((Circellium_bacchus-3
,(Circellium_bacchus-2,(Circellium_bacchus-5
,Circellium_bacchus-1))),(((Diorygopyx_niger*,Arachnodes_apotolamproides*),(Trichillidium_pilosum*,((Uroxys_sp2*
,(Ateuchus_floridensis,Ateuchus_viduus)),((Canthidium_sp1-1*,Canthidium_sp1-2*),(Scarabaeus_sp1*,Scarabaeus_sp2*)))))
,((Pachylomera_sp-1,Pachylomera_femoralis)
,(((Kheper_nigroaeneus-2,Kheper_nigroaeneus-2-1),(Drepanopodus_costatus
,(Scarabaeus_galenus,Scarabaeus_sp-4))),((Scarabaeus_hippias
,(Scarabaeus_sp-7,Scarabaeus_brittoni))
,(((Scarabaeus_sp-2,Scarabaeus_sp-8)
,(Scarabaeus_sp-3,Scarabaeus_sp-1))
,((Scarabaeus_sp-5
,Scarabaeus_sp-6),(Pachylomera_sp-2
,(Pachysoma_sp-1,(Pachysoma_sp-2,Pachysoma_hippocrates)))))
))))),(((Gyronotus_pumilus-1,(Gyronotus_pumilus-2
,Gyronotus_pumilus-3)),(Janssensantus_sp1*,((Canthodimorpha_lawrencei
,(Anachalcos_suturalis,((Anachalcos_convexus-1,Anachalcos_convexus*)
,(Anachalcos_convexus-3,(Anachalcos_sp
,Anachalcos_convexus-2))))),((Cryptocanthon_sp1-1*,Cryptocanthon_sp1-2*)
,(Scybalophagus_plicatipennis,(Canthon_fulgidus*,((Canthon_sp-3
,Eudinopus_dytiscoides-1),(Malagoniella_puncticollis,Megathopa_villosa))))))))
,((Bolbites_onitoides,(((Tanzanolus_sp1-1*,Tanzanolus_sp1-2*),(Trichillum_externepunctatum*,Leotrichillum_sp1*)),((Saprosites_sp2*,(Saprosites_sp1-1*,Saprosites_sp1-2*))
,(Ontherus_sp2*,(Ontherus_appendiculatus,(Ontherus_sp,Ontherus_sp1-1*))))))
,(((Bdelyrus_seminudus,Bdelyrus_sp1*),(((Ennearabdus_lobocephalus-1
,Monoplistes_sp-2),(Monoplistes_sp-1,(Monoplistes_curvipes
,Paracanthon_sp1*))),((Uroxys_sp1-2*,Uroxys_sp1-3*),((Onitis_fulgidus
,Onthophagus_signatus),((Cheironitis_hoplosternus
,(Cheironitis_sp-1,Cheironitis_sp-2)),((Onitis_caffer
,((Bubas_bison,Bubas_bubalus),((Heteronitis_sp-2
,Heteronitis_sp-3),(Heteronitis_sp-1
,Heteronitis_castelnaui)))),(Onitis_falcatus
,((Anonychonitis_sp-3,(Anonychonitis_sp-1
,Anonychonitis_sp-2)),(Onitis_sp,((Onitis_alexis-1
,Onitis_alexis-1-Vog),(Onitis_sp1-1*,Onitis_sp1-2*))))))))))),((Dwesasilvasedis_medinae*
,(Digitonthophagus_gazella-3-2
,Digitonthophagus_gazella-3-1)),((Onthophagus_mije
,(((Onthophagus_sp-4,(Cleptocaccobius_convexifrons
,(Caccobius_sp-1,Caccobius_sp-2)))
,(Onthophagus_avocetta,(Onthophagus_furcaticeps
,(Caccobius_schreberi,Onthophagus_depressus))))
,(((Onthophagus_sp-1,Onthophagus_sp-2)
,(Onthophagus_quadripustulatus,Onthophagus_vinctus*)),(((Caccobius_binodulus
,(Euonthophagus_carbonarius,Onthophagus_flavimargo))
,((Milichus_sp-1,Onthophagus_taurus),(Onthophagus_muticus
,(Onthophagus_alcyon,(Hyalonthophagus_sp-1
,Hyalonthophagus_sp-2))))),((Onthophagus_crinitus
,(Onthophagus_bidentatus,Onthophagus_haematopus))
,(Caccobius_nigritulus,(Onthophagus_hecate
,(Onthophagus_hinnulus,(Milichus_apicalis
,(Milichus_sp-2,Onthophagus_variegatus))))))))))
,((Helictopleurus_viridiflavus
,(Helictopleurus_politicollis
,((Helictopleurus_coruscus
,(Helictopleurus_giganteus
,Helictopleurus_sinuaticornis))
,(Helictopleurus_fissicollis
,(Heterosyphus_sicardi,(Helictopleurus_carbonarius
,(Helictopleurus_marsyas,Helictopleurus_nicollei))))
))),(((Onthophagus_sp-3,(Digitonthophagus_sp
,(Digitonthophagus_gazella-3,Digitonthophagus_gazella-3-Vog))),(Phalops_ardea
,(Phalops_sp-1,(Phalops_sp-3,Phalops_sp-2))))
,((Tragiscus_dimidiatus-1,((Onthophagus_elegans
,(Proagoderus_bicallosus,Proagoderus_schwaneri))
,((Onthophagus_diabolicus,Onthophagus_semiareus)
,(Proagoderus_sp-2,Proagoderus_sp-1))))
,((((Cyptochirus_sp,Cyptochirus_ambiguus)
,((Tiniocellus_sp-2,(Tiniocellus_sp-1
,Tragiscus_dimidiatus-2)),(Tiniocellus_spinipes-2
,(Tiniocellus_sp-3,Tiniocellus_spinipes-1))))
,((Eodrepanus_bechynei,((Oniticellus_sp-2
,Oniticellus_sp-1),(Oniticellus_sp-3
,Oniticellus_egregius))),(Onthophagus_seniculus
,(Liatongus_sp-3,(Liatongus_sp-1,(Liatongus_sp-2
,Liatongus_militaris-1)))))),((Liatongus_vertagus-1
,(Liatongus_vertagus-2,Euoniticellus_intermedius*)),((Helictopleurus_fungicola
,((Helictopleurus_splendidicollis
,(Helictopleurus_fulgens
,Helictopleurus_perrieri)),(Helictopleurus_quadripunctatus
,(Helictopleurus_rudicollis
,Helictopleurus_unifasciatus)))),((Liatongus_californicus
,(Euoniticellus_fulvus,(Euoniticellus_sp
,Euoniticellus_intermedius))),(Tiniocellus_sarawacus
,(((Drepanocerus_kirbyi,Drepanocerus_orientalis)
,(Liatongus_militaris-2,(Euoniticellus_triangulatus-2
,Euoniticellus_triangulatus-1))),(Proagoderus_sapphirinus
,((Oniticellus_planatus-1,Oniticellus_planatus-2)
,(Helictopleurus_steineri,(Helictopleurus_dorbignyi
,Helictopleurus_semivirens))))))))))))))))))))))))))))))))
[57408.];
