# Supplementary material for: Multigene phylogenetic analysis redefines dung beetles relationships and classification (Coleoptera: Scarabaeidae: Scarabaeinae)
Source: BMC Evol Biol. 2016 Nov 29;16:257. doi: 10.1186/s12862-016-0822-x (PMC5129633; doi:10.1186/s12862-016-0822-x)
Supplement: Additional file 18: Tree S8. — POY Tree, estimated using parameter scheme 211 (see Methods section). (TRE 12 kb) [file 12862_2016_822_MOESM18_ESM.tre]

(Podotenus_fulviventris*,(Acrossidius_tasmaniae,((Chiron_sp,((Aphodius_lividus
,Dialytellus_tragicus),((Saprosites_sp1-1*,Saprosites_sp1-2*),((Aegialia_sp
,Rhyparus_sp),(Aphodius_aegrotus,(Aphodius_sp-2
,(Aphodius_sp-3,Aphodius_sp-1)))))))
,((Neosisyphus_fortuitus,(Neosisyphus_confrater
,(Neosisyphus_mirabilis,(Sisyphus_crispatus,Sisyphus_fasciculatus)
))),((Lepanus_glaber,(Paraphytus_sp1*,(Frankenbergerius_armatus*,((Frankenbergerius_armatus-3
,(Frankenbergerius_armatus-1,Frankenbergerius_armatus-2))
,((Delopleurus_pullus,(Coptorhina_nitidipennis-1
,(Coptorhina_nitidipennis-2,Coptorhina_sp)))
,(Sarophorus_tuberculatus,((Sarophorus_costatus-3
,(Sarophorus_sp-2,Sarophorus_sp-1)),(Sarophorus_costatus-1*,(Sarophorus_costatus-2*
,(Sarophorus_costatus-1,Sarophorus_costatus-2))))))))))
,((((Uroxys_sp2*,(Eurysternus_sp1-1*,(Eurysternus_sp-2,Eurysternus_sp1-2*))),((Arachnodes_apotolamproides*,(Canthon_fulgidus*,Trichillum_externepunctatum*))
,((Neosisyphus_sp,Neosisyphus_sp1*),(Sisyphus_sp,Sisyphus_sp1*))))
,(Monoplistes_sp-1,(((Saprosites_sp2*,(Ataenius_opatroides*,(Ataenius_sp
,Martineziella_dutertrei))),((Scarabaeus_sp-9,(Scarabaeus_sp1*
,(Kheper_nigroaeneus-2,Kheper_nigroaeneus-2-1))),((Scarabaeus_sp2*
,(Scarabaeus_sp-5
,Scarabaeus_sp-6))
,((Scarabaeus_sp-2,(Scarabaeus_sp-8
,(Pachylomera_sp-1,Pachylomera_femoralis)))
,((Scarabaeus_hippias,(Scarabaeus_sp-7
,Scarabaeus_brittoni)),((Pachylomera_sp-2,(Pachysoma_sp-1
,(Pachysoma_sp-2,Pachysoma_hippocrates)))
,(Scarabaeus_sp-3,(Drepanopodus_costatus
,(Scarabaeus_sp-1,(Scarabaeus_galenus
,Scarabaeus_sp-4)))))))))),((Scatimus_erinnyos-1*,Scatimus_erinnyos-2*),((Catharsius_sp2*
,((Metacatharsius_sp-3,Metacatharsius_sp-4)
,(Metacatharsius_sp-6,(Metacatharsius_sp-1
,Metacatharsius_sp-2)))),(((Cheironitis_hoplosternus
,(Cheironitis_sp-1,Cheironitis_sp-2)),((Onitis_alexis-1-Vog
,(Onitis_falcatus,(Anonychonitis_sp-2
,(Anonychonitis_sp-1,Anonychonitis_sp-3))))
,(Onitis_sp,((Onitis_alexis-1,(Onitis_sp1-1*,Onitis_sp1-2*))
,(((Heteronitis_sp-2,Heteronitis_sp-3)
,(Heteronitis_sp-1,Heteronitis_castelnaui)),(Onitis_fulgidus
,(Onitis_caffer,(Bubas_bison,Bubas_bubalus))))))))
,(((Onthophagus_sp-3,((Digitonthophagus_sp
,(Digitonthophagus_gazella-3-2
,(Digitonthophagus_gazella-3-1,(Digitonthophagus_gazella-3
,Digitonthophagus_gazella-3-Vog)))),(Onthophagus_signatus
,(Phalops_ardea,(Phalops_sp-1,(Phalops_sp-3
,Phalops_sp-2)))))),(Onthophagus_seniculus
,(((Oniticellus_planatus-1,Oniticellus_planatus-2)
,(Helictopleurus_dorbignyi
,(Helictopleurus_semivirens
,Helictopleurus_steineri))),((Proagoderus_bicallosus
,Proagoderus_schwaneri),(Helictopleurus_carbonarius
,((Helictopleurus_marsyas,Helictopleurus_nicollei)
,((Helictopleurus_coruscus
,(Helictopleurus_giganteus
,Helictopleurus_sinuaticornis))
,((Helictopleurus_fungicola,Heterosyphus_sicardi)
,(Helictopleurus_fissicollis
,((Helictopleurus_quadripunctatus,(Helictopleurus_perrieri
,Helictopleurus_viridiflavus))
,((Helictopleurus_politicollis
,Helictopleurus_rudicollis)
,(Helictopleurus_unifasciatus
,(Helictopleurus_fulgens
,Helictopleurus_splendidicollis)))))))))))))
,(((Caccobius_binodulus,(Onthophagus_variegatus
,(Caccobius_nigritulus,Onthophagus_hecate))),((Caccobius_schreberi
,(Cleptocaccobius_convexifrons,(Caccobius_sp-1
,Caccobius_sp-2))),((Onthophagus_taurus
,((Onthophagus_depressus,(Euonthophagus_carbonarius
,Onthophagus_flavimargo)),(Onthophagus_alcyon
,((Hyalonthophagus_sp-1,Hyalonthophagus_sp-2)
,(Milichus_sp-1,Onthophagus_muticus)))))
,(((Onthophagus_sp-1,Onthophagus_sp-2)
,(Milichus_apicalis,(Onthophagus_vinctus*,(Milichus_sp-2
,Onthophagus_hinnulus)))),(Onthophagus_mije
,(Onthophagus_furcaticeps,(Onthophagus_quadripustulatus
,(Onthophagus_sp-4,(Onthophagus_haematopus
,(Onthophagus_bidentatus,Onthophagus_crinitus))))))))))
,(Liatongus_californicus,(((Drepanocerus_kirbyi,(Proagoderus_sp-2
,Proagoderus_sp-1)),(Tiniocellus_sarawacus
,(Euoniticellus_fulvus,(Euoniticellus_intermedius
,(Euoniticellus_sp,Euoniticellus_intermedius*))))),(((Proagoderus_sapphirinus
,((Liatongus_vertagus-1,Liatongus_vertagus-2)
,(Onthophagus_diabolicus,(Onthophagus_avocetta
,Onthophagus_semiareus)))),((Euoniticellus_triangulatus-2
,(Euoniticellus_triangulatus-1,Liatongus_sp-1))
,(Liatongus_sp-3,(Liatongus_militaris-1,(Liatongus_sp-2
,Liatongus_militaris-2))))),((Cyptochirus_sp
,(Cyptochirus_ambiguus,Onthophagus_elegans))
,((Tiniocellus_sp-3,((Tiniocellus_sp-1
,Tiniocellus_sp-2),(Tiniocellus_spinipes-2
,Tiniocellus_spinipes-1))),((Eodrepanus_bechynei
,Drepanocerus_orientalis),((Tragiscus_dimidiatus-2
,Tragiscus_dimidiatus-1),(Oniticellus_sp-3
,(Oniticellus_sp-1,(Oniticellus_sp-2
,Oniticellus_egregius))))))))))))))))))
,((((Epirinus_hluhluwensis,Epirinus_ngomae)
,((Epirinus_comosus,((Epirinus_obtusus
,Epirinus_scrobiculatus),((Epirinus_flagellatus,Epirinus_sp1*)
,(Epirinus_sulcipennis,Epirinus_sp2*)))),((Epirinus_aeneus-2
,Epirinus_aeneus-1),(Epirinus_relictus
,(Epirinus_convexus,(Epirinus_silvestris
,(Epirinus_sebastiani,Epirinus_sp)))))))
,((((Bohepilissus_subtilis-1,Bohepilissus_sp1-2*),(Bohepilissus_subtilis-2
,Bohepilissus_sp1-1*)),((Amphistomus_complanatus,(Copris_agnus,((Copris_lugubris
,Copris_sinicus),(Copris_sp-2,(Copris_amyntor-2-1
,Copris_sp-1))))),((Heliocopris_andersoni
,Heliocopris_hamadryas-2),((Ateuchus_chrysopygus
,Ateuchus_ecuadorensis),(Ateuchus_sp,(Ennearabdus_lobocephalus-1
,((Eucranium_planicolle,(Eucranium_arachnoides-2,Eucranium_arachnoides-2-1))
,(Ennearabdus_lobocephalus-1-Vog,((Anomiopsoides_cavifrons
,(Anomiopsoides_biloba-2,Glyphoderus_centralis)),(Glyphoderus_sterquilinus-1
,(Anomiopsoides_heteroclyta,(Anomiopsoides_biloba-2-1
,Glyphoderus_sterquilinus-2)))))))))))),((Canthodimorpha_lawrencei
,(Anachalcos_suturalis,(Anachalcos_convexus-1
,((Anachalcos_sp,Anachalcos_convexus-2)
,(Anachalcos_convexus-3,Anachalcos_convexus*))))),((Tanzanolus_sp1-1*,Tanzanolus_sp1-2*)
,(((Outenikwanus_tomentosus-2,Outenikwanus_tomentosus-1)
,(Aliuscanthoniola_sp,((Peckolus_alpinus-1
,Peckolus_alpinus-2),(Silvaphilus_sp
,(Endroedyolus_paradoxus-2,(Endroedyolus_paradoxus-1
,Endroedyolus_paradoxus-3)))))),((Dicranocara_deschodti*,(Haroldius_sp2*,(Haroldius_sp1-1*,Haroldius_sp1-2*))),((Odontoloma_sp1-1*
,(Odontoloma_pusillum,Odontoloma_sp1-2*)),((Namakwanus_davisi-3
,(Namakwanus_davisi-1,Namakwanus_davisi-2))
,(Dicranocara_deschodti,((Byrrhidium_convexum-1
,Byrrhidium_convexum-2),(Byrrhidium_namaquensis-2
,(Byrrhidium_namaquensis-1,Byrrhidium_namaquensis*)))))))))))),(((Boletoscapter_sp1*
,((Canthon_sp-3,(Malagoniella_puncticollis,Megathopa_villosa))
,((Canthon_aequinoctialis*,(Canthon_sp-2,(Canthon_quinquemaculatus,Anomiopus_sp1*)))
,(Eudinopus_dytiscoides-1,(Scybalophagus_rugosus,(Scybalophagus_plicatipennis
,Scybalophagus_plicatipennis*)))))),((Cambefortantus_ranomafanensis,((Paracanthon_sp1*,Tesserodoniella_elguetai*)
,(Uroxys_sp-3,(Uroxys_terminalis*,(Uroxys_sp1-1*,(Uroxys_sp1-2*,Uroxys_sp1-3*))))))
,(((Gyronotus_pumilus-1,(Gyronotus_pumilus-2
,Gyronotus_pumilus-3)),((Ateuchus_floridensis,(Ateuchus_viduus,Ateuchus_sp1*))
,((Boletoscapter_cornutus,(Trichillidium_pilosum*,(Ontherus_sp1-1*,Ontherus_sp2*)))
,((Demarziella_imitatrix,Leotrichillum_sp1*),((Dichotomius_yucatanus,Dichotomius_sp1*)
,(Dichotomius_carolinus,(Dichotomius_sp,(Demarziella_mirifica
,Dichotomius_sp2*)))))))),(Homocopris_torulosus*,(Canthonosoma_macleayi*,((Circellium_bacchus*,(Circellium_bacchus-3
,(Circellium_bacchus-2,(Circellium_bacchus-5
,Circellium_bacchus-1)))),((Janssensantus_sp
,Tanzanolus_sp),(Apotolamprus_cyanescens-2,(Nanos_minutus
,(Apotolamprus_cyanescens-1,((Apotolamprus_zombitsyensis
,((Apotolamprus_latipennis-1,Apotolamprus_latipennis-2),((Apotolamprus_darainaensis
,Apotolamprus_manomboensis),(Apotolamprus_hanskii,Apotolamprus_helenae))))
,((Apotolamprus_quadrinotatus,(Nanos_semiscribosus,Nanos_semicribrosus))
,(Nanos_rubrosignatus,((Nanos_hanskii,Nanos_sp)
,((Nanos_manomboensis,(Nanos_bimaculatus,Nanos_vadoni)),((Nanos_occidentalis
,Nanos_peyrierasi),(Nanos_viettei,(Nanos_clypeatus,Nanos_dubitatus)))))))))))
))))))),((((Demarziella_interrupta,((Circellium_bacchus-4
,(Copris_sp-3,Litocopris_sp-2))
,((Copris_confucius,Copris_sp1*),(Copris_amyntor-2,(Copris_minutus
,Litocopris_sp-1))))),((Temnoplectron_finnigani
,(Temnoplectron_sp,Temnoplectron_politulum))
,((Monoplistes_sp-2,(Ochicanthon_punctatus
,(Madaphacosoma_sp,(Epactoides_olsoufieffi
,(Epactoides_sp-2,(Epactoides_sp-3
,Epactoides_sp-1)))))),((Pedaria_sp1-1*,Pedaria_sp1-2*),(Pedaria_sp-3
,((Pedaria_sp-6,Pedaria_sp-2),(Pedaria_sp-5
,(Pedaria_sp-4,Pedaria_sp-1))))))))
,((((Canthon_smaragdulus,Janssensantus_sp1*),((Heliocopris_hamadryas-1,(Heliocopris_sp1-1*
,Heliocopris_sp1-2*)),(Deltochilum_carinatum,(Deltochilum_pseudoparile
,(Deltochilum_amazonicum,Deltochilum_gibbosum-2-1)))))
,((Coproecus_hemisphaericus,(Coptodactyla_glabricollis
,(Canthonosoma_castelnaui,(Aptenocanthon_sp
,Aptenocanthon_winyar)))),(Monoplistes_curvipes
,(Bdelyropsis_bowditchi,((Uroxys_micros,Uroxys_pygmaeus)
,(Uroxys_sp-1,(Uroxys_sp-2,Uroxys_sp-4)))))))
,((Ontherus_diabolicus,(Canthidium_guanacaste,(Canthidium_rufinum
,Canthidium_thalassinum))),(((Metacatharsius_sp-5
,(Metacatharsius_opacus,Metacatharsius_sp1*)),(Catharsius_sp1*,((Catharsius_calaharicus
,Catharsius_molossus),(Catharsius_philus,Catharsius_sesostris))))
,((Gymnopleurus_virens,(Gymnopleurus_sp-1
,(Gymnopleurus_sp-2,(Gymnopleurus_sp1-1*,Gymnopleurus_sp1-2*)))),(Allogymnopleurus_thalassinus
,((Paragymnopleurus_striatus,(Paragymnopleurus_maurus
,Paragymnopleurus_sp)),((Garreta_sp-3,(Garreta_sp-1
,Garreta_sp-2)),(Garreta_nitens,(Allogymnopleurus_sp-3
,(Allogymnopleurus_sp-1,Allogymnopleurus_sp-2)))))))))))
,(((Aphengoecus_multiserratus-1,(Aphengoecus_multiserratus-3
,Aphengoecus_multiserratus-2)),((((Hammondantus_psammophilus-1*,Hammondantus_psammophilus-2*)
,((Dwesasilvasedis_medinae-2,(Dwesasilvasedis_medinae-1
,Dwesasilvasedis_medinae-3)),(Hammondantus_psammophilus
,(Pycnopanelus_krikkeni,Pycnopanelus_krikkeni*)))),(((Xinidium_dentilabris-1
,(Xinidium_dentilabris-2,Xinidium_dentilabris-3))
,(Xinidium_dewitzi-3,(Xinidium_dewitzi-1
,(Xinidium_dewitzi-2,(Xinidium_dentilabris-1*,Xinidium_dentilabris-2*))))),(Macroderes_minutus
,((Macroderes_mutilatus-1,(Macroderes_mutilatus-2
,Macroderes_mutilatus-3)),((Macroderes_amplior
,Macroderes_sp-3),((Macroderes_sp-1,Macroderes_sp1*)
,(Macroderes_sp-4,Macroderes_sp-2))))))),((Bdelyrus_seminudus
,Bdelyrus_sp1*),((Scybalophagus_sp,((Canthidium_haroldi
,(Demarziella_scarpensis,Saphobius_sp1*)),(Eurysternus_inflexus
,((Eurysternus_angustulus,Eurysternus_plebejus)
,(Eurysternus_velutinus,(Eurysternus_caribaeus
,(Eurysternus_hamaticollis,Eurysternus_sp-1)))))))
,(((Diabroctis_mimas,(Oxysternon_conspicillatum,Phanaeus_sallei))
,((Coprophanaeus_lancifer,Dendropaemon_bahianus)
,(Coprophanaeus_sp,Coprophanaeus_telamon)))
,((Arachnodes_antoetrae,(Arachnodes_biimpressus,Arachnodes_mahafalyensis))
,((Arachnodes_delphinensis,Arachnodes_genieri)
,(Arachnodes_manaitrai,(Arachnodes_hanskii
,Arachnodes_insularis))))))))),(((Megathoposoma_candezei
,(Eudinopus_dytiscoides-1-Vog,Hansreia_affinis))
,(Canthon_perseverans,(Canthon_lamprimus
,((Anomiopus_panamensis,(Canthon_sp-4
,Canthon_sp-1)),((Canthon_deyrollei
,Canthon_indigaceus),((Canthon_luteicollis,Canthon_viridis)
,(Scybalocanthon_pygidialis-2,Scybalocanthon_pygidialis-1)))))))
,((Paronthobium_simplex,((Anonthobium_tibiale
,Pseudonthobium_sp),((Pseudonthobium_fracticolloides,Onthobium_sp1*)
,(Ignambia_fascicularis,(Onthobium_cookii,Onthobium_sp)))))
,((((Deltochilum_gibbosum-2,Deltochilum_sp1*),(Deltochilum_mexicanum,Deltochilum_mexicanum*)),((Canthonella_sp1*
,(Cryptocanthon_sp1-1*,Cryptocanthon_sp1-2*)),((Bolbites_onitoides,(Coprophanaeus_chiriquensis*,(Sulcophanaeus_batesi
,(Phanaeus_igneus,Sulcophanaeus_velutinus*)))),((Ontherus_appendiculatus,Ontherus_sp)
,(Lepanus_occidentalis,(Diorygopyx_simpliciclunis-2
,(Diorygopyx_simpliciclunis-1,Diorygopyx_niger*))))))),(Dwesasilvasedis_medinae*,((Canthidium_sp1-1*
,(Saphobius_squamulosus,(Saphobius_setosus,Canthidium_sp1-2*)))
,(((Sauvagesinella_becki,Lepanus_nitidus)
,(Cephalodesmius_armiger,Cephalodesmius_quadridens))
,((Lepanus_ustulatus,Lepanus_ustulatus*),(Saphobiamorpha_sp1*,((Pseudignambia_sp-3
,Pseudignambia_sp-1),(Pseudignambia_sp-2
,(Amphistomus_speculifer,(Amphistomus_sp1*,Amphistomus_sp2*))))))))))))))))))))))[40516.];
