# Supplementary material for: Multigene phylogenetic analysis redefines dung beetles relationships and classification (Coleoptera: Scarabaeidae: Scarabaeinae)
Source: BMC Evol Biol. 2016 Nov 29;16:257. doi: 10.1186/s12862-016-0822-x (PMC5129633; doi:10.1186/s12862-016-0822-x)
Supplement: Additional file 19: Tree S9. — POY Tree, estimated using parameter scheme 221 (see Methods section). (TRE 12 kb) [file 12862_2016_822_MOESM19_ESM.tre]

(Podotenus_fulviventris*,(Acrossidius_tasmaniae,((Aegialia_sp,Rhyparus_sp)
,(((Aphodius_lividus,Dialytellus_tragicus),(Aphodius_aegrotus
,(Aphodius_sp-2,(Aphodius_sp-3
,Aphodius_sp-1)))),((Chiron_sp
,(Aptenocanthon_sp,Aptenocanthon_winyar)),((Paraphytus_sp1*
,((Scarabaeus_sp-9,Frankenbergerius_armatus*),(((Frankenbergerius_armatus-1
,(Frankenbergerius_armatus-2,Frankenbergerius_armatus-3))
,(Delopleurus_pullus,(Coptorhina_nitidipennis-2
,(Coptorhina_nitidipennis-1,Coptorhina_sp))))
,(Sarophorus_tuberculatus,((Sarophorus_sp-2
,Sarophorus_sp-1),(Sarophorus_costatus-1*,(Sarophorus_costatus-2*,(Sarophorus_costatus-3
,(Sarophorus_costatus-1,Sarophorus_costatus-2))))))))),(((Janssensantus_sp1*
,(Deltochilum_carinatum,(Deltochilum_pseudoparile
,(Deltochilum_amazonicum,Deltochilum_gibbosum-2-1)))),((Byrrhidium_namaquensis*
,(Odontoloma_pusillum,(Odontoloma_sp1-1*,Odontoloma_sp1-2*))),((Haroldius_sp2*,(Haroldius_sp1-1*,Haroldius_sp1-2*))
,(((Namakwanus_davisi-3,(Namakwanus_davisi-1
,Namakwanus_davisi-2)),(Dicranocara_deschodti,(Dicranocara_deschodti*
,((Byrrhidium_convexum-1,Byrrhidium_convexum-2)
,(Byrrhidium_namaquensis-1,Byrrhidium_namaquensis-2)))))
,((Aliuscanthoniola_sp,(Outenikwanus_tomentosus-2
,Outenikwanus_tomentosus-1)),((Peckolus_alpinus-1
,Peckolus_alpinus-2),(Silvaphilus_sp
,(Endroedyolus_paradoxus-2,(Endroedyolus_paradoxus-1
,Endroedyolus_paradoxus-3))))))))),((Sauvagesinella_becki
,(Demarziella_imitatrix,Demarziella_mirifica)),((Trichillum_externepunctatum*,(Trichillidium_pilosum*,Leotrichillum_sp1*))
,((Paracanthon_sp1*,Tesserodoniella_elguetai*),((((Neosisyphus_mirabilis,(Neosisyphus_confrater
,Scarabaeus_sp-8)),((Epirinus_comosus
,((Epirinus_obtusus,Epirinus_scrobiculatus)
,((Epirinus_flagellatus,Epirinus_sp1*),(Epirinus_sulcipennis,Epirinus_sp2*)))
),((Epirinus_aeneus-2,Epirinus_aeneus-1)
,((Epirinus_relictus,(Epirinus_hluhluwensis
,Epirinus_ngomae)),(Epirinus_sp
,(Epirinus_convexus,(Epirinus_sebastiani
,Epirinus_silvestris))))))),((Scarabaeus_sp2*,((Bdelyropsis_bowditchi
,((Uroxys_micros,Uroxys_pygmaeus),(Uroxys_sp-1
,(Uroxys_sp-2,Uroxys_sp-4)))),((Scarabaeus_sp1*
,((Ataenius_sp,(Martineziella_dutertrei,Ataenius_opatroides*))
,((Metacatharsius_opacus,Saprosites_sp2*),(Saprosites_sp1-1*,Saprosites_sp1-2*)))),((Onitis_sp1-1*,Onitis_sp1-2*),(Catharsius_sp2*
,((Metacatharsius_sp-3,Metacatharsius_sp-4)
,(Metacatharsius_sp-5,(Metacatharsius_sp-6
,(Metacatharsius_sp-1,Metacatharsius_sp-2))))))))),(((Arachnodes_apotolamproides*
,((Neosisyphus_sp,Neosisyphus_fortuitus)
,(Sisyphus_crispatus,(Sisyphus_fasciculatus,(Neosisyphus_sp1*
,(Sisyphus_sp,Sisyphus_sp1*)))))),(Anachalcos_convexus-3
,(Canthodimorpha_lawrencei,((Anachalcos_convexus*,(Tanzanolus_sp1-1*,Tanzanolus_sp1-2*))
,(Anachalcos_suturalis,(Anachalcos_convexus-1
,(Anachalcos_sp,Anachalcos_convexus-2))))))),((Canthidium_sp1-1*
,Canthidium_sp1-2*),((Uroxys_sp2*,(Ateuchus_floridensis,Ateuchus_viduus)),((Eurysternus_sp1-2*,(Eurysternus_sp1-1*
,(Onitis_falcatus,(Cheironitis_hoplosternus,Eurysternus_sp-2)
))),((Cheironitis_sp-1,Cheironitis_sp-2)
,(((Anonychonitis_sp-2,(Anonychonitis_sp-1
,Anonychonitis_sp-3)),(Onitis_sp,(Onitis_alexis-1
,Onitis_alexis-1-Vog))),((Onitis_caffer,(Bubas_bison,Bubas_bubalus)
),((Heteronitis_sp-2,Heteronitis_sp-3)
,(Heteronitis_sp-1,Heteronitis_castelnaui)))))))))))
,(((Arachnodes_biimpressus,Arachnodes_mahafalyensis),(Arachnodes_antoetrae
,((Arachnodes_hanskii,Arachnodes_insularis)
,(Arachnodes_manaitrai,(Arachnodes_delphinensis
,Arachnodes_genieri))))),(((Bdelyrus_seminudus,((Ateuchus_chrysopygus
,(Ateuchus_ecuadorensis,Ateuchus_sp)),(Monoplistes_curvipes
,((Bohepilissus_sp1-2*,(Bohepilissus_subtilis-1,(Bohepilissus_subtilis-2,Bohepilissus_sp1-1*)
)),(Dwesasilvasedis_medinae*,(Ontherus_diabolicus,(Ochicanthon_punctatus
,(Madaphacosoma_sp,(Epactoides_olsoufieffi
,(Epactoides_sp-2,(Epactoides_sp-3
,Epactoides_sp-1))))))))))),((Heliocopris_andersoni
,Heliocopris_hamadryas-2),((Gymnopleurus_virens,(Gymnopleurus_sp-2
,(Gymnopleurus_sp1-1*,(Gymnopleurus_sp-1,Gymnopleurus_sp1-2*))))
,((Allogymnopleurus_thalassinus,(Garreta_nitens
,(Allogymnopleurus_sp-2,(Allogymnopleurus_sp-1
,Allogymnopleurus_sp-3)))),((Garreta_sp-3
,(Garreta_sp-1,Garreta_sp-2))
,(Paragymnopleurus_striatus,(Paragymnopleurus_maurus
,Paragymnopleurus_sp))))))),((Canthonella_sp1*,(Cryptocanthon_sp1-1*,Cryptocanthon_sp1-2*))
,((((Circellium_bacchus-3,(Circellium_bacchus-4,Circellium_bacchus*))
,(Circellium_bacchus-2,(Circellium_bacchus-5
,Circellium_bacchus-1))),((Scarabaeus_galenus
,Scarabaeus_sp-4),(((Kheper_nigroaeneus-2,Kheper_nigroaeneus-2-1)
,(Pachylomera_sp-1,Pachylomera_femoralis))
,((Pachylomera_sp-2,(Pachysoma_sp-1,(Pachysoma_sp-2
,Pachysoma_hippocrates))),((Scarabaeus_sp-2
,(Scarabaeus_sp-5
,Scarabaeus_sp-6))
,((Scarabaeus_sp-3,(Drepanopodus_costatus
,Scarabaeus_sp-1)),(Scarabaeus_hippias
,(Scarabaeus_sp-7,Scarabaeus_brittoni))))))))
,((((Canthidium_haroldi,((Eurysternus_angustulus
,Eurysternus_plebejus),(Eurysternus_inflexus
,(Eurysternus_velutinus,(Eurysternus_caribaeus
,(Eurysternus_hamaticollis,Eurysternus_sp-1))))))
,((Canthon_smaragdulus,Hansreia_affinis),(Scybalophagus_sp
,(Eudinopus_dytiscoides-1-Vog,(Megathoposoma_candezei
,(Canthon_luteicollis,((Canthon_deyrollei,(Canthon_viridis
,(Canthon_indigaceus,Canthon_perseverans)))
,((Canthon_lamprimus,(Canthon_sp-4,Canthon_sp-1))
,(Anomiopus_panamensis,(Scybalocanthon_pygidialis-2
,Scybalocanthon_pygidialis-1)))))))))),((((Coptodactyla_glabricollis
,(Catharsius_sesostris,(Catharsius_philus,(Catharsius_calaharicus
,Catharsius_molossus)))),(Ateuchus_sp1*,(Dichotomius_yucatanus,(Dichotomius_sp1*
,(Dichotomius_carolinus,(Dichotomius_sp,Dichotomius_sp2*))))))
,((Aphengoecus_multiserratus-1,(Aphengoecus_multiserratus-3
,Aphengoecus_multiserratus-2)),(Demarziella_scarpensis,((Lepanus_ustulatus*
,((Gyronotus_pumilus-1,(Gyronotus_pumilus-2
,Gyronotus_pumilus-3)),(Ontherus_sp2*,(Ontherus_appendiculatus
,(Ontherus_sp,Ontherus_sp1-1*))))),((Diorygopyx_niger*,(Amphistomus_sp1*,Amphistomus_sp2*)),(Onthobium_sp1*
,(Amphistomus_speculifer,(Canthonosoma_macleayi*,(Saphobius_sp1*,Saphobiamorpha_sp1*))))))))),(Boletoscapter_sp1*,((Copris_amyntor-2
,((Malagoniella_puncticollis,Megathopa_villosa),((Scybalophagus_rugosus
,(Scybalophagus_plicatipennis,Scybalophagus_plicatipennis*)),(Eudinopus_dytiscoides-1
,(Canthon_sp-3,(Canthon_aequinoctialis*,(Canthon_sp-2
,(Canthon_quinquemaculatus,Anomiopus_sp1*)))))))),(((Lepanus_ustulatus
,(Monoplistes_sp-1,Monoplistes_sp-2))
,(Cephalodesmius_armiger,(Canthonosoma_castelnaui
,Cephalodesmius_quadridens))),(Bdelyrus_sp1*,((Boletoscapter_cornutus
,((Pedaria_sp-3,(Pedaria_sp1-1*,Pedaria_sp1-2*)),(Pedaria_sp-1
,(Pedaria_sp-4,(Pedaria_sp-5,(Pedaria_sp-6
,Pedaria_sp-2)))))),((Canthidium_guanacaste
,(Canthidium_rufinum,Canthidium_thalassinum)),((Copris_sinicus
,(Copris_agnus,Copris_lugubris)),((Copris_amyntor-2-1
,Copris_sp-1),((Copris_sp-3,Copris_sp-2)
,(Copris_minutus,((Copris_confucius,Copris_sp1*),(Litocopris_sp-1
,Litocopris_sp-2)))))))))))))),((((Lepanus_glaber
,(Saphobius_setosus,Saphobius_squamulosus)),((((Deltochilum_gibbosum-2
,Deltochilum_sp1*),(Deltochilum_mexicanum,Deltochilum_mexicanum*)),(((Coprophanaeus_lancifer
,Dendropaemon_bahianus),(Coprophanaeus_sp
,Coprophanaeus_telamon)),((Oxysternon_conspicillatum
,Phanaeus_sallei),(Diabroctis_mimas,(Coprophanaeus_chiriquensis*,(Sulcophanaeus_batesi
,(Phanaeus_igneus,Sulcophanaeus_velutinus*))))))),((Bolbites_onitoides,(Canthon_fulgidus*
,(Heliocopris_hamadryas-1,(Heliocopris_sp1-1*,Heliocopris_sp1-2*)))),((Ennearabdus_lobocephalus-1
,Ennearabdus_lobocephalus-1-Vog),((Eucranium_planicolle,(Eucranium_arachnoides-2
,Eucranium_arachnoides-2-1)),((Glyphoderus_sterquilinus-1
,(Anomiopsoides_biloba-2-1,Anomiopsoides_heteroclyta))
,(Anomiopsoides_cavifrons,(Glyphoderus_sterquilinus-2,(Anomiopsoides_biloba-2
,Glyphoderus_centralis))))))))),((Demarziella_interrupta
,((Janssensantus_sp,Tanzanolus_sp)
,((Coproecus_hemisphaericus,(Lepanus_nitidus
,(Lepanus_occidentalis,(Diorygopyx_simpliciclunis-2
,Diorygopyx_simpliciclunis-1)))),(Paronthobium_simplex
,((Anonthobium_tibiale,Pseudonthobium_sp)
,((Ignambia_fascicularis,Pseudonthobium_fracticolloides)
,(Onthobium_cookii,Onthobium_sp)))))))
,((Cambefortantus_ranomafanensis,((Scatimus_erinnyos-1*,Scatimus_erinnyos-2*),((Pseudignambia_sp-2
,(Pseudignambia_sp-3,Pseudignambia_sp-1)),(Uroxys_sp-3
,(Uroxys_terminalis*,(Uroxys_sp1-1*,(Uroxys_sp1-2*,Uroxys_sp1-3*))))))),(Homocopris_torulosus*,(Nanos_minutus
,((Apotolamprus_cyanescens-1,Apotolamprus_cyanescens-2),(Apotolamprus_latipennis-2
,(((Apotolamprus_darainaensis,Apotolamprus_manomboensis)
,(Apotolamprus_latipennis-1,Apotolamprus_zombitsyensis))
,(((Nanos_semiscribosus,Nanos_semicribrosus),(Apotolamprus_hanskii
,(Apotolamprus_helenae,Apotolamprus_quadrinotatus))),(Nanos_rubrosignatus
,((Nanos_hanskii,Nanos_sp),((Nanos_manomboensis
,(Nanos_bimaculatus,Nanos_vadoni)),((Nanos_occidentalis,Nanos_peyrierasi)
,(Nanos_viettei,(Nanos_clypeatus,Nanos_dubitatus)))))))))))))))
,((Amphistomus_complanatus,(Temnoplectron_finnigani
,(Temnoplectron_sp,Temnoplectron_politulum)))
,((((Dwesasilvasedis_medinae-2,(Dwesasilvasedis_medinae-1
,Dwesasilvasedis_medinae-3)),((Pycnopanelus_krikkeni,Pycnopanelus_krikkeni*)
,(Hammondantus_psammophilus,(Hammondantus_psammophilus-1*,Hammondantus_psammophilus-2*)))),((Onitis_fulgidus
,((Xinidium_dentilabris-2,(Xinidium_dentilabris-3
,(Xinidium_dentilabris-1,Xinidium_dentilabris-1*))),(Xinidium_dewitzi-3,(Xinidium_dentilabris-2*
,(Xinidium_dewitzi-1,Xinidium_dewitzi-2)))))
,(Macroderes_minutus,(Macroderes_amplior
,(((Macroderes_sp-1,Macroderes_sp1*),(Macroderes_sp-4
,Macroderes_sp-2)),(Macroderes_mutilatus-1
,(Macroderes_sp-3,(Macroderes_mutilatus-2
,Macroderes_mutilatus-3)))))))),((Metacatharsius_sp1*,Catharsius_sp1*),((Onthophagus_sp-3
,((Phalops_ardea,(Phalops_sp-1,(Phalops_sp-3
,Phalops_sp-2))),(Onthophagus_signatus
,(Digitonthophagus_sp,(Digitonthophagus_gazella-3-Vog
,(Digitonthophagus_gazella-3,(Digitonthophagus_gazella-3-2
,Digitonthophagus_gazella-3-1)))))))
,(Onthophagus_flavimargo,((Caccobius_binodulus
,(Onthophagus_hecate,(((Caccobius_nigritulus,(Caccobius_schreberi
,(Onthophagus_sp-4,(Cleptocaccobius_convexifrons
,(Caccobius_sp-1,Caccobius_sp-2))))),(Onthophagus_vinctus*
,((Euonthophagus_carbonarius,(Onthophagus_sp-1
,Onthophagus_sp-2)),(Onthophagus_crinitus
,(Onthophagus_bidentatus,Onthophagus_haematopus)))))
,((Onthophagus_taurus,(Onthophagus_mije,(Onthophagus_alcyon
,(Hyalonthophagus_sp-1,Hyalonthophagus_sp-2))))
,((Milichus_sp-1,(Milichus_sp-2,Milichus_apicalis))
,(Onthophagus_muticus,((Onthophagus_furcaticeps
,Onthophagus_quadripustulatus),(Onthophagus_variegatus
,(Onthophagus_depressus,Onthophagus_hinnulus))))))))
),(((Proagoderus_schwaneri,(Proagoderus_bicallosus
,Tiniocellus_spinipes-2)),((Proagoderus_sp-2
,Proagoderus_sp-1),(Onthophagus_semiareus
,(Tragiscus_dimidiatus-2,Tragiscus_dimidiatus-1))))
,(Liatongus_californicus,((Tiniocellus_sp-3
,Tiniocellus_spinipes-1),(Onthophagus_seniculus
,(((Euoniticellus_sp,Euoniticellus_intermedius)
,(Euoniticellus_fulvus,(Euoniticellus_triangulatus-1
,(Euoniticellus_triangulatus-2,Euoniticellus_intermedius*)))),(((Cyptochirus_sp
,Cyptochirus_ambiguus),(((Tiniocellus_sp-1
,Tiniocellus_sp-2),(Liatongus_sp-1,(Liatongus_militaris-1
,(Liatongus_sp-3,Liatongus_sp-2))))
,((Drepanocerus_orientalis,(Eodrepanus_bechynei
,Liatongus_militaris-2)),(Oniticellus_sp-3
,(Oniticellus_sp-1,(Oniticellus_sp-2
,Oniticellus_egregius)))))),(((Drepanocerus_kirbyi
,(Onthophagus_avocetta,(Liatongus_vertagus-1
,Liatongus_vertagus-2))),(Proagoderus_sapphirinus
,((Oniticellus_planatus-1,Oniticellus_planatus-2)
,(Onthophagus_elegans,Tiniocellus_sarawacus))))
,(Onthophagus_diabolicus
,(Helictopleurus_viridiflavus
,((Helictopleurus_coruscus
,(Helictopleurus_giganteus
,Helictopleurus_sinuaticornis))
,(Helictopleurus_quadripunctatus,(Helictopleurus_perrieri
,((Helictopleurus_fulgens
,Helictopleurus_splendidicollis)
,(Helictopleurus_unifasciatus
,(Helictopleurus_politicollis
,((Helictopleurus_fissicollis
,(Helictopleurus_marsyas,Helictopleurus_nicollei))
,((Helictopleurus_fungicola,Heterosyphus_sicardi)
,(Helictopleurus_rudicollis
,(Helictopleurus_carbonarius
,(Helictopleurus_dorbignyi
,(Helictopleurus_semivirens
,Helictopleurus_steineri))))))))))))))))))))))))))))))))))))))))
))))[62073.];
