# Supplementary material for: Multigene phylogenetic analysis redefines dung beetles relationships and classification (Coleoptera: Scarabaeidae: Scarabaeinae)
Source: BMC Evol Biol. 2016 Nov 29;16:257. doi: 10.1186/s12862-016-0822-x (PMC5129633; doi:10.1186/s12862-016-0822-x)
Supplement: Additional file 20: Tree S10. — POY Tree, estimated using parameter scheme 3211 (see Methods section). (TRE 12 kb) [file 12862_2016_822_MOESM20_ESM.tre]

(Podotenus_fulviventris*,(Acrossidius_tasmaniae,(((Aphodius_lividus,Dialytellus_tragicus)
,(Aphodius_aegrotus,(Aphodius_sp-2,(Aphodius_sp-3
,Aphodius_sp-1)))),(((Martineziella_dutertrei
,(Ataenius_sp,Ataenius_opatroides*)),(Chiron_sp,((Aegialia_sp
,Rhyparus_sp),(Saprosites_sp2*,(Saprosites_sp1-1*,Saprosites_sp1-2*)))))
,((((Aliuscanthoniola_sp,(Outenikwanus_tomentosus-2
,Outenikwanus_tomentosus-1)),(Odontoloma_pusillum
,((Peckolus_alpinus-1,Peckolus_alpinus-2)
,(Silvaphilus_sp,(Endroedyolus_paradoxus-2
,(Endroedyolus_paradoxus-1,Endroedyolus_paradoxus-3))))))
,((Dicranocara_deschodti*,(Haroldius_sp2*,(Haroldius_sp1-1*,Haroldius_sp1-2*))),((Odontoloma_sp1-1*,Odontoloma_sp1-2*),((Namakwanus_davisi-3
,(Namakwanus_davisi-1,Namakwanus_davisi-2))
,(Dicranocara_deschodti,((Byrrhidium_convexum-1
,Byrrhidium_convexum-2),(Byrrhidium_namaquensis*,(Byrrhidium_namaquensis-1
,Byrrhidium_namaquensis-2)))))))),((Bdelyrus_seminudus,Bdelyrus_sp1*),((Eurysternus_sp1-1*
,Eurysternus_sp1-2*),((Neosisyphus_mirabilis,(((Tanzanolus_sp1-1*,Tanzanolus_sp1-2*),(Bohepilissus_sp1-1*,Bohepilissus_sp1-2*)),(Anachalcos_convexus*
,((Scatimus_erinnyos-1*,Scatimus_erinnyos-2*),((Neosisyphus_confrater,(Neosisyphus_sp
,Neosisyphus_fortuitus)),(Neosisyphus_sp1*,((Sisyphus_sp
,Sisyphus_fasciculatus),(Sisyphus_crispatus,Sisyphus_sp1*))))))))
,((Demarziella_scarpensis,((Malagoniella_puncticollis,Megathopa_villosa)
,((Epirinus_relictus,(Epirinus_hluhluwensis
,Epirinus_ngomae)),(((Epirinus_aeneus-2,Epirinus_aeneus-1)
,(Epirinus_convexus,(Epirinus_sebastiani
,(Epirinus_silvestris,Epirinus_sp))))
,(Epirinus_comosus,((Epirinus_obtusus
,Epirinus_scrobiculatus),((Epirinus_flagellatus,Epirinus_sp1*)
,(Epirinus_sulcipennis,Epirinus_sp2*)))))))),((((Janssensantus_sp1*
,(Heliocopris_hamadryas-1,(Heliocopris_sp1-1*,Heliocopris_sp1-2*)))
,(((Cambefortantus_ranomafanensis,Boletoscapter_sp1*),((Deltochilum_gibbosum-2,Deltochilum_sp1*)
,(Deltochilum_mexicanum,Deltochilum_mexicanum*))),((Canthon_sp-3
,((Canthon_quinquemaculatus,Anomiopus_sp1*),(Canthon_sp-2,Canthon_aequinoctialis*)))
,((Eudinopus_dytiscoides-1,Canthon_fulgidus*),(Scybalophagus_rugosus
,(Scybalophagus_plicatipennis,Scybalophagus_plicatipennis*)))))),((((Diorygopyx_niger*,Onthobium_sp1*),(Canthonosoma_macleayi*,(Saphobius_sp1*
,Saphobiamorpha_sp1*))),((Homocopris_torulosus*,(Pedaria_sp1-1*,Pedaria_sp1-2*)),(Paracanthon_sp1*,(Uroxys_sp-3,(Uroxys_sp2*,(Uroxys_sp1-1*
,(Uroxys_terminalis*,(Uroxys_sp1-2*,Uroxys_sp1-3*)))))))),(((((Xinidium_dewitzi-3
,(Xinidium_dewitzi-1,Xinidium_dewitzi-2))
,((Xinidium_dentilabris-3,Xinidium_dentilabris-1)
,(Xinidium_dentilabris-2,(Xinidium_dentilabris-1*,Xinidium_dentilabris-2*)))),((Macroderes_mutilatus-2
,Macroderes_mutilatus-3),(Macroderes_minutus
,(Macroderes_sp-3,(Macroderes_amplior
,(Macroderes_mutilatus-1,(Macroderes_sp1*,(Macroderes_sp-1
,(Macroderes_sp-4,Macroderes_sp-2)))))))))
,(((Caccobius_binodulus,Onthophagus_variegatus)
,(Dwesasilvasedis_medinae-2,(Dwesasilvasedis_medinae-1
,Dwesasilvasedis_medinae-3))),((Hammondantus_psammophilus
,((Pycnopanelus_krikkeni,Pycnopanelus_krikkeni*),(Hammondantus_psammophilus-1*,Hammondantus_psammophilus-2*))),(Copris_sp1*,(((Catharsius_sp2*,Catharsius_sp1*)
,((Copris_sp-2,Copris_lugubris),(Copris_sinicus
,(Copris_agnus,(Copris_amyntor-2-1,Copris_sp-1))))),(Metacatharsius_sp1*
,((Metacatharsius_sp-3,Metacatharsius_sp-4)
,(Metacatharsius_opacus,(Metacatharsius_sp-5
,(Metacatharsius_sp-6,(Metacatharsius_sp-1
,Metacatharsius_sp-2))))))))))),(((Onitis_fulgidus
,((Onitis_caffer,(Bubas_bison,Bubas_bubalus))
,((Heteronitis_sp-2,Heteronitis_sp-3)
,(Heteronitis_sp-1,Heteronitis_castelnaui))))
,(((Anonychonitis_sp-3,(Anonychonitis_sp-1
,Anonychonitis_sp-2)),(Cheironitis_hoplosternus
,(Cheironitis_sp-1,Cheironitis_sp-2))),(Onitis_falcatus
,(Onitis_sp,(Onitis_alexis-1-Vog,(Onitis_alexis-1,(Onitis_sp1-1*,Onitis_sp1-2*)))))))
,((Onthophagus_signatus,(Onthophagus_sp-3
,(Phalops_ardea,(Digitonthophagus_sp
,(Digitonthophagus_gazella-3-1,(Digitonthophagus_gazella-3-Vog
,(Digitonthophagus_gazella-3,Digitonthophagus_gazella-3-2)))))))
,((Phalops_sp-1,(Phalops_sp-3,Phalops_sp-2))
,((Onthophagus_hecate,(((Caccobius_nigritulus,(Milichus_sp-2
,Milichus_apicalis)),(Onthophagus_mije
,(Onthophagus_crinitus,(Onthophagus_bidentatus
,Onthophagus_haematopus)))),((Onthophagus_muticus
,(Onthophagus_furcaticeps,Onthophagus_quadripustulatus))
,((Onthophagus_flavimargo,(Onthophagus_depressus
,(Onthophagus_hinnulus,Onthophagus_vinctus*))),((Onthophagus_alcyon
,(Milichus_sp-1,(Onthophagus_taurus,(Hyalonthophagus_sp-1
,Hyalonthophagus_sp-2)))),((Euonthophagus_carbonarius
,(Onthophagus_sp-1,Onthophagus_sp-2))
,(Onthophagus_sp-4,(Caccobius_schreberi
,(Cleptocaccobius_convexifrons,(Caccobius_sp-1
,Caccobius_sp-2)))))))))),(Tragiscus_dimidiatus-1
,(Onthophagus_seniculus,((Proagoderus_sp-2
,Proagoderus_sp-1),((Proagoderus_bicallosus
,Proagoderus_schwaneri),((Liatongus_sp-1
,(Liatongus_sp-2,(Liatongus_militaris-1,(Liatongus_sp-3
,Liatongus_militaris-2)))),((Onthophagus_diabolicus
,Onthophagus_semiareus),(Onthophagus_elegans
,(((Euoniticellus_triangulatus-2
,Euoniticellus_triangulatus-1),((Cyptochirus_sp
,Cyptochirus_ambiguus),(Tragiscus_dimidiatus-2
,(Liatongus_californicus,((Tiniocellus_sarawacus,(Drepanocerus_kirbyi
,Euoniticellus_intermedius*)),(Euoniticellus_fulvus,(Euoniticellus_sp
,Euoniticellus_intermedius))))))),((Proagoderus_sapphirinus
,(Oniticellus_planatus-1,Oniticellus_planatus-2))
,((Onthophagus_avocetta,(Liatongus_vertagus-1
,Liatongus_vertagus-2)),((Eodrepanus_bechynei
,(Oniticellus_sp-3,(Oniticellus_sp-1
,(Drepanocerus_orientalis,(Oniticellus_sp-2
,Oniticellus_egregius))))),(((Helictopleurus_coruscus
,((Helictopleurus_giganteus
,Helictopleurus_sinuaticornis)
,(Helictopleurus_marsyas,Helictopleurus_nicollei)))
,(Helictopleurus_viridiflavus
,((Tiniocellus_sp-3,Tiniocellus_spinipes-1)
,(Tiniocellus_sp-1,(Tiniocellus_sp-2
,Tiniocellus_spinipes-2))))),(((Helictopleurus_quadripunctatus
,Helictopleurus_unifasciatus)
,(Helictopleurus_splendidicollis
,(Helictopleurus_fulgens
,Helictopleurus_perrieri)))
,((Helictopleurus_fissicollis
,Helictopleurus_politicollis)
,((Helictopleurus_rudicollis,Heterosyphus_sicardi)
,((Helictopleurus_carbonarius
,Helictopleurus_fungicola)
,(Helictopleurus_dorbignyi
,(Helictopleurus_semivirens
,Helictopleurus_steineri))))))))))))))))))))))))),(((Cryptocanthon_sp1-1*
,Cryptocanthon_sp1-2*),(Bolbites_onitoides,(Coprophanaeus_chiriquensis*,(Sulcophanaeus_batesi,(Phanaeus_igneus
,Sulcophanaeus_velutinus*))))),((Dwesasilvasedis_medinae*,((Apotolamprus_cyanescens-1,(Apotolamprus_cyanescens-2
,Nanos_minutus)),(((Apotolamprus_hanskii,(Apotolamprus_helenae
,Apotolamprus_quadrinotatus)),((Apotolamprus_darainaensis
,Apotolamprus_manomboensis),(Apotolamprus_latipennis-2,(Apotolamprus_latipennis-1
,Apotolamprus_zombitsyensis)))),((Nanos_semiscribosus
,Nanos_semicribrosus),(Nanos_rubrosignatus,((Nanos_hanskii
,Nanos_sp),((Nanos_manomboensis,(Nanos_bimaculatus
,Nanos_vadoni)),((Nanos_occidentalis,Nanos_peyrierasi),(Nanos_viettei
,(Nanos_clypeatus,Nanos_dubitatus)))))))))),((((Ateuchus_floridensis
,(Ateuchus_viduus,Ateuchus_sp1*)),((Dichotomius_sp,Dichotomius_sp2*)
,(Dichotomius_carolinus,(Dichotomius_yucatanus,Dichotomius_sp1*)))),((((Copris_minutus
,(Copris_sp-3,Copris_amyntor-2)),(Copris_confucius
,(Litocopris_sp-1,Litocopris_sp-2)))
,((Temnoplectron_finnigani,(Temnoplectron_sp
,Temnoplectron_politulum)),(Lepanus_glaber
,(Boletoscapter_cornutus,(Pedaria_sp-3,(Pedaria_sp-1
,(Pedaria_sp-4,(Pedaria_sp-5,(Pedaria_sp-6
,Pedaria_sp-2))))))))),(Arachnodes_apotolamproides*,(((Demarziella_interrupta
,(Pseudignambia_sp-2,(Pseudignambia_sp-3
,Pseudignambia_sp-1))),((Anonthobium_tibiale
,(Paronthobium_simplex,Pseudonthobium_sp))
,(Ignambia_fascicularis,(Pseudonthobium_fracticolloides
,(Onthobium_cookii,Onthobium_sp))))),((Lepanus_ustulatus*
,(Canthon_smaragdulus,((Amphistomus_speculifer,Demarziella_mirifica)
,(Demarziella_imitatrix,(Amphistomus_sp1*,Amphistomus_sp2*)))))
,((((Lepanus_occidentalis,(Diorygopyx_simpliciclunis-2
,Diorygopyx_simpliciclunis-1)),(Sauvagesinella_becki
,((Canthonosoma_castelnaui,Cephalodesmius_quadridens)
,(Cephalodesmius_armiger,(Aptenocanthon_sp
,Aptenocanthon_winyar))))),(Coproecus_hemisphaericus
,((Bdelyropsis_bowditchi,((Uroxys_micros,Uroxys_pygmaeus)
,(Uroxys_sp-1,(Uroxys_sp-2,Uroxys_sp-4))))
,((Lepanus_nitidus,Lepanus_ustulatus),(Ochicanthon_punctatus
,(Madaphacosoma_sp,(Epactoides_olsoufieffi
,(Epactoides_sp-2,(Epactoides_sp-3
,Epactoides_sp-1))))))))),(((Amphistomus_complanatus
,(Janssensantus_sp,Tanzanolus_sp))
,((Catharsius_calaharicus,Catharsius_sesostris)
,(Catharsius_molossus,Catharsius_philus)))
,(((Heliocopris_andersoni,Heliocopris_hamadryas-2)
,((Gymnopleurus_sp-1,(Gymnopleurus_virens
,(Gymnopleurus_sp-2,(Gymnopleurus_sp1-1*,Gymnopleurus_sp1-2*)))),((Allogymnopleurus_thalassinus
,(Paragymnopleurus_striatus,(Paragymnopleurus_maurus
,Paragymnopleurus_sp))),(Garreta_nitens
,((Allogymnopleurus_sp-1,(Allogymnopleurus_sp-2
,Allogymnopleurus_sp-3)),(Garreta_sp-3,(Garreta_sp-1
,Garreta_sp-2))))))),((Deltochilum_carinatum
,(Deltochilum_pseudoparile,(Deltochilum_amazonicum
,Deltochilum_gibbosum-2-1))),(Eurysternus_sp-2,(Paraphytus_sp1*,(Frankenbergerius_armatus*
,(((Frankenbergerius_armatus-1,(Frankenbergerius_armatus-2
,Frankenbergerius_armatus-3)),(Delopleurus_pullus
,(Coptorhina_nitidipennis-2,(Coptorhina_nitidipennis-1
,Coptorhina_sp)))),(Sarophorus_tuberculatus
,((Sarophorus_costatus-3,(Sarophorus_sp-2,Sarophorus_sp-1))
,(Sarophorus_costatus-1*,(Sarophorus_costatus-2*,(Sarophorus_costatus-1,Sarophorus_costatus-2))))))
)))))))))))),(((Scarabaeus_sp-2
,Scarabaeus_sp-8),(Scybalophagus_sp
,((Eudinopus_dytiscoides-1-Vog,(Hansreia_affinis
,Megathoposoma_candezei)),((Canthon_viridis,(Canthon_luteicollis
,Scarabaeus_sp-3)),(Canthon_indigaceus
,((Canthon_deyrollei,(Canthon_perseverans
,(Scybalocanthon_pygidialis-2,Scybalocanthon_pygidialis-1)))
,(Anomiopus_panamensis,(Canthon_lamprimus,(Canthon_sp-4
,(Canthon_sp-1,Scarabaeus_sp-1))))))))))
,(((Trichillidium_pilosum*,(Trichillum_externepunctatum*,Leotrichillum_sp1*)),(Ontherus_sp2*,(Ontherus_appendiculatus
,(Ontherus_sp,Ontherus_sp1-1*)))),(((Coptodactyla_glabricollis
,(Aphengoecus_multiserratus-3,(Aphengoecus_multiserratus-1
,Aphengoecus_multiserratus-2))),(((Tesserodoniella_elguetai*,(Canthidium_sp1-1*,Canthidium_sp1-2*)),(Circellium_bacchus*
,(Circellium_bacchus-3,(Circellium_bacchus-2
,(Circellium_bacchus-5,(Circellium_bacchus-4
,Circellium_bacchus-1)))))),(((Ateuchus_chrysopygus
,Ateuchus_ecuadorensis),(Monoplistes_curvipes,(Monoplistes_sp-1
,Monoplistes_sp-2))),(((Pachylomera_sp-2
,(Pachysoma_sp-1,(Pachysoma_sp-2,Pachysoma_hippocrates)))
,(Scarabaeus_sp2*,((Pachylomera_sp-1,Pachylomera_femoralis)
,(Scarabaeus_sp-5
,Scarabaeus_sp-6)))),((Scarabaeus_sp-9
,(Kheper_nigroaeneus-2-1,(Kheper_nigroaeneus-2,Scarabaeus_sp1*))),((Scarabaeus_hippias
,(Scarabaeus_sp-7,Scarabaeus_brittoni))
,(Drepanopodus_costatus,(Scarabaeus_galenus,Scarabaeus_sp-4))
)))))),((((Gyronotus_pumilus-1,(Gyronotus_pumilus-2
,Gyronotus_pumilus-3)),(Canthodimorpha_lawrencei
,(Anachalcos_suturalis,(Anachalcos_convexus-1
,(Anachalcos_convexus-3,(Anachalcos_sp
,Anachalcos_convexus-2)))))),((Bohepilissus_subtilis-1
,Bohepilissus_subtilis-2),((Saphobius_setosus
,Saphobius_squamulosus),(Canthonella_sp1*,(Canthidium_haroldi
,((Eurysternus_inflexus,(Eurysternus_angustulus
,Eurysternus_plebejus)),(Eurysternus_velutinus
,(Eurysternus_caribaeus,(Eurysternus_hamaticollis
,Eurysternus_sp-1))))))))),((Ontherus_diabolicus
,(Canthidium_rufinum,(Canthidium_guanacaste
,Canthidium_thalassinum))),(((Arachnodes_delphinensis,Arachnodes_genieri)
,((Arachnodes_antoetrae,(Arachnodes_biimpressus,Arachnodes_mahafalyensis))
,(Arachnodes_manaitrai,(Arachnodes_hanskii
,Arachnodes_insularis)))),(Ateuchus_sp
,(((Dendropaemon_bahianus,(Coprophanaeus_sp
,Coprophanaeus_telamon)),(Coprophanaeus_lancifer
,(Diabroctis_mimas,(Oxysternon_conspicillatum,Phanaeus_sallei))))
,((Ennearabdus_lobocephalus-1,Ennearabdus_lobocephalus-1-Vog)
,((Eucranium_arachnoides-2,(Eucranium_arachnoides-2-1,Eucranium_planicolle))
,(Glyphoderus_sterquilinus-1,(Anomiopsoides_cavifrons
,(Glyphoderus_sterquilinus-2,(Glyphoderus_centralis,(Anomiopsoides_biloba-2-1
,(Anomiopsoides_biloba-2,Anomiopsoides_heteroclyta)))))))))))))))))))))))))
))))[58516.];
