# Supplementary material for: Multigene phylogenetic analysis redefines dung beetles relationships and classification (Coleoptera: Scarabaeidae: Scarabaeinae)
Source: BMC Evol Biol. 2016 Nov 29;16:257. doi: 10.1186/s12862-016-0822-x (PMC5129633; doi:10.1186/s12862-016-0822-x)
Supplement: Additional file 21: Tree S11. — POY Tree, estimated using parameter scheme 3221 (see Methods section). (TRE 12 kb) [file 12862_2016_822_MOESM21_ESM.tre]

(Podotenus_fulviventris*,(Acrossidius_tasmaniae,(Rhyparus_sp,((Aegialia_sp
,(Aphodius_aegrotus,(Aphodius_lividus,Dialytellus_tragicus)))
,((Chiron_sp,((Martineziella_dutertrei,(Ataenius_sp
,Ataenius_opatroides*)),(Saprosites_sp2*,(Saprosites_sp1-1*,Saprosites_sp1-2*)))),(((((Canthonosoma_castelnaui
,(Cephalodesmius_armiger,Cephalodesmius_quadridens))
,((Lepanus_occidentalis,Lepanus_ustulatus)
,(Diorygopyx_simpliciclunis-2,Diorygopyx_simpliciclunis-1))),((Odontoloma_sp1-1*
,(Odontoloma_pusillum,Odontoloma_sp1-2*)),(((Namakwanus_davisi-3
,(Namakwanus_davisi-1,Namakwanus_davisi-2)),(Byrrhidium_namaquensis*
,(Dicranocara_deschodti,((Byrrhidium_convexum-1
,Byrrhidium_convexum-2),(Byrrhidium_namaquensis-1
,Byrrhidium_namaquensis-2))))),((Aliuscanthoniola_sp
,(Outenikwanus_tomentosus-2,Outenikwanus_tomentosus-1))
,((Peckolus_alpinus-1,Peckolus_alpinus-2)
,(Silvaphilus_sp,(Endroedyolus_paradoxus-1
,(Endroedyolus_paradoxus-2,Endroedyolus_paradoxus-3))))))))
,((Frankenbergerius_armatus*,((Frankenbergerius_armatus-3,(Frankenbergerius_armatus-1
,Frankenbergerius_armatus-2)),((Delopleurus_pullus
,(Coptorhina_nitidipennis-1,(Coptorhina_nitidipennis-2
,Coptorhina_sp))),(Sarophorus_tuberculatus
,((Sarophorus_sp-2,Sarophorus_sp-1),((Sarophorus_costatus-3
,Sarophorus_costatus-1*),(Sarophorus_costatus-2*,(Sarophorus_costatus-1,Sarophorus_costatus-2))))))
)),((Paronthobium_simplex,(Pseudonthobium_fracticolloides
,((Anonthobium_tibiale,Pseudonthobium_sp)
,(Ignambia_fascicularis,(Onthobium_cookii,Onthobium_sp)))))
,(((Canthon_lamprimus,(Anomiopus_panamensis,(Canthon_sp-4
,Canthon_sp-1))),((Canthon_deyrollei
,(Scybalocanthon_pygidialis-2,Scybalocanthon_pygidialis-1))
,((Canthon_indigaceus,Canthon_perseverans)
,(Canthon_luteicollis,Canthon_viridis)))),((Ateuchus_ecuadorensis
,(Ateuchus_chrysopygus,Ateuchus_sp)),((Anachalcos_suturalis
,(Anachalcos_convexus-1,Anachalcos_convexus-3))
,(((Eucranium_arachnoides-2,Eucranium_arachnoides-2-1)
,(Ennearabdus_lobocephalus-1-Vog,(Glyphoderus_sterquilinus-1
,(Anomiopsoides_biloba-2-1,Anomiopsoides_heteroclyta)))),(Paraphytus_sp1*
,(((Dendropaemon_bahianus,(Coprophanaeus_sp
,Coprophanaeus_telamon)),(Coprophanaeus_lancifer
,(Diabroctis_mimas,(Oxysternon_conspicillatum,Phanaeus_sallei))))
,(((Arachnodes_manaitrai,(Arachnodes_delphinensis
,Arachnodes_mahafalyensis)),((Arachnodes_antoetrae,Arachnodes_genieri)
,(Arachnodes_biimpressus,(Arachnodes_hanskii
,Arachnodes_insularis)))),(Scybalophagus_sp
,((Megathoposoma_candezei,(Canthon_smaragdulus,Hansreia_affinis))
,(Eudinopus_dytiscoides-1-Vog,(Deltochilum_pseudoparile
,(Deltochilum_carinatum,(Deltochilum_amazonicum
,Deltochilum_gibbosum-2-1))))))))))))))))
,(((Pseudignambia_sp-2,(Pseudignambia_sp-3
,Pseudignambia_sp-1)),(Demarziella_mirifica
,((Bohepilissus_subtilis-2,Bohepilissus_sp1-1*),(Bohepilissus_sp1-2*,(Bohepilissus_subtilis-1
,Demarziella_imitatrix))))),((((Amphistomus_speculifer,(Amphistomus_sp1*,Amphistomus_sp2*))
,(Bdelyrus_seminudus,((Canthidium_haroldi,((Eurysternus_angustulus
,Eurysternus_plebejus),(Eurysternus_inflexus
,(Eurysternus_velutinus,(Eurysternus_caribaeus
,(Eurysternus_hamaticollis,Eurysternus_sp-1))))))
,((Aphodius_sp-2,(Aphodius_sp-3
,Aphodius_sp-1)),(((Canthidium_sp1-1*,Canthidium_sp1-2*),(Uroxys_sp2*,(Eurysternus_sp1-2*
,(Bolbites_onitoides,(Eurysternus_sp-2,Eurysternus_sp1-1*)))))
,((Canthodimorpha_lawrencei,(Anachalcos_convexus*,(Anachalcos_sp
,Anachalcos_convexus-2))),(Sisyphus_crispatus
,((Sisyphus_sp,(Sisyphus_fasciculatus,Sisyphus_sp1*))
,(Neosisyphus_confrater,((Neosisyphus_sp
,Neosisyphus_fortuitus),(Neosisyphus_mirabilis,Neosisyphus_sp1*)))))))))))
,(((Janssensantus_sp1*,(Gyronotus_pumilus-1,(Gyronotus_pumilus-2
,Gyronotus_pumilus-3))),((Coptodactyla_glabricollis
,(Aptenocanthon_sp,Aptenocanthon_winyar))
,((Ontherus_appendiculatus,Ontherus_sp2*),(Ontherus_diabolicus
,(Ontherus_sp,Ontherus_sp1-1*))))),((Boletoscapter_cornutus
,Lepanus_glaber),(Coproecus_hemisphaericus
,(Scarabaeus_sp-8,(((Canthidium_guanacaste
,(Canthidium_rufinum,Canthidium_thalassinum))
,((Scarabaeus_sp-9,(Kheper_nigroaeneus-2-1
,(Kheper_nigroaeneus-2,Scarabaeus_sp1*))),(Pachylomera_sp-2,(Pachysoma_sp-1
,(Pachysoma_sp-2,Pachysoma_hippocrates))))),((Scarabaeus_hippias
,(Scarabaeus_sp-7,Scarabaeus_brittoni))
,((Scarabaeus_sp-3,(Drepanopodus_costatus
,Scarabaeus_sp-1)),(Scarabaeus_sp-2
,((Pachylomera_sp-1,(Pachylomera_femoralis,Scarabaeus_sp2*))
,((Scarabaeus_sp-5
,Scarabaeus_sp-6),(Scarabaeus_galenus
,Scarabaeus_sp-4)))))))))))),((((Heliocopris_andersoni
,Heliocopris_hamadryas-2),(Demarziella_interrupta,(Onitis_fulgidus
,((Anonychonitis_sp-2,(Anonychonitis_sp-1
,Anonychonitis_sp-3)),((Onitis_caffer,(Bubas_bison
,Bubas_bubalus)),((Onitis_sp,(Onitis_alexis-1,Onitis_alexis-1-Vog))
,((Cheironitis_hoplosternus,(Cheironitis_sp-1
,Cheironitis_sp-2)),(Onitis_falcatus,((Heteronitis_sp-2
,Heteronitis_sp-3),(Heteronitis_sp-1
,Heteronitis_castelnaui)))))))))),((((Dichotomius_sp,Dichotomius_sp2*)
,(Dichotomius_carolinus,(Dichotomius_yucatanus,Dichotomius_sp1*))),((Coprophanaeus_chiriquensis*
,(Sulcophanaeus_batesi,(Phanaeus_igneus,Sulcophanaeus_velutinus*))),((Eudinopus_dytiscoides-1
,Canthon_fulgidus*),((Deltochilum_gibbosum-2,Deltochilum_sp1*),(Deltochilum_mexicanum,Deltochilum_mexicanum*)))))
,(((Gymnopleurus_sp-2,(Gymnopleurus_sp1-2*,(Tanzanolus_sp
,(Janssensantus_sp,Gymnopleurus_sp1-1*)))),((Eucranium_planicolle
,(Amphistomus_complanatus,Ennearabdus_lobocephalus-1))
,(Anomiopsoides_cavifrons,(Glyphoderus_sterquilinus-2,(Anomiopsoides_biloba-2
,Glyphoderus_centralis))))),(((Epirinus_aeneus-2,Epirinus_aeneus-1)
,(Epirinus_convexus,(Epirinus_sebastiani
,Epirinus_silvestris))),((Epirinus_relictus
,(Epirinus_hluhluwensis,Epirinus_ngomae))
,(Epirinus_comosus,((Epirinus_obtusus
,Epirinus_scrobiculatus),((Epirinus_flagellatus,Epirinus_sp1*)
,(Epirinus_sulcipennis,Epirinus_sp2*))))))))),((Canthonella_sp1*,Dwesasilvasedis_medinae*),(((Diorygopyx_niger*,Onthobium_sp1*)
,(Lepanus_ustulatus*,(Saphobius_sp1*,Saphobiamorpha_sp1*))),((Arachnodes_apotolamproides*,(Cryptocanthon_sp1-1*,Cryptocanthon_sp1-2*)),((Nanos_minutus
,((Apotolamprus_cyanescens-1,Apotolamprus_cyanescens-2),((Nanos_rubrosignatus
,(Nanos_hanskii,(Nanos_peyrierasi,(Nanos_occidentalis,((Nanos_manomboensis
,(Nanos_bimaculatus,Nanos_vadoni)),(Nanos_viettei,(Nanos_clypeatus
,Nanos_dubitatus))))))),(Nanos_semicribrosus,((Apotolamprus_zombitsyensis
,Apotolamprus_latipennis-2),((Apotolamprus_helenae,(Apotolamprus_hanskii
,Apotolamprus_quadrinotatus)),((Apotolamprus_latipennis-1
,Nanos_semiscribosus),(Nanos_sp
,(Apotolamprus_darainaensis,Apotolamprus_manomboensis)))))))))
,((Demarziella_scarpensis,Canthonosoma_macleayi*),(((((Malagoniella_puncticollis
,Megathopa_villosa),(Heliocopris_hamadryas-1,(Heliocopris_sp1-1*,Heliocopris_sp1-2*))),(Bdelyrus_sp1*
,((Pedaria_sp-3,((Pedaria_sp1-1*,Pedaria_sp1-2*),(Pedaria_sp-4
,(Pedaria_sp-1,(Pedaria_sp-5,(Pedaria_sp-6
,Pedaria_sp-2)))))),((Bdelyropsis_bowditchi,((Uroxys_micros
,Uroxys_pygmaeus),(Uroxys_sp-1,(Uroxys_sp-2
,Uroxys_sp-4)))),(Ochicanthon_punctatus
,(Madaphacosoma_sp,(Epactoides_olsoufieffi
,(Epactoides_sp-2,(Epactoides_sp-3
,Epactoides_sp-1))))))))),(((Circellium_bacchus-3,(Circellium_bacchus*
,(Circellium_bacchus-2,(Circellium_bacchus-1
,(Circellium_bacchus-4,Circellium_bacchus-5))))),((Trichillidium_pilosum*
,(Trichillum_externepunctatum*,Leotrichillum_sp1*)),(Ateuchus_floridensis,(Ateuchus_sp1*,(Ateuchus_viduus,Homocopris_torulosus*)))))
,(Cambefortantus_ranomafanensis,(((Paracanthon_sp1*,Tesserodoniella_elguetai*),((Uroxys_sp1-1*,(Uroxys_sp1-2*,Uroxys_sp1-3*))
,(Epirinus_sp,(Scatimus_erinnyos-1*,Scatimus_erinnyos-2*)))),((Scybalophagus_rugosus
,(Scybalophagus_plicatipennis,Scybalophagus_plicatipennis*)),(Canthon_sp-3,(Canthon_aequinoctialis*
,(Canthon_sp-2,(Canthon_quinquemaculatus,Anomiopus_sp1*)))))))))
,(((Saphobius_setosus,Saphobius_squamulosus)
,((Sauvagesinella_becki,Lepanus_nitidus)
,((Monoplistes_curvipes,(Monoplistes_sp-1,Monoplistes_sp-2))
,(Temnoplectron_finnigani,(Temnoplectron_sp
,Temnoplectron_politulum))))),((Boletoscapter_sp1*,(Aphengoecus_multiserratus-3
,((Copris_minutus,(Copris_sp1*,(Litocopris_sp-1,Litocopris_sp-2)))
,(Copris_agnus,(Copris_lugubris,((Copris_confucius
,Copris_sinicus),((Copris_amyntor-2-1,Copris_sp-1)
,(Copris_sp-3,(Copris_sp-2,Copris_amyntor-2))))))))),(((Catharsius_sp2*
,Catharsius_sp1*),(Metacatharsius_sp1*,((Metacatharsius_sp-3,Metacatharsius_sp-4)
,(((Catharsius_calaharicus,Catharsius_philus)
,(Catharsius_molossus,Catharsius_sesostris))
,(Metacatharsius_opacus,(Metacatharsius_sp-5
,(Metacatharsius_sp-6,(Metacatharsius_sp-1
,Metacatharsius_sp-2)))))))),((((Dwesasilvasedis_medinae-2
,(Dwesasilvasedis_medinae-1,Dwesasilvasedis_medinae-3))
,(Pycnopanelus_krikkeni,(Hammondantus_psammophilus,(Hammondantus_psammophilus-1*
,Hammondantus_psammophilus-2*)))),(((Xinidium_dewitzi-3,(Xinidium_dewitzi-1
,Xinidium_dewitzi-2)),(Xinidium_dentilabris-2
,(Xinidium_dentilabris-1,(Xinidium_dentilabris-3,((Xinidium_dentilabris-1*,Xinidium_dentilabris-2*)
,(Dicranocara_deschodti*,(Haroldius_sp2*,(Haroldius_sp1-1*,Haroldius_sp1-2*)))))))),(Pycnopanelus_krikkeni*,((Aphengoecus_multiserratus-1
,Aphengoecus_multiserratus-2),(Macroderes_amplior
,(Macroderes_sp-3,((Macroderes_mutilatus-1
,(Macroderes_mutilatus-2,Macroderes_mutilatus-3))
,(Macroderes_minutus,(Macroderes_sp-1,(Macroderes_sp-4
,(Macroderes_sp-2,Macroderes_sp1*))))))))))),((Onitis_sp1-1*,Onitis_sp1-2*),(((Uroxys_sp-3
,Uroxys_terminalis*),(Tanzanolus_sp1-1*,Tanzanolus_sp1-2*)),(((Phalops_ardea,((Onthophagus_signatus
,Phalops_sp-1),(Phalops_sp-3,Phalops_sp-2)))
,(Onthophagus_sp-3,(Digitonthophagus_sp
,(Digitonthophagus_gazella-3-Vog,(Digitonthophagus_gazella-3-2
,(Digitonthophagus_gazella-3,Digitonthophagus_gazella-3-1))))))
,(((Onthophagus_muticus,(Onthophagus_depressus
,(Onthophagus_hecate,Onthophagus_hinnulus)))
,((Onthophagus_sp-4,((Onthophagus_quadripustulatus
,(Onthophagus_sp-1,Onthophagus_sp-2))
,(Onthophagus_crinitus,(Onthophagus_bidentatus
,Onthophagus_haematopus)))),((Onthophagus_furcaticeps
,(Caccobius_binodulus,(Euonthophagus_carbonarius
,Onthophagus_flavimargo))),(Onthophagus_mije
,((Caccobius_schreberi,((Caccobius_nigritulus
,Onthophagus_variegatus),(Cleptocaccobius_convexifrons
,(Caccobius_sp-1,Caccobius_sp-2))))
,((Milichus_sp-2,Milichus_apicalis),(Milichus_sp-1
,((Onthophagus_alcyon,Onthophagus_taurus)
,(Hyalonthophagus_sp-1,Hyalonthophagus_sp-2)))))))))
,(((Proagoderus_sp-2,Proagoderus_sp-1)
,(Proagoderus_bicallosus,Proagoderus_schwaneri))
,(((Liatongus_californicus,Onthophagus_vinctus*),((Liatongus_sp-1
,(Liatongus_sp-3,(Liatongus_sp-2,Liatongus_militaris-1)))
,((Proagoderus_sapphirinus,(Oniticellus_planatus-1
,Oniticellus_planatus-2)),(((Cyptochirus_sp
,Cyptochirus_ambiguus),(Euoniticellus_fulvus
,(Euoniticellus_sp,Euoniticellus_intermedius*))),((Onthophagus_diabolicus
,(Onthophagus_avocetta,Onthophagus_semiareus))
,(Euoniticellus_intermedius,((Drepanocerus_kirbyi
,(Tragiscus_dimidiatus-2,Tragiscus_dimidiatus-1))
,(Tiniocellus_spinipes-2,(Tiniocellus_sp-3
,(Tiniocellus_spinipes-1,(Tiniocellus_sp-1
,Tiniocellus_sp-2))))))))))),((Gymnopleurus_sp-1
,(Gymnopleurus_virens,((Allogymnopleurus_thalassinus
,(Paragymnopleurus_striatus,(Paragymnopleurus_maurus
,Paragymnopleurus_sp))),(Garreta_nitens,(Garreta_sp-3
,((Garreta_sp-1,Garreta_sp-2)
,(Allogymnopleurus_sp-1,(Allogymnopleurus_sp-2
,Allogymnopleurus_sp-3)))))))),(Onthophagus_seniculus
,(Onthophagus_elegans,(((Euoniticellus_triangulatus-2
,Euoniticellus_triangulatus-1),((Eodrepanus_bechynei
,Liatongus_militaris-2),(Oniticellus_sp-3
,((Drepanocerus_orientalis,Oniticellus_sp-1)
,(Oniticellus_sp-2,Oniticellus_egregius)))))
,((Liatongus_vertagus-1,Liatongus_vertagus-2)
,(((Helictopleurus_fungicola,Tiniocellus_sarawacus)
,(Helictopleurus_steineri,(Helictopleurus_dorbignyi
,Helictopleurus_semivirens)))
,(Helictopleurus_viridiflavus
,((Helictopleurus_splendidicollis
,(Helictopleurus_rudicollis,((Helictopleurus_quadripunctatus
,Helictopleurus_unifasciatus)
,(Helictopleurus_politicollis
,(Helictopleurus_fulgens
,Helictopleurus_perrieri)))))
,((Helictopleurus_marsyas,Helictopleurus_nicollei)
,((Helictopleurus_carbonarius,Heterosyphus_sicardi)
,(Helictopleurus_fissicollis
,(Helictopleurus_coruscus,(Helictopleurus_giganteus
,Helictopleurus_sinuaticornis))))))))))))))))))))))))))))))))
))))))[77861.];
