# Supplementary material for: Multigene phylogenetic analysis redefines dung beetles relationships and classification (Coleoptera: Scarabaeidae: Scarabaeinae)
Source: BMC Evol Biol. 2016 Nov 29;16:257. doi: 10.1186/s12862-016-0822-x (PMC5129633; doi:10.1186/s12862-016-0822-x)
Supplement: Additional file 22: Table S8. — Bootstrap support in ML and posterior probabilities in BI analyses for the major inferred Scarabaeinae lineages. (XLSX 38 kb) [file 12862_2016_822_MOESM22_ESM.xlsx]

## Sheet: Table3
	X1	X2	X3	X4
1	Aegialia + Aphodius + Dialytellus + Frankenbergerius + Sarophorus + Delopleurus + Coptorhina + Paraphytus + Allogymnopleurus + Garreta + Paragymnopleurus + Gymnopleurus + Heliocopris + Janssensantus + Tanzanolus + Canthidium + Dichotomius + Scatimus + Ateuchus + Ennearabdus + Eucranium + Glyphoderus + Anomiopsoides + Oxysternon + Coprophanaeus + Sulcophanaeus + Phanaeus + Bolbites + Dendropaemon …
2	Aegialia + Aphodius + Dialytellus + Frankenbergerius + Sarophorus + Delopleurus + Coptorhina + Paraphytus + Allogymnopleurus + Garreta + Paragymnopleurus + Gymnopleurus + Heliocopris + Janssensantus + Tanzanolus + Canthidium + Dichotomius + Scatimus + Ateuchus + Ennearabdus + Eucranium + Glyphoderus + Anomiopsoides + Oxysternon + Coprophanaeus + Sulcophanaeus + Phanaeus + Bolbites + Dendropaemon …
3	Aegialia + Aphodius + Dialytellus + Frankenbergerius + Sarophorus + Delopleurus + Coptorhina + Paraphytus + Allogymnopleurus + Garreta + Paragymnopleurus + Gymnopleurus + Heliocopris + Janssensantus + Tanzanolus + Canthidium + Dichotomius + Scatimus + Ateuchus + Ennearabdus + Eucranium + Glyphoderus + Anomiopsoides + Oxysternon + Coprophanaeus + Sulcophanaeus + Phanaeus + Bolbites + Dendropaemon …	100
4	Aegialia + Aphodius + Dialytellus	65
5	Aphodius + Dialytellus	64
6	Aphodius + Dialytellus	71	68	69
7	Aphodius	97
8	Aphodius	51
9	Aphodius	33	32	27
10	Frankenbergerius + Sarophorus + Delopleurus + Coptorhina + Paraphytus + Allogymnopleurus + Garreta + Paragymnopleurus + Gymnopleurus + Heliocopris + Janssensantus + Tanzanolus + Canthidium + Dichotomius + Scatimus + Ateuchus + Ennearabdus + Eucranium + Glyphoderus + Anomiopsoides + Oxysternon + Coprophanaeus + Sulcophanaeus + Phanaeus + Bolbites + Dendropaemon + Diabroctis + Ontherus + Gyronotus …	34
11	Frankenbergerius + Sarophorus + Delopleurus + Coptorhina + Paraphytus + Allogymnopleurus + Garreta + Paragymnopleurus + Gymnopleurus + Heliocopris + Janssensantus + Tanzanolus + Canthidium + Dichotomius + Scatimus + Ateuchus + Ennearabdus + Eucranium + Glyphoderus + Anomiopsoides + Oxysternon + Coprophanaeus + Sulcophanaeus + Phanaeus + Bolbites + Dendropaemon + Diabroctis + Ontherus + Gyronotus …	85
12	Frankenbergerius + Sarophorus + Delopleurus + Coptorhina + Paraphytus	85
13	Frankenbergerius + Sarophorus + Delopleurus + Coptorhina	87
14	Frankenbergerius + Sarophorus + Delopleurus + Coptorhina	97
15	Frankenbergerius	100
16	Frankenbergerius	100
17	Sarophorus + Delopleurus + Coptorhina	46
18	Sarophorus	100
19	Sarophorus	99
20	Sarophorus	45
21	Sarophorus	53
22	Sarophorus	98	99
23	Sarophorus	68		57
24	Sarophorus	88	90	88
25	Delopleurus + Coptorhina	97		88
26	Coptorhina	100	100	100
27	Coptorhina	100	100	100
28	Allogymnopleurus + Garreta + Paragymnopleurus + Gymnopleurus + Heliocopris + Janssensantus + Tanzanolus + Canthidium + Dichotomius + Scatimus + Ateuchus + Ennearabdus + Eucranium + Glyphoderus + Anomiopsoides + Oxysternon + Coprophanaeus + Sulcophanaeus + Phanaeus + Bolbites + Dendropaemon + Diabroctis + Ontherus + Gyronotus + Tesserodoniella + Homocopris + Paracanthon + Bdelyrus + Copris + Litoc…	52
29	Allogymnopleurus + Garreta + Paragymnopleurus + Gymnopleurus + Heliocopris + Janssensantus + Tanzanolus + Canthidium + Dichotomius + Scatimus + Ateuchus + Ennearabdus + Eucranium + Glyphoderus + Anomiopsoides + Oxysternon + Coprophanaeus + Sulcophanaeus + Phanaeus + Bolbites + Dendropaemon + Diabroctis + Ontherus + Gyronotus + Tesserodoniella + Homocopris + Paracanthon + Bdelyrus + Copris + Litoc…	85
30	Allogymnopleurus + Garreta + Paragymnopleurus + Gymnopleurus + Heliocopris + Janssensantus + Tanzanolus + Canthidium + Dichotomius + Scatimus + Ateuchus + Ennearabdus + Eucranium + Glyphoderus + Anomiopsoides + Oxysternon + Coprophanaeus + Sulcophanaeus + Phanaeus + Bolbites + Dendropaemon + Diabroctis + Ontherus + Gyronotus + Tesserodoniella + Homocopris + Paracanthon + Bdelyrus + Copris + Litoc…	2
31	Allogymnopleurus + Garreta + Paragymnopleurus + Gymnopleurus + Heliocopris + Janssensantus + Tanzanolus + Canthidium + Dichotomius + Scatimus + Ateuchus + Ennearabdus + Eucranium + Glyphoderus + Anomiopsoides + Oxysternon + Coprophanaeus + Sulcophanaeus + Phanaeus + Bolbites + Dendropaemon + Diabroctis + Ontherus + Gyronotus + Tesserodoniella + Homocopris + Paracanthon + Bdelyrus + Copris + Litoc…	0
32	Allogymnopleurus + Garreta + Paragymnopleurus + Gymnopleurus + Heliocopris + Janssensantus + Tanzanolus + Canthidium + Dichotomius + Scatimus + Ateuchus + Ennearabdus + Eucranium + Glyphoderus + Anomiopsoides + Oxysternon + Coprophanaeus + Sulcophanaeus + Phanaeus + Bolbites + Dendropaemon + Diabroctis + Ontherus + Gyronotus + Tesserodoniella + Homocopris + Paracanthon + Bdelyrus + Copris + Litoc…	0
33	Allogymnopleurus + Garreta + Paragymnopleurus + Gymnopleurus + Heliocopris + Janssensantus + Tanzanolus	6
34	Allogymnopleurus + Garreta + Paragymnopleurus + Gymnopleurus	97
35	Allogymnopleurus + Garreta + Paragymnopleurus	98
36	Garreta + Allogymnopleurus + Paragymnopleurus	65
37	Garreta + Allogymnopleurus	79
38	Garreta + Allogymnopleurus	21
39	Garreta	99
40	Garreta + Allogymnopleurus	53
41	Allogymnopleurus	100		100
42	Allogymnopleurus	83		87
43	Paragymnopleurus	100		100
44	Paragymnopleurus	100		100
45	Gymnopleurus	96
46	Gymnopleurus	57
47	Gymnopleurus	64
48	Gymnopleurus	97		93
49	Heliocopris + Janssensantus + Tanzanolus	8
50	Heliocopris	100	100
51	Janssensantus + Tanzanolus	94		94
52	Janssensantus + Tanzanolus	12
53	Canthidium + Dichotomius + Scatimus + Ateuchus + Ennearabdus + Eucranium + Glyphoderus + Anomiopsoides + Oxysternon + Coprophanaeus + Sulcophanaeus + Phanaeus + Bolbites + Dendropaemon + Diabroctis + Ontherus + Gyronotus + Tesserodoniella + Homocopris + Paracanthon + Bdelyrus + Copris + Litocopris + Pedaria + Apotolamprus + Nanos + Scarabaeus + Kheper + Pachylomera + Pachysoma + Drepanopodus + Ci…	0
54	Canthidium + Dichotomius + Scatimus + Ateuchus + Ennearabdus + Eucranium + Glyphoderus + Anomiopsoides + Oxysternon + Coprophanaeus + Sulcophanaeus + Phanaeus + Bolbites + Dendropaemon + Diabroctis + Ontherus + Gyronotus + Tesserodoniella + Homocopris + Paracanthon + Bdelyrus + Copris + Litocopris + Pedaria + Apotolamprus + Nanos + Scarabaeus + Kheper + Pachylomera + Pachysoma + Drepanopodus + Ci…	0
55	Canthidium + Dichotomius + Scatimus + Ateuchus + Ennearabdus + Eucranium + Glyphoderus + Anomiopsoides + Oxysternon + Coprophanaeus + Sulcophanaeus + Phanaeus + Bolbites + Dendropaemon + Diabroctis	2
56	Canthidium + Dichotomius + Scatimus + Ateuchus	2
57	Canthidium	23
58	Canthidium	67
59	Canthidium	58
60	Dichotomius + Scatimus + Ateuchus	9
61	Dichotomius	83
62	Dichotomius	78
63	Dichotomius	90		81
64	Dichotomius	100	100
65	Scatimus + Ateuchus	18
66	Scatimus	100	100
67	Ateuchus	82
68	Ateuchus	25
69	Ateuchus	35		49
70	Ateuchus	53		69
71	Ateuchus	49	45
72	Ennearabdus + Eucranium + Glyphoderus + Anomiopsoides + Oxysternon + Coprophanaeus + Sulcophanaeus + Phanaeus + Bolbites + Dendropaemon + Diabroctis	51
73	Ennearabdus + Eucranium + Glyphoderus + Anomiopsoides	98
74	Ennearabdus	97	95	96
75	Eucranium + Glyphoderus + Anomiopsoides	77
76	Eucranium	97	95	96
77	Eucranium	99	100	98
78	Glyphoderus + Anomiopsoides	97
79	Anomiopsoides + Glyphoderus	72
80	Anomiopsoides + Glyphoderus	16
81	Anomiopsoides + Glyphoderus	93
82	Glyphoderus + Anomiopsoides	66
83	Glyphoderus + Anomiopsoides	79		62
84	Oxysternon + Coprophanaeus + Sulcophanaeus + Phanaeus + Bolbites + Dendropaemon + Diabroctis	83
85	Oxysternon + Coprophanaeus + Sulcophanaeus + Phanaeus + Bolbites + Dendropaemon	7
86	Coprophanaeus + Sulcophanaeus + Phanaeus + Bolbites + Dendropaemon	11
87	Sulcophanaeus + Phanaeus + Bolbites + Dendropaemon + Coprophanaeus	4
88	Sulcophanaeus + Phanaeus + Bolbites	20		18
89	Sulcophanaeus + Phanaeus + Bolbites	17		13
90	Phanaeus + Bolbites	20		16
91	Dendropaemon + Coprophanaeus	43
92	Coprophanaeus	48
93	Coprophanaeus	90	88
94	Phanaeus + Diabroctis	15
95	Ontherus + Gyronotus + Tesserodoniella + Homocopris + Paracanthon + Bdelyrus + Copris + Litocopris + Pedaria + Apotolamprus + Nanos + Scarabaeus + Kheper + Pachylomera + Pachysoma + Drepanopodus + Circellium + Coptodactyla + Amphistomus + Demarziella + Onthobium + Ignambia + Pseudonthobium + Paronthobium + Anonthobium + Lepanus + Temnoplectron + Coproecus + Sauvagesinella + Uroxys + Bdelyropsis +…	0
96	Ontherus + Gyronotus + Tesserodoniella + Homocopris + Paracanthon + Bdelyrus + Copris + Litocopris + Pedaria + Apotolamprus + Nanos + Scarabaeus + Kheper + Pachylomera + Pachysoma + Drepanopodus + Circellium	0
97	Ontherus + Gyronotus + Tesserodoniella + Homocopris + Paracanthon	0
98	Ontherus + Gyronotus	7
99	Ontherus	89
100	Ontherus	76	67
101	Ontherus	46
102	Ontherus	86
103	Gyronotus	100	100
104	Gyronotus	96	98	97
105	Tesserodoniella + Homocopris + Paracanthon	3	3
106	Homocopris + Paracanthon	7	5
107	Bdelyrus + Copris + Litocopris + Pedaria + Apotolamprus + Nanos + Scarabaeus + Kheper + Pachylomera + Pachysoma + Drepanopodus + Circellium	0
108	Bdelyrus + Copris + Litocopris + Pedaria	27
109	Bdelyrus	100		100
110	Copris + Litocopris + Pedaria	75
111	Copris + Litocopris	100
112	Copris	37
113	Copris	4
114	Copris	44		46
115	Copris	90	92	90
116	Copris	5
117	Copris	35
118	Copris	25		21
119	Copris	89	89
120	Copris	96	97	97
121	Copris + Litocopris	19
122	Litocopris	100
123	Pedaria	100
124	Pedaria	83
125	Pedaria	93
126	Pedaria	81	81	82
127	Pedaria	60
128	Pedaria	96	97	96
129	Pedaria	100	100	100
130	Apotolamprus + Nanos + Scarabaeus + Kheper + Pachylomera + Pachysoma + Drepanopodus + Circellium	4
131	Apotolamprus + Nanos	95
132	Apotolamprus + Nanos	27
133	Nanos + Apotolamprus	22
134	Nanos	40
135	Nanos	100	100
136	Nanos	83
137	Nanos	89
138	Nanos	100	100
139	Nanos	100
140	Nanos	98
141	Nanos	63
142	Nanos	35
143	Nanos	85
144	Nanos	100
145	Nanos	48		55
146	Apotolamprus	10
147	Apotolamprus	88		64
148	Apotolamprus	82		73
149	Apotolamprus	22
150	Apotolamprus	73
151	Apotolamprus	37
152	Apotolamprus	100	100	100
153	Apotolamprus	96	96
154	Scarabaeus + Kheper + Pachylomera + Pachysoma + Drepanopodus + Circellium	13
155	Scarabaeus + Kheper + Pachylomera + Pachysoma + Drepanopodus	77
156	Scarabaeus + Kheper	91
157	Scarabaeus + Kheper	78
158	Scarabaeus + Kheper	37	39
159	Pachylomera + Pachysoma + Scarabaeus + Drepanopodus	38
160	Pachylomera + Pachysoma	54
161	Pachysoma	99		100
162	Pachysoma	74		76
163	Scarabaeus + Drepanopodus + Pachylomera	26
164	Scarabaeus	18
165	Scarabaeus	65
166	Scarabaeus	90
167	Scarabaeus	92		90
168	Drepanopodus + Pachylomera + Scarabaeus	42
169	Drepanopodus + Pachylomera + Scarabaeus	25
170	Drepanopodus + Pachylomera + Scarabaeus	44
171	Drepanopodus + Pachylomera	70	71
172	Pachylomera	100	99
173	Scarabaeus	92	90
174	Scarabaeus	100		99
175	Scarabaeus	99
176	Scarabaeus	100
177	Circellium	99
178	Circellium	57
179	Circellium	54
180	Circellium	59
181	Circellium	36	33	35
182	Coptodactyla + Amphistomus + Demarziella + Onthobium + Ignambia + Pseudonthobium + Paronthobium + Anonthobium + Lepanus + Temnoplectron + Coproecus + Sauvagesinella + Uroxys + Bdelyropsis + Pseudignambia + Aptenocanthon + Cephalodesmius + Canthonosoma + Monoplistes + Saphobiamorpha + Saphobius + Diorygopyx + Aphengoecus + Onthophagus + Digitonthophagus + Phalops + Proagoderus + Drepanocerus + Lia…	0
183	Coptodactyla + Amphistomus + Demarziella + Onthobium + Ignambia + Pseudonthobium + Paronthobium + Anonthobium + Lepanus + Temnoplectron + Coproecus + Sauvagesinella + Uroxys + Bdelyropsis + Pseudignambia + Aptenocanthon + Cephalodesmius + Canthonosoma + Monoplistes + Saphobiamorpha + Saphobius + Diorygopyx + Aphengoecus + Onthophagus + Digitonthophagus + Phalops + Proagoderus + Drepanocerus + Lia…	0
184	Coptodactyla + Amphistomus + Demarziella + Onthobium + Ignambia + Pseudonthobium + Paronthobium + Anonthobium + Lepanus + Temnoplectron + Coproecus + Sauvagesinella + Uroxys + Bdelyropsis + Pseudignambia + Aptenocanthon + Cephalodesmius + Canthonosoma + Monoplistes + Saphobiamorpha + Saphobius + Diorygopyx	0
185	Coptodactyla + Amphistomus	23
186	Demarziella + Onthobium + Ignambia + Pseudonthobium + Paronthobium + Anonthobium + Lepanus + Temnoplectron + Coproecus + Sauvagesinella + Uroxys + Bdelyropsis + Pseudignambia + Aptenocanthon + Cephalodesmius + Canthonosoma + Monoplistes + Amphistomus + Saphobiamorpha + Saphobius + Diorygopyx	0
187	Demarziella	46
188	Demarziella	51
189	Demarziella	6
190	Onthobium + Ignambia + Pseudonthobium + Paronthobium + Anonthobium + Lepanus + Temnoplectron + Coproecus + Sauvagesinella + Uroxys + Bdelyropsis + Pseudignambia + Aptenocanthon + Cephalodesmius + Canthonosoma + Monoplistes + Amphistomus + Saphobiamorpha + Saphobius + Diorygopyx	0
191	Onthobium + Ignambia + Pseudonthobium + Paronthobium + Anonthobium + Lepanus + Temnoplectron + Coproecus + Sauvagesinella + Uroxys + Bdelyropsis + Pseudignambia + Aptenocanthon + Cephalodesmius + Canthonosoma + Monoplistes + Amphistomus + Saphobiamorpha + Saphobius	0
192	Onthobium + Ignambia + Pseudonthobium + Paronthobium + Anonthobium	92
193	Onthobium + Ignambia	47
194	Onthobium	62
195	Onthobium	52	52
196	Pseudonthobium + Paronthobium + Anonthobium	15
197	Paronthobium + Anonthobium + Pseudonthobium	63	60
198	Anonthobium + Pseudonthobium	43	43
199	Lepanus + Temnoplectron + Coproecus + Sauvagesinella + Uroxys + Bdelyropsis + Pseudignambia + Aptenocanthon + Cephalodesmius + Canthonosoma + Monoplistes + Amphistomus + Saphobiamorpha + Saphobius	0
200	Lepanus + Temnoplectron + Coproecus + Sauvagesinella + Uroxys + Bdelyropsis + Pseudignambia	0
201	Lepanus + Temnoplectron	26
202	Temnoplectron	97
203	Temnoplectron	99		100
204	Coproecus + Sauvagesinella + Uroxys + Bdelyropsis + Pseudignambia	0
205	Coproecus + Sauvagesinella + Uroxys + Bdelyropsis	1
206	Sauvagesinella + Uroxys + Bdelyropsis	1
207	Uroxys + Bdelyropsis	13
208	Uroxys + Bdelyropsis	4
209	Uroxys + Bdelyropsis	4
210	Uroxys + Bdelyropsis	39	33	32
211	Uroxys	2
212	Uroxys	99
213	Uroxys	11
214	Uroxys	13	14
215	Uroxys	51
216	Uroxys	33
217	Uroxys	100	100
218	Pseudignambia	100	100
219	Pseudignambia	98	99
220	Aptenocanthon + Cephalodesmius + Canthonosoma + Monoplistes + Amphistomus + Lepanus + Saphobiamorpha + Saphobius	0
221	Aptenocanthon + Cephalodesmius + Canthonosoma + Monoplistes + Amphistomus + Lepanus	0
222	Aptenocanthon + Cephalodesmius + Canthonosoma	30
223	Aptenocanthon + Cephalodesmius	34
224	Aptenocanthon	100		100
225	Cephalodesmius	61	57	61
226	Canthonosoma	56
227	Monoplistes + Amphistomus + Lepanus	1
228	Monoplistes + Amphistomus	4
229	Monoplistes	48	44	49
230	Monoplistes + Amphistomus	5
231	Amphistomus	96		92
232	Amphistomus	48		61
233	Lepanus	64
234	Lepanus	50
235	Lepanus	45
236	Saphobiamorpha + Saphobius	32	31	39
237	Saphobius	51	39	47
238	Saphobius	44	32	40
239	Diorygopyx	92	89	94
240	Diorygopyx	98	98	97
241	Aphengoecus + Onthophagus + Digitonthophagus + Phalops + Proagoderus + Drepanocerus + Liatongus + Tiniocellus + Euoniticellus + Oniticellus + Heterosyphus + Helictopleurus + Tragiscus + Eodrepanus + Cyptochirus + Caccobius + Euonthophagus + Hyalonthophagus + Cleptocaccobius + Milichus + Cheironitis + Onitis + Bubas + Heteronitis + Anonychonitis + Macroderes + Xinidium + Dwesasilvasedis + Hammonda…	3
242	Aphengoecus + Onthophagus + Digitonthophagus + Phalops + Proagoderus + Drepanocerus + Liatongus + Tiniocellus + Euoniticellus + Oniticellus + Heterosyphus + Helictopleurus + Tragiscus + Eodrepanus + Cyptochirus + Caccobius + Euonthophagus + Hyalonthophagus + Cleptocaccobius + Milichus + Cheironitis + Onitis + Bubas + Heteronitis + Anonychonitis + Macroderes + Xinidium + Dwesasilvasedis + Hammonda…	19
243	Aphengoecus	100
244	Aphengoecus	89		96
245	Onthophagus + Digitonthophagus + Phalops + Proagoderus + Drepanocerus + Liatongus + Tiniocellus + Euoniticellus + Oniticellus + Heterosyphus + Helictopleurus + Tragiscus + Eodrepanus + Cyptochirus + Caccobius + Euonthophagus + Hyalonthophagus + Cleptocaccobius + Milichus + Cheironitis + Onitis + Bubas + Heteronitis + Anonychonitis + Macroderes + Xinidium + Dwesasilvasedis + Hammondantus + Pycnopa…	7
246	Onthophagus + Digitonthophagus + Phalops + Proagoderus + Drepanocerus + Liatongus + Tiniocellus + Euoniticellus + Oniticellus + Heterosyphus + Helictopleurus + Tragiscus + Eodrepanus + Cyptochirus + Caccobius + Euonthophagus + Hyalonthophagus + Cleptocaccobius + Milichus + Cheironitis + Onitis + Bubas + Heteronitis + Anonychonitis	87
247	Onthophagus + Digitonthophagus + Phalops + Proagoderus + Drepanocerus + Liatongus + Tiniocellus + Euoniticellus + Oniticellus + Heterosyphus + Helictopleurus + Tragiscus + Eodrepanus + Cyptochirus + Caccobius + Euonthophagus + Hyalonthophagus + Cleptocaccobius + Milichus	96
248	Onthophagus + Digitonthophagus + Phalops	99
249	Onthophagus + Digitonthophagus + Phalops	56
250	Onthophagus + Digitonthophagus	20
251	Onthophagus + Digitonthophagus	29
252	Digitonthophagus	67
253	Digitonthophagus	93
254	Digitonthophagus	92
255	Digitonthophagus	78	76
256	Phalops	100	100	100
257	Phalops	51	59	52
258	Onthophagus + Proagoderus + Drepanocerus + Liatongus + Tiniocellus + Euoniticellus + Oniticellus + Heterosyphus + Helictopleurus + Tragiscus + Eodrepanus + Cyptochirus + Caccobius + Euonthophagus + Hyalonthophagus + Cleptocaccobius + Milichus	95
259	Onthophagus + Proagoderus + Drepanocerus + Liatongus + Tiniocellus + Euoniticellus + Oniticellus + Heterosyphus + Helictopleurus + Tragiscus + Eodrepanus + Cyptochirus	99
260	Onthophagus + Proagoderus	11
261	Proagoderus	51
262	Proagoderus	37
263	Proagoderus	100		100
264	Onthophagus + Drepanocerus + Liatongus + Tiniocellus + Euoniticellus + Oniticellus + Heterosyphus + Helictopleurus + Tragiscus + Eodrepanus + Cyptochirus + Proagoderus	36
265	Onthophagus + Drepanocerus + Liatongus + Tiniocellus + Euoniticellus + Oniticellus + Heterosyphus + Helictopleurus + Tragiscus + Eodrepanus + Cyptochirus + Proagoderus	6
266	Onthophagus	17
267	Onthophagus	26
268	Drepanocerus + Liatongus + Tiniocellus + Euoniticellus + Oniticellus + Heterosyphus + Helictopleurus + Tragiscus + Eodrepanus + Cyptochirus + Proagoderus	30
269	Drepanocerus + Liatongus + Tiniocellus + Euoniticellus + Oniticellus + Heterosyphus + Helictopleurus + Tragiscus + Eodrepanus + Cyptochirus	13
270	Drepanocerus + Liatongus + Tiniocellus + Euoniticellus	1
271	Drepanocerus	64
272	Liatongus + Tiniocellus + Euoniticellus	1
273	Liatongus + Tiniocellus	33
274	Liatongus	54	52	52
275	Liatongus + Euoniticellus	14
276	Euoniticellus	47
277	Euoniticellus	36
278	Euoniticellus	62
279	Euoniticellus	80
280	Euoniticellus	89	73
281	Oniticellus + Heterosyphus + Helictopleurus + Tiniocellus + Tragiscus + Eodrepanus + Liatongus + Cyptochirus	1
282	Oniticellus + Heterosyphus + Helictopleurus	19
283	Oniticellus	99	99	100
284	Heterosyphus + Helictopleurus	63
285	Heterosyphus + Helictopleurus	13
286	Heterosyphus + Helictopleurus	62	60	58
287	Helictopleurus	6
288	Helictopleurus	27
289	Helictopleurus	25		29
290	Helictopleurus	97	97	97
291	Helictopleurus	49		52
292	Helictopleurus	93		92
293	Helictopleurus	5
294	Helictopleurus	6
295	Helictopleurus	19
296	Helictopleurus	28
297	Helictopleurus	28	30
298	Helictopleurus	22
299	Helictopleurus	38
300	Helictopleurus	13
301	Helictopleurus	89
302	Helictopleurus	26
303	Tiniocellus + Tragiscus + Oniticellus + Eodrepanus + Liatongus + Cyptochirus	5
304	Tiniocellus + Tragiscus + Oniticellus + Eodrepanus + Liatongus	8
305	Tiniocellus	96
306	Tiniocellus	100
307	Tiniocellus	72
308	Tiniocellus	64		60
309	Tragiscus + Oniticellus + Eodrepanus + Liatongus	6
310	Tragiscus + Oniticellus + Eodrepanus	24
311	Tragiscus	100		100
312	Oniticellus + Eodrepanus	42
313	Oniticellus	98
314	Oniticellus	91
315	Oniticellus	25
316	Liatongus	99
317	Liatongus	61
318	Liatongus	69		65
319	Liatongus	70	70	69
320	Cyptochirus	99	99
321	Caccobius + Onthophagus + Euonthophagus + Hyalonthophagus + Cleptocaccobius + Milichus	96
322	Caccobius + Onthophagus + Euonthophagus	2
323	Onthophagus + Euonthophagus	17
324	Onthophagus	99	100
325	Onthophagus + Euonthophagus	80	79	80
326	Onthophagus + Hyalonthophagus + Cleptocaccobius + Caccobius + Milichus	1
327	Onthophagus	20
328	Onthophagus	8
329	Hyalonthophagus + Onthophagus + Cleptocaccobius + Caccobius + Milichus	0
330	Hyalonthophagus + Onthophagus	100
331	Hyalonthophagus	100
332	Onthophagus + Cleptocaccobius + Caccobius + Milichus	0
333	Onthophagus	5
334	Onthophagus	11
335	Cleptocaccobius + Caccobius + Onthophagus + Milichus	0
336	Cleptocaccobius + Caccobius + Onthophagus + Milichus	1
337	Cleptocaccobius + Caccobius + Onthophagus + Milichus	4
338	Cleptocaccobius + Caccobius + Onthophagus	11
339	Cleptocaccobius + Caccobius + Onthophagus	10
340	Cleptocaccobius + Caccobius	92	94
341	Caccobius	99	100
342	Onthophagus + Caccobius	17
343	Onthophagus	14
344	Onthophagus + Milichus	17
345	Milichus	96
346	Milichus	54
347	Onthophagus	17
348	Onthophagus	77
349	Onthophagus	98
350	Cheironitis + Onitis + Bubas + Heteronitis + Anonychonitis	98
351	Cheironitis	97
352	Cheironitis	99
353	Onitis + Bubas + Heteronitis + Anonychonitis	72
354	Onitis + Bubas + Heteronitis	78
355	Bubas + Heteronitis + Onitis	68
356	Bubas	89
357	Heteronitis + Onitis	49
358	Heteronitis	100
359	Heteronitis	100
360	Heteronitis	95	92	91
361	Onitis + Anonychonitis	65
362	Onitis	69	75
363	Onitis + Anonychonitis	45
364	Onitis	97
365	Onitis	22
366	Onitis	51	57	67
367	Anonychonitis	100
368	Anonychonitis	61
369	Macroderes + Xinidium + Dwesasilvasedis + Hammondantus + Pycnopanelus	3
370	Macroderes + Xinidium + Dwesasilvasedis	3
371	Macroderes	83
372	Macroderes	15
373	Macroderes	55
374	Macroderes	100		100
375	Macroderes	74		54
376	Macroderes	47		31
377	Macroderes	55
378	Macroderes	91
379	Macroderes	100
380	Xinidium + Dwesasilvasedis	8
381	Xinidium	100
382	Xinidium	25
383	Xinidium	88	88	86
384	Xinidium	52		25
385	Xinidium	95		94
386	Xinidium	71
387	Xinidium	62	65	68
388	Dwesasilvasedis	22
389	Dwesasilvasedis	7
390	Dwesasilvasedis	4		31
391	Hammondantus + Pycnopanelus	100
392	Hammondantus	100
393	Hammondantus	100	100
394	Pycnopanelus	100	100	97
395	Heliocopris + Metacatharsius + Catharsius	17
396	Heliocopris	100	100
397	Heliocopris	100	100
398	Metacatharsius + Catharsius	100
399	Metacatharsius	100
400	Metacatharsius	100
401	Metacatharsius	100
402	Metacatharsius	100	100	100
403	Metacatharsius	81
404	Metacatharsius	100
405	Metacatharsius	70
406	Catharsius	100
407	Catharsius	82
408	Catharsius	77
409	Catharsius	78
410	Catharsius	91	90	92
411	Deltochilum + Scybalophagus + Canthon + Anomiopus + Scybalocanthon + Hansreia + Megathoposoma + Eudinopus + Megathopa + Malagoniella + Cambefortantus + Boletoscapter	1
412	Deltochilum + Scybalophagus + Canthon + Anomiopus + Scybalocanthon + Hansreia + Megathoposoma + Eudinopus + Megathopa + Malagoniella	43
413	Deltochilum	97
414	Deltochilum	41
415	Deltochilum	79	71
416	Deltochilum	21
417	Deltochilum	11	7
418	Deltochilum	44	39
419	Deltochilum	82	69
420	Scybalophagus + Canthon + Anomiopus + Scybalocanthon + Hansreia + Megathoposoma + Eudinopus + Megathopa + Malagoniella	53
421	Scybalophagus + Canthon + Anomiopus + Scybalocanthon	33
422	Scybalophagus	53		50
423	Scybalophagus	32	36	29
424	Scybalophagus	32	33	27
425	Canthon + Anomiopus + Scybalocanthon	57
426	Canthon + Anomiopus + Scybalocanthon	39
427	Canthon + Anomiopus + Scybalocanthon	7
428	Canthon	53
429	Canthon	46	44	49
430	Canthon + Anomiopus + Scybalocanthon	12
431	Canthon + Anomiopus + Scybalocanthon	44
432	Canthon + Anomiopus	76		75
433	Anomiopus + Canthon	81		80
434	Canthon	98		97
435	Scybalocanthon	99	99
436	Canthon	14
437	Canthon	78
438	Canthon + Anomiopus	9
439	Canthon + Anomiopus	84	87	77
440	Hansreia + Megathoposoma + Canthon + Eudinopus + Megathopa + Malagoniella	36
441	Hansreia + Megathoposoma + Canthon + Eudinopus	7
442	Hansreia + Megathoposoma + Canthon	8
443	Hansreia + Megathoposoma	17
444	Canthon	49
445	Eudinopus	64
446	Megathopa + Malagoniella	97	94	93
447	Cambefortantus + Boletoscapter	8
448	Boletoscapter	55
449	Canthonella + Arachnodes + Trichillidium + Trichillum + Leotrichillum + Tanzanolus + Anachalcos + Canthodimorpha + Canthidium + Cryptocanthon	0
450	Canthonella + Arachnodes + Trichillidium + Trichillum + Leotrichillum	0
451	Arachnodes + Trichillidium + Trichillum + Leotrichillum	1
452	Arachnodes + Trichillidium + Trichillum + Leotrichillum	0
453	Arachnodes	8	8
454	Arachnodes	6	5
455	Arachnodes	23	23
456	Arachnodes + Trichillidium + Trichillum + Leotrichillum	1
457	Arachnodes + Trichillidium + Trichillum + Leotrichillum	2
458	Arachnodes + Trichillidium	2
459	Trichillum + Leotrichillum	98
460	Arachnodes	37
461	Arachnodes	65
462	Tanzanolus + Anachalcos + Canthodimorpha + Canthidium + Cryptocanthon	0
463	Tanzanolus	100		100
464	Anachalcos + Canthodimorpha + Canthidium + Cryptocanthon	0
465	Anachalcos + Canthodimorpha + Canthidium	4
466	Anachalcos + Canthodimorpha	100
467	Anachalcos + Canthodimorpha	5
468	Anachalcos + Canthodimorpha	25
469	Anachalcos + Canthodimorpha	30
470	Anachalcos + Canthodimorpha	50
471	Anachalcos	100	100
472	Canthidium	100
473	Cryptocanthon	100
474	Sisyphus + Neosisyphus + Epirinus	81
475	Sisyphus + Neosisyphus	98
476	Neosisyphus + Sisyphus	41
477	Neosisyphus + Sisyphus	49	52
478	Neosisyphus + Sisyphus	68	70
479	Sisyphus	99	98
480	Neosisyphus	72		72
481	Neosisyphus	35		32
482	Neosisyphus	41		37
483	Epirinus	100
484	Epirinus	100
485	Epirinus	96
486	Epirinus	93
487	Epirinus	55
488	Epirinus	67	68
489	Epirinus	99	98	99
490	Epirinus	81
491	Epirinus	100		100
492	Epirinus	84
493	Epirinus	100	100	100
494	Epirinus	100	100	100
495	Epirinus	100
496	Epirinus	78	80
497	Epirinus	78	78	75
498	Bohepilissus	100
499	Bohepilissus	88		86
500	Bohepilissus	98		99
501	Epactoides + Madaphacosoma + Ochicanthon + Eurysternus	14
502	Epactoides + Madaphacosoma + Ochicanthon	75
503	Epactoides + Madaphacosoma	98
504	Epactoides + Madaphacosoma	62
505	Epactoides + Madaphacosoma	19
506	Madaphacosoma + Epactoides	65		63
507	Eurysternus	89
508	Eurysternus	73
509	Eurysternus	76
510	Eurysternus	100		100
511	Eurysternus	100		100
512	Eurysternus	97
513	Eurysternus	66		50
514	Eurysternus	55
515	Eurysternus	98		100
516	Outenikwanus + Peckolus + Silvaphilus + Endroedyolus + Aliuscanthoniola + Namakwanus + Dicranocara + Haroldius + Byrrhidium + Odontoloma	98
517	Outenikwanus + Peckolus + Silvaphilus + Endroedyolus + Aliuscanthoniola	92
518	Outenikwanus	100
519	Peckolus + Silvaphilus + Endroedyolus + Aliuscanthoniola	58
520	Peckolus + Silvaphilus + Endroedyolus	77
521	Peckolus	100	100
522	Silvaphilus + Endroedyolus	83
523	Endroedyolus	91
524	Endroedyolus	96
525	Namakwanus + Dicranocara + Haroldius + Byrrhidium + Odontoloma	28
526	Namakwanus + Dicranocara + Haroldius + Byrrhidium	40
527	Namakwanus	100	100
528	Namakwanus	79	84
529	Dicranocara + Haroldius + Byrrhidium	16
530	Dicranocara + Haroldius	43
531	Haroldius + Dicranocara	50
532	Haroldius	100
533	Haroldius	100
534	Byrrhidium	80
535	Byrrhidium	100	100
536	Byrrhidium	63
537	Byrrhidium	100
538	Odontoloma	48
539	Odontoloma	50	62
540	Rhyparus + Chiron + Ataenius + Martineziella + Saprosites	24
541	Rhyparus + Chiron	82
542	Ataenius + Martineziella + Saprosites	93
543	Ataenius + Martineziella	100
544	Martineziella + Ataenius	49
545	Saprosites	100
546	Chiron + Rhyparus + Aegialia + Aphodius + Dialytellus		36
547	Bohepilissus + Gyronotus + Heliocopris + Tanzanolus + Anachalcos + Canthodimorpha + Cryptocanthon + Circellium + Scarabaeus + Kheper + Drepanopodus + Pachylomera + Pachysoma + Apotolamprus + Nanos + Pseudignambia + Coproecus + Sauvagesinella + Scatimus + Uroxys + Bdelyropsis + Monoplistes + Lepanus + Temnoplectron + Amphistomus + Coptodactyla + Canthonella + Diorygopyx + Paronthobium + Anonthobiu…		39
548	Gyronotus + Heliocopris + Tanzanolus + Anachalcos + Canthodimorpha + Cryptocanthon + Circellium + Scarabaeus + Kheper + Drepanopodus + Pachylomera + Pachysoma + Apotolamprus + Nanos + Pseudignambia + Coproecus + Sauvagesinella + Scatimus + Uroxys + Bdelyropsis + Monoplistes + Lepanus + Temnoplectron + Amphistomus + Coptodactyla + Canthonella + Diorygopyx + Paronthobium + Anonthobium + Pseudonthob…		1
549	Gyronotus + Heliocopris + Tanzanolus + Anachalcos + Canthodimorpha + Cryptocanthon + Circellium + Scarabaeus + Kheper + Drepanopodus + Pachylomera + Pachysoma + Apotolamprus + Nanos + Pseudignambia + Coproecus + Sauvagesinella + Scatimus + Uroxys + Bdelyropsis + Monoplistes + Lepanus + Temnoplectron + Amphistomus + Coptodactyla + Canthonella + Diorygopyx + Paronthobium + Anonthobium + Pseudonthob…		0
550	Gyronotus + Heliocopris + Tanzanolus + Anachalcos + Canthodimorpha		0
551	Heliocopris + Tanzanolus + Anachalcos + Canthodimorpha		2
552	Tanzanolus + Anachalcos + Canthodimorpha		21
553	Anachalcos		59
554	Anachalcos		77
555	Anachalcos		83
556	Anachalcos		40
557	Cryptocanthon + Circellium + Scarabaeus + Kheper + Drepanopodus + Pachylomera + Pachysoma + Apotolamprus + Nanos + Pseudignambia + Coproecus + Sauvagesinella + Scatimus + Uroxys + Bdelyropsis + Monoplistes + Lepanus + Temnoplectron + Amphistomus + Coptodactyla + Canthonella + Diorygopyx + Paronthobium + Anonthobium + Pseudonthobium + Onthobium + Ignambia + Demarziella + Canthonosoma + Cephalodesm…		0
558	Circellium + Scarabaeus + Kheper + Drepanopodus + Pachylomera + Pachysoma + Apotolamprus + Nanos + Pseudignambia + Coproecus + Sauvagesinella + Scatimus + Uroxys + Bdelyropsis + Monoplistes + Lepanus + Temnoplectron + Amphistomus + Coptodactyla + Canthonella + Diorygopyx + Paronthobium + Anonthobium + Pseudonthobium + Onthobium + Ignambia + Demarziella + Canthonosoma + Cephalodesmius + Aptenocant…		0
559	Nanos + Apotolamprus		33
560	Apotolamprus + Nanos		20
561	Apotolamprus		33
562	Apotolamprus		44	56
563	Nanos + Apotolamprus		26
564	Nanos		47
565	Nanos		33
566	Pseudignambia + Coproecus + Sauvagesinella + Scatimus + Uroxys + Bdelyropsis + Monoplistes + Lepanus + Temnoplectron + Amphistomus + Coptodactyla + Canthonella + Diorygopyx + Paronthobium + Anonthobium + Pseudonthobium + Onthobium + Ignambia + Demarziella + Canthonosoma + Cephalodesmius + Aptenocanthon + Saphobiamorpha + Saphobius + Trichillidium + Leotrichillum + Trichillum + Ontherus + Eucraniu…		0
567	Pseudignambia + Coproecus + Sauvagesinella + Scatimus + Uroxys + Bdelyropsis + Monoplistes + Lepanus + Temnoplectron + Amphistomus + Coptodactyla + Canthonella + Diorygopyx + Paronthobium + Anonthobium + Pseudonthobium + Onthobium + Ignambia + Demarziella + Canthonosoma + Cephalodesmius + Aptenocanthon + Saphobiamorpha + Saphobius		0
568	Pseudignambia + Coproecus + Sauvagesinella + Scatimus + Uroxys + Bdelyropsis + Monoplistes + Lepanus + Temnoplectron		0
569	Coproecus + Sauvagesinella + Scatimus + Uroxys + Bdelyropsis + Monoplistes + Lepanus + Temnoplectron		0
570	Coproecus + Sauvagesinella + Scatimus + Uroxys + Bdelyropsis + Monoplistes		0
571	Coproecus + Sauvagesinella + Scatimus + Uroxys + Bdelyropsis		0
572	Sauvagesinella + Scatimus + Uroxys + Bdelyropsis		1
573	Scatimus + Uroxys + Bdelyropsis		4
574	Uroxys		23
575	Uroxys + Bdelyropsis		5
576	Monoplistes		29	37
577	Amphistomus + Coptodactyla + Canthonella + Lepanus + Diorygopyx + Paronthobium + Anonthobium + Pseudonthobium + Onthobium + Ignambia + Demarziella + Canthonosoma + Cephalodesmius + Aptenocanthon + Saphobiamorpha + Saphobius		0
578	Amphistomus + Coptodactyla + Canthonella		4
579	Amphistomus		30
580	Coptodactyla + Canthonella		2
581	Lepanus + Diorygopyx + Paronthobium + Anonthobium + Pseudonthobium + Onthobium + Ignambia + Demarziella + Canthonosoma + Cephalodesmius + Aptenocanthon + Saphobiamorpha + Saphobius		0
582	Lepanus + Diorygopyx + Paronthobium + Anonthobium + Pseudonthobium + Onthobium + Ignambia + Demarziella		1
583	Lepanus + Diorygopyx		13
584	Paronthobium + Anonthobium + Pseudonthobium + Onthobium + Ignambia + Demarziella		3
585	Pseudonthobium + Onthobium + Ignambia		33
586	Pseudonthobium + Onthobium		28
587	Demarziella		64
588	Canthonosoma + Cephalodesmius + Aptenocanthon + Saphobiamorpha + Saphobius		2
589	Trichillidium + Leotrichillum + Trichillum + Ontherus + Eucranium + Glyphoderus + Anomiopsoides + Ennearabdus + Dendropaemon + Coprophanaeus + Diabroctis + Sulcophanaeus + Phanaeus + Oxysternon + Bolbites + Dichotomius + Ateuchus + Tesserodoniella + Homocopris + Paracanthon + Aphengoecus + Macroderes + Xinidium + Dwesasilvasedis + Pycnopanelus + Hammondantus + Cheironitis + Bubas + Heteronitis + …		0
590	Trichillidium + Leotrichillum + Trichillum + Ontherus		33
591	Trichillidium + Leotrichillum + Trichillum		65
592	Eucranium + Glyphoderus + Anomiopsoides + Ennearabdus + Dendropaemon + Coprophanaeus + Diabroctis + Sulcophanaeus + Phanaeus + Oxysternon + Bolbites + Dichotomius + Ateuchus + Tesserodoniella + Homocopris + Paracanthon + Aphengoecus + Macroderes + Xinidium + Dwesasilvasedis + Pycnopanelus + Hammondantus + Cheironitis + Bubas + Heteronitis + Onitis + Anonychonitis + Onthophagus + Digitonthophagus …		0
593	Eucranium + Glyphoderus + Anomiopsoides + Ennearabdus + Dendropaemon + Coprophanaeus + Diabroctis + Sulcophanaeus + Phanaeus + Oxysternon + Bolbites + Dichotomius + Ateuchus		6
594	Dendropaemon + Coprophanaeus + Diabroctis + Sulcophanaeus + Phanaeus + Oxysternon		37
595	Dendropaemon + Coprophanaeus + Diabroctis		10
596	Coprophanaeus + Diabroctis		9
597	Sulcophanaeus + Phanaeus + Oxysternon		5
598	Sulcophanaeus + Phanaeus		9
599	Sulcophanaeus + Phanaeus		20
600	Sulcophanaeus		22
601	Dichotomius + Ateuchus		19
602	Ateuchus		4
603	Tesserodoniella + Homocopris + Paracanthon + Aphengoecus + Macroderes + Xinidium + Dwesasilvasedis + Pycnopanelus + Hammondantus + Cheironitis + Bubas + Heteronitis + Onitis + Anonychonitis + Onthophagus + Digitonthophagus + Phalops + Euonthophagus + Caccobius + Milichus + Cleptocaccobius + Hyalonthophagus + Proagoderus + Heterosyphus + Helictopleurus + Tiniocellus + Liatongus + Oniticellus + Euo…		0
604	Aphengoecus + Macroderes + Xinidium + Dwesasilvasedis + Pycnopanelus + Hammondantus + Cheironitis + Bubas + Heteronitis + Onitis + Anonychonitis + Onthophagus + Digitonthophagus + Phalops + Euonthophagus + Caccobius + Milichus + Cleptocaccobius + Hyalonthophagus + Proagoderus + Heterosyphus + Helictopleurus + Tiniocellus + Liatongus + Oniticellus + Euoniticellus + Drepanocerus + Tragiscus + Eodre…		0
605	Aphengoecus + Macroderes + Xinidium + Dwesasilvasedis + Pycnopanelus + Hammondantus + Cheironitis + Bubas + Heteronitis + Onitis + Anonychonitis + Onthophagus + Digitonthophagus + Phalops + Euonthophagus + Caccobius + Milichus + Cleptocaccobius + Hyalonthophagus + Proagoderus + Heterosyphus + Helictopleurus + Tiniocellus + Liatongus + Oniticellus + Euoniticellus + Drepanocerus + Tragiscus + Eodre…		0
606	Xinidium + Dwesasilvasedis + Pycnopanelus + Hammondantus		1
607	Xinidium		6
608	Xinidium		1
609	Dwesasilvasedis		90
610	Dwesasilvasedis		89
611	Onitis		44
612	Onthophagus + Phalops		15
613	Phalops		29
614	Onthophagus + Euonthophagus		30
615	Onthophagus + Caccobius + Milichus + Cleptocaccobius + Hyalonthophagus		8
616	Onthophagus + Caccobius + Milichus + Cleptocaccobius		3
617	Onthophagus + Caccobius + Milichus + Cleptocaccobius		7
618	Onthophagus + Caccobius		33	43
619	Caccobius + Milichus + Onthophagus + Cleptocaccobius		7
620	Caccobius + Milichus		11
621	Milichus		45
622	Caccobius + Onthophagus + Cleptocaccobius		9
623	Onthophagus + Cleptocaccobius + Caccobius		21
624	Onthophagus + Hyalonthophagus		4
625	Onthophagus + Hyalonthophagus		7
626	Onthophagus + Hyalonthophagus		23
627	Onthophagus		9
628	Onthophagus		56	52
629	Onthophagus		27
630	Onthophagus		21
631	Onthophagus		38
632	Proagoderus + Heterosyphus + Helictopleurus + Tiniocellus + Liatongus + Oniticellus + Euoniticellus + Drepanocerus + Tragiscus + Eodrepanus + Cyptochirus + Onthophagus		25
633	Proagoderus		44	41
634	Proagoderus + Heterosyphus + Helictopleurus + Tiniocellus + Liatongus		0
635	Heterosyphus + Helictopleurus + Tiniocellus + Liatongus		12
636	Heterosyphus + Helictopleurus + Tiniocellus		5
637	Helictopleurus		8
638	Helictopleurus		16
639	Helictopleurus		19
640	Helictopleurus		50
641	Helictopleurus		43
642	Oniticellus + Liatongus + Euoniticellus + Drepanocerus + Tragiscus + Eodrepanus + Tiniocellus + Cyptochirus		1
643	Oniticellus + Liatongus + Euoniticellus		3
644	Oniticellus + Liatongus		33
645	Drepanocerus + Liatongus + Tragiscus + Eodrepanus + Oniticellus + Tiniocellus + Cyptochirus		2
646	Drepanocerus + Liatongus + Tragiscus + Eodrepanus + Oniticellus + Tiniocellus		4
647	Drepanocerus + Liatongus + Tragiscus + Eodrepanus + Oniticellus		4
648	Oniticellus		59
649	Onthophagus		29
650	Onthophagus		21
651	Onthophagus		22	19
652	Arachnodes + Janssensantus + Tanzanolus + Heliocopris + Allogymnopleurus + Garreta + Paragymnopleurus + Gymnopleurus + Catharsius + Metacatharsius + Canthon + Megathopa + Malagoniella + Megathoposoma + Hansreia + Eudinopus + Scybalophagus + Scybalocanthon + Anomiopus + Deltochilum		0
653	Arachnodes + Janssensantus + Tanzanolus + Heliocopris + Allogymnopleurus + Garreta + Paragymnopleurus + Gymnopleurus + Catharsius + Metacatharsius		1
654	Arachnodes		13
655	Arachnodes		4
656	Arachnodes		2
657	Arachnodes		4
658	Janssensantus + Tanzanolus + Heliocopris + Allogymnopleurus + Garreta + Paragymnopleurus + Gymnopleurus + Catharsius + Metacatharsius		6
659	Janssensantus + Tanzanolus + Heliocopris		7
660	Janssensantus + Tanzanolus		45
661	Allogymnopleurus + Garreta + Paragymnopleurus + Gymnopleurus + Catharsius + Metacatharsius		24
662	Garreta + Allogymnopleurus		44
663	Garreta + Allogymnopleurus		29
664	Canthon + Megathopa + Malagoniella + Megathoposoma + Hansreia		25
665	Megathopa + Malagoniella + Megathoposoma + Hansreia		43	45
666	Megathopa + Malagoniella + Megathoposoma		49	47
667	Canthon + Scybalocanthon + Anomiopus		11
668	Scybalocanthon + Canthon + Anomiopus		39
669	Deltochilum		12
670	Deltochilum		35
671	Boletoscapter + Cambefortantus + Bdelyrus + Copris + Litocopris + Pedaria		2
672	Copris		14
673	Copris		42
674	Pedaria		8
675	Canthidium		10
676	Canthidium		28
677	Canthidium		16
678	Canthidium		18
679	Ochicanthon + Epactoides + Madaphacosoma + Eurysternus + Sisyphus + Neosisyphus + Epirinus		7
680	Epactoides + Madaphacosoma		21
681	Byrrhidium		70
682	Saprosites		100
683	Haroldius + Dicranocara + Byrrhidium + Namakwanus + Outenikwanus + Peckolus + Silvaphilus + Endroedyolus + Aliuscanthoniola			45
684	Dicranocara + Byrrhidium + Namakwanus			95
685	Dicranocara + Byrrhidium			79
686	Byrrhidium + Dicranocara			43
687	Scarabaeus + Kheper + Pachysoma + Pachylomera + Drepanopodus + Circellium + Copris + Litocopris + Pedaria + Boletoscapter + Apotolamprus + Nanos + Aptenocanthon + Cephalodesmius + Canthonosoma + Lepanus + Saphobiamorpha + Saphobius + Monoplistes + Coproecus + Sauvagesinella + Uroxys + Bdelyropsis + Temnoplectron + Pseudignambia + Diorygopyx + Pseudonthobium + Paronthobium + Anonthobium + Ignambia…			2
688	Scarabaeus + Kheper + Pachysoma + Pachylomera + Drepanopodus + Circellium + Copris + Litocopris + Pedaria + Boletoscapter + Apotolamprus + Nanos + Aptenocanthon + Cephalodesmius + Canthonosoma + Lepanus + Saphobiamorpha + Saphobius + Monoplistes + Coproecus + Sauvagesinella + Uroxys + Bdelyropsis + Temnoplectron + Pseudignambia + Diorygopyx + Pseudonthobium + Paronthobium + Anonthobium + Ignambia…			0
689	Copris + Litocopris + Pedaria + Boletoscapter + Apotolamprus + Nanos + Aptenocanthon + Cephalodesmius + Canthonosoma + Lepanus + Saphobiamorpha + Saphobius + Monoplistes + Coproecus + Sauvagesinella + Uroxys + Bdelyropsis + Temnoplectron + Pseudignambia + Diorygopyx + Pseudonthobium + Paronthobium + Anonthobium + Ignambia + Onthobium + Demarziella + Amphistomus + Coptodactyla + Cambefortantus + P…			0
690	Copris + Litocopris + Pedaria + Boletoscapter + Apotolamprus + Nanos			3
691	Litocopris + Copris			39
692	Copris			7
693	Copris			11
694	Boletoscapter + Apotolamprus + Nanos			7
695	Apotolamprus			33
696	Nanos			15
697	Nanos			29
698	Nanos			63
699	Aptenocanthon + Cephalodesmius + Canthonosoma + Lepanus + Saphobiamorpha + Saphobius + Monoplistes + Coproecus + Sauvagesinella + Uroxys + Bdelyropsis + Temnoplectron + Pseudignambia + Diorygopyx + Pseudonthobium + Paronthobium + Anonthobium + Ignambia + Onthobium + Demarziella + Amphistomus + Coptodactyla + Cambefortantus + Paracanthon + Tesserodoniella + Arachnodes + Bohepilissus + Cryptocantho…			0
700	Aptenocanthon + Cephalodesmius + Canthonosoma + Lepanus + Saphobiamorpha + Saphobius + Monoplistes + Coproecus + Sauvagesinella + Uroxys + Bdelyropsis + Temnoplectron + Pseudignambia + Diorygopyx + Pseudonthobium + Paronthobium + Anonthobium + Ignambia + Onthobium + Demarziella + Amphistomus + Coptodactyla + Cambefortantus + Paracanthon + Tesserodoniella + Arachnodes + Bohepilissus + Cryptocantho…			0
701	Aptenocanthon + Cephalodesmius + Canthonosoma + Lepanus + Saphobiamorpha + Saphobius + Monoplistes + Coproecus + Sauvagesinella + Uroxys + Bdelyropsis + Temnoplectron + Pseudignambia			0
702	Cephalodesmius + Canthonosoma			26
703	Lepanus + Saphobiamorpha + Saphobius + Monoplistes + Coproecus + Sauvagesinella + Uroxys + Bdelyropsis + Temnoplectron + Pseudignambia			0
704	Lepanus + Saphobiamorpha + Saphobius			7
705	Monoplistes + Coproecus + Sauvagesinella + Uroxys + Bdelyropsis + Temnoplectron + Pseudignambia			0
706	Monoplistes + Coproecus + Sauvagesinella + Uroxys + Bdelyropsis			0
707	Uroxys			10
708	Uroxys			33
709	Uroxys + Bdelyropsis			7
710	Temnoplectron + Pseudignambia			14
711	Lepanus + Diorygopyx + Pseudonthobium + Paronthobium + Anonthobium + Ignambia + Onthobium + Demarziella + Amphistomus + Coptodactyla			0
712	Paronthobium + Anonthobium			24
713	Onthobium			5
714	Demarziella			33
715	Amphistomus + Coptodactyla			17
716	Cambefortantus + Paracanthon + Tesserodoniella + Arachnodes + Bohepilissus + Cryptocanthon + Canthonella + Boletoscapter + Scatimus + Phanaeus + Coprophanaeus + Sulcophanaeus + Bolbites + Oxysternon + Diabroctis + Dendropaemon + Anomiopsoides + Glyphoderus + Eucranium + Ennearabdus + Canthidium + Ateuchus + Dichotomius + Deltochilum + Canthon + Anomiopus + Scybalocanthon + Scybalophagus + Eudinop…			0
717	Cambefortantus + Paracanthon + Tesserodoniella + Arachnodes + Bohepilissus + Cryptocanthon + Canthonella + Boletoscapter + Scatimus + Phanaeus + Coprophanaeus + Sulcophanaeus + Bolbites + Oxysternon + Diabroctis + Dendropaemon + Anomiopsoides + Glyphoderus + Eucranium + Ennearabdus + Canthidium + Ateuchus + Dichotomius + Deltochilum + Canthon + Anomiopus + Scybalocanthon + Scybalophagus + Eudinop…			0
718	Paracanthon + Tesserodoniella + Arachnodes + Bohepilissus + Cryptocanthon + Canthonella + Boletoscapter + Scatimus + Phanaeus + Coprophanaeus + Sulcophanaeus + Bolbites + Oxysternon + Diabroctis + Dendropaemon + Anomiopsoides + Glyphoderus + Eucranium + Ennearabdus + Canthidium + Ateuchus + Dichotomius + Deltochilum + Canthon + Anomiopus + Scybalocanthon + Scybalophagus + Eudinopus + Megathopa + …			0
719	Paracanthon + Tesserodoniella + Arachnodes + Bohepilissus + Cryptocanthon + Canthonella + Boletoscapter + Scatimus			0
720	Paracanthon + Tesserodoniella + Arachnodes			2
721	Tesserodoniella + Arachnodes			9
722	Bohepilissus + Cryptocanthon + Arachnodes + Canthonella + Boletoscapter + Scatimus			0
723	Bohepilissus + Cryptocanthon + Arachnodes + Canthonella + Boletoscapter			0
724	Bohepilissus + Cryptocanthon + Arachnodes + Canthonella + Boletoscapter			0
725	Bohepilissus + Cryptocanthon + Arachnodes			0
726	Cryptocanthon + Arachnodes			3
727	Arachnodes			19
728	Arachnodes + Canthonella + Boletoscapter			1
729	Arachnodes + Canthonella			3
730	Arachnodes			12
731	Scatimus + Arachnodes			9
732	Phanaeus + Coprophanaeus + Sulcophanaeus + Bolbites + Oxysternon + Diabroctis + Dendropaemon + Anomiopsoides + Glyphoderus + Eucranium + Ennearabdus + Canthidium + Ateuchus + Dichotomius + Deltochilum + Canthon + Anomiopus + Scybalocanthon + Scybalophagus + Eudinopus + Megathopa + Malagoniella + Megathoposoma + Hansreia + Aphengoecus + Dwesasilvasedis + Macroderes + Hammondantus + Pycnopanelus + …			0
733	Phanaeus + Coprophanaeus + Sulcophanaeus + Bolbites + Oxysternon + Diabroctis + Dendropaemon + Anomiopsoides + Glyphoderus + Eucranium + Ennearabdus + Canthidium + Ateuchus + Dichotomius			1
734	Phanaeus + Coprophanaeus + Sulcophanaeus + Bolbites + Oxysternon + Diabroctis			2
735	Phanaeus + Coprophanaeus + Sulcophanaeus + Bolbites + Oxysternon			4
736	Coprophanaeus + Sulcophanaeus + Phanaeus + Bolbites + Oxysternon			11
737	Coprophanaeus + Sulcophanaeus + Phanaeus + Bolbites			43
738	Dendropaemon + Coprophanaeus			29
739	Canthidium + Ateuchus + Dichotomius			3
740	Deltochilum + Canthon + Anomiopus + Scybalocanthon + Scybalophagus + Eudinopus + Megathopa + Malagoniella + Megathoposoma + Hansreia + Aphengoecus + Dwesasilvasedis + Macroderes + Hammondantus + Pycnopanelus + Bubas + Heteronitis + Onitis + Anonychonitis + Cheironitis + Hyalonthophagus + Onthophagus + Euonthophagus + Caccobius + Milichus + Cleptocaccobius + Proagoderus + Liatongus + Oniticellus +…			0
741	Deltochilum			51
742	Canthon + Anomiopus + Scybalocanthon			7
743	Aphengoecus + Dwesasilvasedis + Macroderes + Hammondantus + Pycnopanelus + Bubas + Heteronitis + Onitis + Anonychonitis + Cheironitis + Hyalonthophagus + Onthophagus + Euonthophagus + Caccobius + Milichus + Cleptocaccobius + Proagoderus + Liatongus + Oniticellus + Euoniticellus + Drepanocerus + Tragiscus + Eodrepanus + Tiniocellus + Helictopleurus + Heterosyphus + Cyptochirus + Digitonthophagus +…			0
744	Dwesasilvasedis + Macroderes + Hammondantus + Pycnopanelus			25
745	Macroderes + Hammondantus + Pycnopanelus			27
746	Hammondantus			47
747	Bubas + Heteronitis + Onitis + Anonychonitis + Cheironitis + Hyalonthophagus + Onthophagus + Euonthophagus + Caccobius + Milichus + Cleptocaccobius + Proagoderus + Liatongus + Oniticellus + Euoniticellus + Drepanocerus + Tragiscus + Eodrepanus + Tiniocellus + Helictopleurus + Heterosyphus + Cyptochirus + Digitonthophagus + Phalops + Xinidium			31
748	Onitis			55
749	Hyalonthophagus + Onthophagus + Euonthophagus + Caccobius + Milichus + Cleptocaccobius			17
750	Hyalonthophagus + Onthophagus + Euonthophagus + Caccobius + Milichus + Cleptocaccobius			1
751	Onthophagus + Euonthophagus + Caccobius + Milichus + Cleptocaccobius			1
752	Onthophagus			59
753	Onthophagus + Caccobius + Milichus + Cleptocaccobius			6
754	Onthophagus + Milichus + Caccobius + Cleptocaccobius			5
755	Onthophagus + Milichus + Caccobius			2
756	Onthophagus			2
757	Onthophagus			7
758	Proagoderus + Liatongus + Oniticellus + Euoniticellus + Drepanocerus + Tragiscus + Eodrepanus + Tiniocellus + Helictopleurus + Heterosyphus + Cyptochirus + Onthophagus			11
759	Euoniticellus + Drepanocerus + Tragiscus + Eodrepanus + Oniticellus + Liatongus + Tiniocellus + Helictopleurus + Heterosyphus + Cyptochirus			3
760	Euoniticellus + Drepanocerus + Tragiscus + Eodrepanus + Oniticellus + Liatongus + Tiniocellus			8
761	Euoniticellus + Drepanocerus + Tragiscus + Eodrepanus + Oniticellus + Liatongus			4
762	Euoniticellus + Drepanocerus + Tragiscus + Eodrepanus + Oniticellus			2
763	Euoniticellus + Drepanocerus			7
764	Euoniticellus			3
765	Euoniticellus			48
766	Helictopleurus + Heterosyphus + Tiniocellus + Liatongus + Cyptochirus			3
767	Helictopleurus + Heterosyphus			12
768	Helictopleurus			15
769	Helictopleurus			15
770	Helictopleurus			9
771	Helictopleurus			29
772	Onthophagus + Digitonthophagus + Phalops			6
773	Onthophagus + Digitonthophagus + Phalops			10
774	Metacatharsius + Catharsius + Gymnopleurus + Allogymnopleurus + Paragymnopleurus + Garreta + Janssensantus + Tanzanolus + Heliocopris + Epactoides + Madaphacosoma + Ochicanthon + Eurysternus + Sisyphus + Neosisyphus + Epirinus + Canthodimorpha + Anachalcos			0
775	Gymnopleurus + Allogymnopleurus + Paragymnopleurus + Garreta + Janssensantus + Tanzanolus + Heliocopris + Epactoides + Madaphacosoma + Ochicanthon + Eurysternus + Sisyphus + Neosisyphus + Epirinus + Canthodimorpha + Anachalcos			0
776	Gymnopleurus + Allogymnopleurus + Paragymnopleurus + Garreta + Janssensantus + Tanzanolus + Heliocopris			11
777	Gymnopleurus + Allogymnopleurus + Paragymnopleurus + Garreta + Janssensantus + Tanzanolus			30
778	Heliocopris			31
779	Epactoides + Madaphacosoma + Ochicanthon + Eurysternus + Sisyphus + Neosisyphus + Epirinus + Canthodimorpha + Anachalcos			1
780	Epirinus			61
781	Epirinus			58
782	Anachalcos			57
783	Homocopris + Ontherus + Leotrichillum + Trichillum + Trichillidium			3
784	Ontherus			56

## Sheet: Sheet2
Table S8. Bootstrap support in ML and posterior probabilities in BI analyses for the major inferred Scarabaeinae lineages. The first column lists taxa (tribes and/or genera) belonging to lineage. Next three columns show bootstrap support of lineage for ALL, G20 and DT3 datasets correspondingly. The "BI (G20)" column shows posterior probability values in BI analysis with G20 dataset. The last colu…
Lineage composition	ALL	G20	DT3	BI (G20)	Tarasov and Genier (2015)
Onthophagini + Oniticellini	96	97	98	1	+
Onitini	98	97	97	1	N/A
Onthophagini + Oniticellini+Onitini	87	95	84	0.76	-
Pycnopanelus + Hammondantus	100		100	1	+
Dwesasilvasedis + Macroderes + Hammondantus + Pycnopanelus + Xinidium	<50	<50	-	0.56	-
Aphengoecus + Dwesasilvasedis + Macroderes + Hammondantus + Pycnopanelus + Xinidium + Onitini+ Onthophagini + Oniticellini	<50	<50	79	0.76	Dwesasilvasedis + Macroderes + Xinidium + Onitini
Catharsius + Metacatharsius	100	100	99	1	+
Catharsius + Metacatharsius + Heliocopris (part)	<50		-	0.86	-
Australasian endemic genera (except Boletoscapter) + (Uroxys + Bdelyropsis)	<50	Australasian endemic genera (except Boletoscapter) + Scatimus + Canthonella + Uroxys + Bdelyropsis (<50)	<50	-	Australasian taxa separate into three clades: Aus1 (including Afrotropica Pedaria), Aus2 and Coproecus
Uroxys + Bdelyropsis	<50	<50	75	0.56	+
Deltochilini sensu novo	<50	<50	<50	1	+ (as Deltochilini sensu stricto)
Scarabaeini	77	72	<50	1	as Scarabaeini+Circellium
Scarabaeini+Circellium	<50	<50	<50	-	+
Apotolamprus + Nanos	95	97	95	1	N/A
Coprini sensu novo	100	100	100	1	relationships between Copris and Pseudopedaria + Microcopris are not resolved
Pedaria + Coprini sensu novo	75	74	54	1	-
Bdelyrus + Pedaria + Coprini sensu novo	<50	<50	-	-	-
Phanaeini	83	81	71	1	+
Eucranini	98	96	96	1	+
Phanaeini + Eucranini	51	<50	<50	0.86	+
Dichotomiini sensu novo	83	78	51	1	+
Ateuchus + Canthidium (part) + Dichotomiini sensu novo	Ateuchus + Scatimus + Canthidium (part) + Dichotomiini sensu novo (<50)	-	<50	-	-
Ateuchus + Dichotomiini sensu novo	Ateuchus + Scatimus + Dichotomiini sensu novo (<50)	<50	<51	Ateuchus + Scatimus + Dichotomiini sensu novo (0.61)	-
Ateuchus + Canthidium (part) + Dichotomiini sensu novo + Phanaeini + Eucranini	Ateuchus + Scatimus + Canthidium (part) + Dichotomiini sensu novo + Phanaeini + Eucranini (<50)	Ateuchus + Dichotomiini sensu novo + Phanaeini + Eucranini (<50)	<50	Ateuchus + Scatimus + Canthidium (part) + Dichotomiini sensu novo + Phanaeini + Eucranini (0.57)	Clade L ( Canthidium + Dichotomiini sensu novo + Phanaeini + Eucranini + other genera)
Anachalcos + Canthodimorpha	100	100	100	1	N/A
Scatimina (Trichillum, Leotrichillum, Trichillidium)	-	65	<50	1	+
Scatimina (Trichillum, Leotrichillum, Trichillidium) + Ontherus	-	<50	<50	1	-
Gymnopleurini	97	96	95	1	+
Gymnopleurini + Jansensantus + Tanzanolus (part) + Heliocopris (part)	<50	-	<50	-	-
Gymnopleurini + Catharsius + Metacatharsius	-	<50	-	-	-
Jansensantus + Tanzanolus (part)	94	93	94	1	-
Sisyphini sensu novo	81	77	58	1	+
Eurysternini	89	86	96	1	N/A
Ochicanthon + Epactoides + Madaphacosoma	75	72	73	1	+
Eurysternini + Ochicanthon + Epactoides + Madaphacosoma	<50	<50	<50	0.53	-
Eurysternini + Ochicanthon + Epactoides + Madaphacosoma + Sisyphini sensu novo	-	<50	<50	1	-
Byrrhidium + Haroldius + Dicranocara + Namakwanus	<50	<50	59	1	+ (as Byrrhidium + Dicranocara)
Outenikwanus + Peckolus + Silvaphilus + Endroedyolus + Aliuscanthoniola	92	96	96	0.92	+ (as Nebulasilvius + Endroedyolus)
Outenikwanus + Peckolus + Silvaphilus + Endroedyolus + Aliuscanthoniola + Byrrhidium + Haroldius + Dicranocara + Namakwanus + Odontoloma	98	98	96	1	+ (as Byrrhidium + Dicranocara + Nebulasilvius + Endroedyolus + Odontoloma)
Frankenbergerius + Sarophorus + Delopleurus + Coptorhina + Paraphytus	85	84	<50	1	+ (as Frankenbergerius + Sarophorus + Delopleurus + Coptorhina)
Frankenbergerius + Sarophorus + Delopleurus + Coptorhina	87	85	<50	1	+
Arachnodes	-	<50	-	-	N/A
Scarabaeinae	85	82	66	1	+
	Phanaeus + Coprophanaeus + Sulcophanaeus + Bolbites + Oxysternon + Diabroctis + Dendropaemon + Anomiopsoides + Glyphoderus + Eucranium + Ennearabdus + Canthidium + Ateuchus + Dichotomius + Deltochilum + Canthon + Anomiopus + Scybalocanthon + Scybalophagus + Eudinopus + Megathopa + Malagoniella + Megathoposoma + Hansreia + Aphengoecus + Dwesasilvasedis + Macroderes + Hammondantus + Pycnopanelus + …
