# Supplementary material for: Multigene phylogenetic analysis redefines dung beetles relationships and classification (Coleoptera: Scarabaeidae: Scarabaeinae)
Source: BMC Evol Biol. 2016 Nov 29;16:257. doi: 10.1186/s12862-016-0822-x (PMC5129633; doi:10.1186/s12862-016-0822-x)
Supplement: Additional file 23: Table S9. — The list of Scarabaeinae genera attributed to the tribe Ateuchini and category incertae sedis. (XLS 40 kb) [file 12862_2016_822_MOESM23_ESM.xls]

## Sheet: Sheet1
Table S9. The list of Scarabaeinae genera attributed to the tribe Ateuchini and category incertae sedis. The cateogory incertae sedis comprises those genera which are removed by us from the traditional tribal concepts of Deltochilini, Dichotomiini, Coprini and/or Ateuchini.
Genus	Tribe/Category	Biogeographic Region
Tribe Ateuchini
Agamopus Bates 1887	Ateuchini	Neotropical
Aphengium Harold 1868	Ateuchini	Neotropical
Ateuchus Weber 1801	Ateuchini	Neotropical, Nearctic, Caribbean
Besourenga Vaz de Mello 2008	Ateuchini	Neotropical
Bradypodidium Vaz de Mello 2008	Ateuchini	Neotropical
Degallieridium Vaz de Mello 2008	Ateuchini	Neotropical
Deltorrhinum Harold 1867	Ateuchini	Neotropical
Eutrichillum Martinez 1969	Ateuchini	Neotropical
Feeridium Vaz de Mello 2008	Ateuchini	Neotropical
Genieridium Vaz de Mello 2008	Ateuchini	Neotropical
Leotrichillum Vaz de Mello 2008	Ateuchini	Neotropical
Martinezidium Vaz de Mello 2008	Ateuchini	Neotropical
Nunoidium Vaz de Mello 2008	Ateuchini	Neotropical
Onoreidium Vaz de Mello 2008	Ateuchini	Neotropical
Pedaridium Harold 1868	Ateuchini	Neotropical
Scatimus Erichson 1847	Ateuchini	Neotropical
Scatrichus Genier & Kohlmann 2003	Ateuchini	Neotropical
Silvinha Vaz de Mello 2008	Ateuchini	Neotropical
Trichillidum Vaz de Mello 2008	Ateuchini	Neotropical
Trichillum Harold 1868	Ateuchini	Neotropical
incertae sedis
Aliuscanthoniola Deschodt & Scholtz 2008	incertae sedis	Afrotropical
Amphistomus Lansberge 1874	incertae sedis	Australasian, Oriental (Moluccas)
Anachalcos Hope 1837	incertae sedis	Afrotropical
Anonthobium Paulian 1984	incertae sedis	New Caledonia
Aphengoecus Peringuey 1901	incertae sedis	Afrotropical
Apotolamprus Olsoufieff 1947	incertae sedis	Madagascar
Aptenocanthon Matthews 1974	incertae sedis	Australasian
Arachnodes Westwood 1842	incertae sedis	Madagascar
Aulacopris White 1859	incertae sedis	Australasian
Baloghonthobium Paulian 1986	incertae sedis	New Caledonia
Bdelyropsis Pereira, Vulcano & Martinez 1960	incertae sedis	Neotropical
Bdelyrus Harold 1869	incertae sedis	Neotropical
Bohepilissus Paulian 1975	incertae sedis	Afrotropical
Boletoscapter Matthews 1974	incertae sedis	Australasian
Byrrhidium Harold 1869	incertae sedis	Afrotropical
Caeconthobium Paulian 1984	incertae sedis	New Caledonia
Cambefortantus Paulian 1886	incertae sedis	Madagascar
Canthidium Erichson 1847	incertae sedis	Neotropical, Nearctic
Canthochilum Chapin 1934	incertae sedis	Caribbean
Canthodimorpha Davis, Scholtz, Harrison 1999	incertae sedis	Afrotropical
Canthonella Chapin 1930	incertae sedis	Neotropical, Caribbean
Canthonosoma MacLeay 1871	incertae sedis	Australasian
Cassolus Sharp 1875	incertae sedis	Oriental
Catharsius Hope 1837	incertae sedis	Afrotropical, Oriental, Palaearctic
Cephalodesmius Westwood 1841	incertae sedis	Australasian
Chalcocopris Burmeister 1846	incertae sedis	Neotropical
Circellium Latreille 1825	incertae sedis	Afrotropical
Copridaspidus Boucomont 1920	incertae sedis	Afrotropical
Copris Muller 1764	incertae sedis	Afrotropical, Oriental, Palaearctic, Nearctic, Neotropical
Coproecus Reiche 1841	incertae sedis	Australasian
Coptodactyla Burmeister 1846	incertae sedis	Australasian
Coptorhina Hope 1830	incertae sedis	Afrotropical
Cryptocanthon Balthasar 1942	incertae sedis	Neotropical
Delopleurus Erichson 1847	incertae sedis	Afrotropical, Oriental
Demarziella Balthasar 1961	incertae sedis	Australasian
Dicranocara Frolov & Scholtz 2003	incertae sedis	Afrotropical
Diorygopyx Matthews 1974	incertae sedis	Australasian
Drogo Deschodt, Davis & Scholtz, 2016	incertae sedis	Afrotropical
Dwesasilvasedis Deschodt & Scholtz 2008	incertae sedis	Afrotropical
Endroedyolus Scholtz & Howden 1987	incertae sedis	Afrotropical
Epactoides Olsoufieff 1947	incertae sedis	Madagascar
Falsignambia Paulian 1987	incertae sedis	New Caledonia
Frankenbergerius Balthasar 1938	incertae sedis	Afrotropical
Gyronotus van Lansberge 1874	incertae sedis	Afrotropical
Hammondantus Cambefort 1978	incertae sedis	Afrotropical
Haroldius Boucomont 1914	incertae sedis	Afrotropical, Oriental
Heliocopris Hope 1837	incertae sedis	Afrotropical, Oriental, Palaearctic (Arabia)
Ignambia Heller 1916	incertae sedis	New Caledonia
Janssensantus Paulian 1976	incertae sedis	Afrotropical
Labroma Sharp 1873	incertae sedis	Australasian
Lepanus Balthasar 1966	incertae sedis	Australasian
Macroderes Westwood 1942	incertae sedis	Afrotropical
Macropanelus Ochi & Kon & Araya 1998	incertae sedis	Oriental
Madaphacosoma Paulian 1975	incertae sedis	Afrotropical, Madagascar
Mentophilus Laporte de Castelnau 1840	incertae sedis	Australasian
Metacatharsius Paulian 1939	incertae sedis	Afrotropical, Palaearctic (Saharo-Sindian)
Monoplistes van Lansberge 1874	incertae sedis	Australasian
Namakwanus Scholtz & Howden 1987	incertae sedis	Afrotropical
Nanos Westwood 1837	incertae sedis	Madagascar
Nebulasilvius Deschodt and Scholtz 2008	incertae sedis	Afrotropical
Nesovinsonia Martinez & Pereira 1959	incertae sedis	Mauritius
Ochicanthon Vaz-De-Mello 2003	incertae sedis	Oriental
Odontoloma Boheman 1857	incertae sedis	Afrotropical
Oficanthon Paulian 1985	incertae sedis	Australasian
Ontherus Erichson 1847	incertae sedis	Neotropical, Caribbean (Trinidad)
Onthobium Reiche 1860	incertae sedis	New Caledonia
Onychothecus Boucomont 1912	incertae sedis	Oriental
Outenikwanus Scholtz & Howden 1987	incertae sedis	Afrotropical
Panelus Lewis 1895	incertae sedis	Afrotropical, Oriental, Palaearctic
Paracanthon Balthasar 1938	incertae sedis	Neotropical
Parachorius Harold 1873	incertae sedis	Oriental
Paracryptocanthon Howden & Cook 2002	incertae sedis	Neotropical
Paraphacosomoides Balthasar 1966	incertae sedis	New Guinea
Paraphytus Harold 1877	incertae sedis	Palaearctic
Paronthobium Paulian 1984	incertae sedis	New Caledonia
Parvuhowdenius Deschodt and Scholtz 2008	incertae sedis	Afrotropical
Peckolus Scholtz & howden 1987	incertae sedis	Afrotropical
Pedaria Laporte de Castelnau 1832	incertae sedis	Afrotropical
Penalus Paulian 1985	incertae sedis	Australasian
Phacosomoides Martinez & Pereira 1959	incertae sedis	Madagascar
Ponerotrogus Silvestri, 1924	incertae sedis	Oriental
Pseudignambia Paulian & Pluot-Sigwalt 1984	incertae sedis	Australasian
Pseudonthobium Paulian 1984	incertae sedis	New Caledonia
Pycnopanelus Arrow 1931	incertae sedis	Afrotropical, Oriental
Saphobiamorpha Brookes 1944	incertae sedis	New Zealand
Saphobius Sharp 1873	incertae sedis	New Zealand
Sarophorus Erichson 1847	incertae sedis	Afrotropical
Sauvagesinella Paulian 1934	incertae sedis	Australasian
Silvaphilus Roets & Oberlander 2010	incertae sedis	Afrotropical
Sinapisoma Boucomont 1928	incertae sedis	Neotropical
Streblopus van Lansberge 1874	incertae sedis	Neotropical
Synapsis Bates 1868	incertae sedis	Oriental, Palaearctic
Tanzanolus Scholtz & Howden 1987	incertae sedis	Afrotropical
Temnoplectron Westwood 1841	incertae sedis	Australasian
Tesserodon Hope 1837	incertae sedis	Australasian
Tesserodoniella Vaz-de-Mello & Halffter 2006	incertae sedis	Neotropical
Thyregis Blackburn 1904	incertae sedis	Australasian
Uroxys Westwood 1842	incertae sedis	Neotropical, Caribbean
Versicorpus Deschodt, Davis & Scholtz 2011	incertae sedis	Afrotropical
Xinidium Harold 1869	incertae sedis	Afrotropical
Zonocopris Arrow 1932	incertae sedis	Neotropical
